# Supplementary material for: Identification and Validation of the Prognostic Panel in Clear Cell Renal Cell Carcinoma Based on Resting Mast Cells for Prediction of Distant Metastasis and Immunotherapy Response
Source: Cells. 2023 Jan 1;12(1):180. doi: 10.3390/cells12010180 (PMC9818872; doi:10.3390/cells12010180)
Supplement: Supplementary file 1 [file cells-12-00180-s001.zip]

Archive with 42 entries (30 files):
- Raw code/
- Raw code/Raw code.txt
- Raw data/
- Raw data/Differential expression  analysis/
- Raw data/Differential expression  analysis/group_nt.csv
- Raw data/Differential expression  analysis/KIRC_count.csv
- Raw data/Enrichment analysis/
- Raw data/Enrichment analysis/DEGSeq2_55935.csv
- Raw data/Enrichment analysis/KEGG_result_FC_top20.csv
- Raw data/Enrichment analysis/module_blue.csv
- Raw data/Evaluation of risk score model/
- Raw data/Evaluation of risk score model/riskscore_3key.xls
- Raw data/IMvigor210 validation/
- Raw data/IMvigor210 validation/rt_risk.csv
- Raw data/PCA analysis/
- Raw data/PCA analysis/risk_3key.xls
- Raw data/Tumor mutation burden/
- Raw data/Tumor mutation burden/data_risk_TMB.csv
- Raw data/Tumor mutation burden/KIRC_TMB.csv
- Raw data/Tumor mutation burden/risk_3key.xls
- Raw data/Univariate Cox regression analysis/
- Raw data/Univariate Cox regression analysis/gene_17key_OS.csv
- Raw data/Violin plot of checkpoints/
- Raw data/Violin plot of checkpoints/immurisk_ICI
- Raw data/Violin plot of checkpoints/risk_data_id.csv
- Supplementary Figures/
- Supplementary Figures/FIgure S1.jpg
- Supplementary Figures/FIgure S2.jpg
- Supplementary Figures/FIgure S3.jpg
- Supplementary Figures/FIgure S4.jpg
- Supplementary Figures/Figure S5.jpg
- Supplementary Figures/FIgure S6.jpg
- Supplementary Figures/FIgure S7.jpg
- Supplementary Tables/
- Supplementary Tables/TableS1.xls
- Supplementary Tables/TableS2.xls
- Supplementary Tables/TableS3.xls
- Supplementary Tables/TableS4.xls
- Supplementary Tables/TableS5.xls
- Supplementary Tables/TableS6.xls
- Supplementary Tables/TableS7.xls
- Supplementary Tables/TableS8.xls
