# Supplementary material for: Identification and Validation of the Prognostic Panel in Clear Cell Renal Cell Carcinoma Based on Resting Mast Cells for Prediction of Distant Metastasis and Immunotherapy Response
Source: Cells. 2023 Jan 1;12(1):180. doi: 10.3390/cells12010180 (PMC9818872; doi:10.3390/cells12010180)
Supplement: Supplementary file 1 [file cells-12-00180-s001.zip › Raw code/Raw code.txt]

# Differential expression  analysis -----------------------------------------
#####ICGC
setwd("/Users/zhangtianxiang/document/Raw data/Differential expression  analysis")

#DESeq2-NT
library(tidyverse)
library(DESeq2)
library(readr)
library(tibble)

#group
cdata<-read_csv("group_nt.csv")%>%
  column_to_rownames(var = "X")

#expression data
express_rec<-read_csv("KIRC_count.csv")%>%column_to_rownames(var = "X")

#step1：Build difference analysis data
dse=DESeqDataSetFromMatrix(express_rec,colData = cdata, 
                           design = ~group)

#step2：Standardization
res=DESeq(dse) 

#read
difresult=results(res)

#normal
baseA <- counts(res, normalized=T)[, res$group=="normal"]

if (is.vector(baseA)){
  baseMeanA <- as.data.frame(baseA)
} else {
  baseMeanA <- as.data.frame(rowMeans(baseA))
}
colnames(baseMeanA) <- "normal"
head(baseMeanA)

#tumour
baseB <- counts(res, normalized=T)[, res$group=="tumor"]

if (is.vector(baseB)){
  baseMeanB <- as.data.frame(baseB)
} else {
  baseMeanB <- as.data.frame(rowMeans(baseB))
}
colnames(baseMeanB) <- "tumor"
head(baseMeanB)

#merge
result_DESeq2_ICGC<-cbind(baseMeanA,baseMeanB,difresult)

# screen significant DEGs
DEGs_DESeq2<-result_DESeq2_ICGC%>%
  filter(abs(log2FoldChange)>1,padj<0.05)

#up-regulated
DEGs_up_DESeq2<-filter(DEGs_DESeq2,log2FoldChange>0)#up

#down-regulated
DEGs_down_DESeq2<-filter(DEGs_DESeq2,log2FoldChange<0)#down

###Volcano plot in ICGC
library(ImageGP)
library(ggplot2)
library(ggpubr)
library(egg)
library(ggrepel)

diffexpr <- result_DESeq2_ICGC
diffexpr$normal <- log2(diffexpr$normal+1)
diffexpr$tumor <- log2(diffexpr$tumor+1)
diffexpr$level <- ifelse(diffexpr$padj<0.05, 
                         ifelse(diffexpr$log2FoldChange>=1, "Up", 
                                ifelse(diffexpr$log2FoldChange<=-1, "Down", "NoSig")),"NoSig")
#view
head(diffexpr)

##draw scatterplot
sp_scatterplot(diffexpr, xvariable = "normal", yvariable = "tumor",
               color_variable = "level",
               title ="Normal vs Tumor in ICGC", 
               color_variable_order = c("NoSig","Up", "Down"), 
               manual_color_vector = c("grey","firebrick","dodgerblue")) + 
  coord_fixed(1)+ labs(x = "Normal", y = "Tumor")+
  theme()

#####EnhancedVolcano
library(ImageGP)
library(ggplot2)
library(ggpubr)
library(egg)
library(EnhancedVolcano)
library(ggrepel)
difresult_DESeq2<-result_DESeq2_ICGC

#draw volcano plot
EnhancedVolcano(difresult_DESeq2,lab = rownames(difresult_DESeq2),
                x = 'log2FoldChange',xlab = bquote(~Log[2]~ "FC"),
                y = 'padj',ylab = bquote(~-Log[10]~italic((P.Value))),
                pCutoff = 0.05,FCcutoff =2,
                title = 'Normal VS Tumor',titleLabSize = 12,
                subtitleLabSize=6,
                xlim = c(-12, 12),
                selectLab = "ENSG00000198727",
                labSize=0.1,
                pointSize = 0.4,
                caption = "",
                legendLabSize = 8,
                legendIconSize = 4,
                col = c("grey30", "forestgreen", "royalblue", "red2"),
                colAlpha = 0.8)

#####TCGA
### Data preprocessing
gene_counts<-read.csv("gene_counts.csv")
gene_counts<-as.data.frame(column_to_rownames(gene_counts, var = "X"))
gene_counts<-gene_counts[rowSums(gene_counts)>100,]
gene_counts[gene_counts==0]<-1

###DESeq2

#library
library(DESeq2)
library(readr)
library(tibble)
express_rec<-gene_counts

#Create group
seg=colnames(express_rec)
group_name=substr(seg,14,15)
group=ifelse(as.numeric(group_name)<10,1,0)
group=factor(group,levels = c(0,1),labels = c("normal","cancer"))
table(group)
cdata=data.frame(group)
rownames(cdata)=colnames(express_rec)

#step1：Build difference analysis data
dse=DESeqDataSetFromMatrix(express_rec,colData = cdata, 
                           design = ~group)

#step2：Standardization
res=DESeq(dse)

#Extract results
difresult=results(res)

##add
#normal
baseA <- counts(res, normalized=T)[, res$group=="normal"]

if (is.vector(baseA)){
  baseMeanA <- as.data.frame(baseA)
} else {
  baseMeanA <- as.data.frame(rowMeans(baseA))
}
colnames(baseMeanA) <- "normal"
head(baseMeanA)

#cancer
baseB <- counts(res, normalized=T)[, res$group=="cancer"]

if (is.vector(baseB)){
  baseMeanB <- as.data.frame(baseB)
} else {
  baseMeanB <- as.data.frame(rowMeans(baseB))
}
colnames(baseMeanB) <- "cancer"
head(baseMeanB)

#merge
result_DESeq2_TCGA<-cbind(baseMeanA,baseMeanB,difresult)

## Extract DEGs in TCGA
DEGs_TCGA<-result_DESeq2_TCGA%>%
  filter(abs(log2FoldChange)>1,padj<0.01)

#up-regulated
DEGs_up_TCGA<-filter(DEGs_TCGA,log2FoldChange>0)#up

#down-regulated
DEGs_down_TCGA<-filter(DEGs_TCGA,log2FoldChange<0)#down

###Volcano plot in TCGA
library(ImageGP)
library(ggplot2)
library(ggpubr)
library(egg)
library(ggrepel)

diffexpr <- result_DESeq2_TCGA
diffexpr$normal <- log2(diffexpr$normal+1)
diffexpr$cancer <- log2(diffexpr$cancer+1)
diffexpr$level <- ifelse(diffexpr$padj<0.05, 
                         ifelse(diffexpr$log2FoldChange>=1, "Up", 
                                ifelse(diffexpr$log2FoldChange<=-1, "Down", "NoSig")),"NoSig")
head(diffexpr)

####draw scatterplot
sp_scatterplot(diffexpr, xvariable = "normal", yvariable = "cancer",
               color_variable = "level",
               title ="Normal vs Tumor in TCGA", 
               color_variable_order = c("NoSig","Up", "Down"), 
               manual_color_vector = c("grey","firebrick","dodgerblue")) + 
  coord_fixed(1)+ labs(x = "Normal", y = "Tumor")+
  theme()

# univariate Cox regression analyses-------------------------------------------------------------------------
setwd("/Users/zhangtianxiang/document/Raw data/univariate Cox regression analysis")
outTab=data.frame()

library(survival)
rt<-read.csv("gene_17key_OS.csv")

for(i in colnames(rt[,4:ncol(rt)])){
  cox<-coxph(Surv(futime,fustat) ~ rt[,i], data = rt)
  coxSummary = summary(cox)
  outTab=rbind(outTab,cbind(gene=i,HR=coxSummary$coefficients[,"exp(coef)"],
                            z=coxSummary$coefficients[,"z"],#z
                            "95% CI"=paste(round(coxSummary$conf.int[,3],2),
                                           round(coxSummary$conf.int[,4],2),sep = "-"),##95%CI
                            pvalue=coxSummary$coefficients[,"Pr(>|z|)"]))
}

write.table(outTab,file="univariateCox_4_95%cl_532.xls",sep="\t",row.names=F,quote = F)

# Enrichment analysis -----------------------------------------------------
setwd("/Users/zhangtianxiang/document/Raw data/Enrichment analysis")

#library packages
library(enrichplot)
library(ggnewscale)
library(clusterProfiler)
library(tidyverse)
library(org.Hs.eg.db)

#extract module gene
genes <- read.csv('module_blue.csv')[[1]]

#Convert gene name
gene_bitr <- bitr(genes, 
                  fromType = 'ENSEMBL', 
                  toType = 'ENTREZID', 
                  OrgDb = org.Hs.eg.db) %>% 
  distinct(ENTREZID, .keep_all = T)
head(gene_bitr)

#addlogFC
FC<-read.csv('DEGSeq2_55935.csv')

#rank
gene_FC<-left_join(gene_bitr,FC,by=c('ENSEMBL'='X'))
geneList<-gene_FC$logFC
names(geneList)=gene_FC$ENTREZID
geneList=sort(geneList,decreasing = T)
geneList = geneList[abs(geneList) > 1]
gene <- names(geneList)[abs(geneList) > 1]

####GO

##MF
ego_MF <- enrichGO(gene          = gene,
                   keyType       = "ENTREZID", 
                   universe      = names(geneList),
                   OrgDb         = "org.Hs.eg.db",
                   ont           = "MF",
                   pAdjustMethod = "BH",
                   pvalueCutoff  = 0.9,
                   qvalueCutoff  = 0.9,
                   readable      = TRUE)
#output
write.csv(ego_MF@result,'ego_MF.csv')

##CC
ego_CC <- enrichGO(gene          = gene,
                   keyType       = "ENTREZID", 
                   universe      = names(geneList),
                   OrgDb         = "org.Hs.eg.db",
                   ont           = "CC",
                   pAdjustMethod = "BH",
                   pvalueCutoff  = 0.9,
                   qvalueCutoff  = 0.9,
                   readable      = TRUE)

#output
write.csv(ego_CC@result,'ego_CC.csv')

##CC
ego_BP <- enrichGO(gene          = gene,
                   keyType       = "ENTREZID", 
                   universe      = names(geneList),
                   OrgDb         = "org.Hs.eg.db",
                   ont           = "CC",
                   pAdjustMethod = "BH",
                   pvalueCutoff  = 0.9,
                   qvalueCutoff  = 0.9,
                   readable      = TRUE)

#output
write.csv(ego_BP@result,'ego_BP.csv')

#KEGG
library(treemap)
b <- read.csv("KEGG_result_FC_top20.csv",header = TRUE)
b <- subset(b, Count>5)

#pvalue
treemap(b,
        index="Description", 
        vSize="Count", 
        vColor="p.adjust", 
        type="value", 
        fontsize.labels=c(10, 10), 
        align.labels=list(c("center", "center"), c("left", "top")), 
        border.col="black", 
        border.lwds=c(2,2)
)

#count
treemap(b,
        index="Description", 
        vSize="Count", 
        vColor="P.adjust", 
        fontsize.labels=c(10, 10), 
        align.labels=list(c("center", "center"), c("left", "top")),
        border.col="black", 
        border.lwds=c(2,2),
)


# PCA analysis------------------------------------------------------
setwd("/Users/zhangtianxiang/document/Raw data/PCA analysis")
library(limma)
library(tidyverse)
library(scatterplot3d)
risk=read.table("risk_3key.xls",header=T)%>%
  column_to_rownames(var = 'id')

data=risk[,3:(ncol(risk)-2)]
group=as.vector(risk[,"risk"])

#PCA
data.class <- rownames(data)
data.pca <- prcomp(data, scale. = TRUE)

#set color
color=ifelse(group=="low","blue","red")
pcaPredict=predict(data.pca)

#output
pdf(file="riskGene.PCA.pdf",width=4.5,height=5)
s3d=scatterplot3d(pcaPredict[,1:3], pch = 20, color=color)
legend("top", legend = c("Low risk","High risk"),pch = 20, inset = -0.2, xpd = TRUE, horiz = TRUE,col=c('blue','red'))#图例颜色
dev.off()

# violin plot of checkpoints ----------------------------------------------
library(vioplot)            
setwd("/Users/zhangtianxiang/document/Raw data/Violin plot of checkpoints")
rt=read.csv('risk_data_id.csv', header=T)%>%
  column_to_rownames(var = 'ID')

#log
rt<-log2(t(rt))

#group
con=grepl("_low", rownames(rt), ignore.case=T)
treat=grepl("_high", rownames(rt), ignore.case=T)
conData=rt[con,]
treatData=rt[treat,]
conNum=nrow(conData)
treatNum=nrow(treatData)
rt=rbind(conData,treatData)

#violin plot
outTab=data.frame()
pdf(file="vioplot.pdf", height=8, width=13)
par(las=1,mar=c(10,6,3,3))
x=c(1:ncol(rt))
y=c(1:ncol(rt))
plot(x,y,
     xlim=c(0,27.65),ylim=c(min(rt),max(rt)+1),
     main="",xlab="", ylab="Relative Expression",
     pch=21,
     col="white",
     xaxt="n")

for(i in 1:ncol(rt)){
  if(sd(rt[1:conNum,i])==0){
    rt[1,i]=0.00001
  }
  if(sd(rt[(conNum+1):(conNum+treatNum),i])==0){
    rt[(conNum+1),i]=0.00001
  }
  conData=rt[1:conNum,i]
  treatData=rt[(conNum+1):(conNum+treatNum),i]
  vioplot(conData,at=3*(i-1),lty=1,add = T,col = 'blue')
  vioplot(treatData,at=3*(i-1)+1,lty=1,add = T,col = 'red')
  wilcoxTest=wilcox.test(conData,treatData)
  p=wilcoxTest$p.value
  if(p<0.05){
    cellPvalue=cbind(Cell=colnames(rt)[i],pvalue=p)
    outTab=rbind(outTab,cellPvalue)
  }
  mx=max(c(conData,treatData))
  lines(c(x=3*(i-1)+0.2,x=3*(i-1)+0.8),c(mx,mx))
  text(x=3*(i-1)+0.5, y=mx+0.02, labels=ifelse(p<0.001, paste0("p<0.001"), paste0("p=",sprintf("%.03f",p))), cex = 0.8)
}
legend("topright", 
       c("Low risk","High risk"), 
       lwd=3,bty="n",cex=1,
       col=c("blue","red"))
text(seq(1,64,3),-0.05,xpd = NA,labels=colnames(rt),cex = 1,srt = 45,pos=1.8)
dev.off()

#out put pvalue         
write.table(outTab,file="immurisk_ICI",sep="\t",row.names=F,quote=F)

# IMvigor210 validation-------------------------------------------------------------------------
setwd("/Users/zhangtianxiang/document/Raw data/IMvigor210 validation")

#library
library(plyr)
library(ggplot2)
library(ggpubr)

trait=" "   

#set color
bioCol=c("#FF8C00","#4169E1")
bioCol=bioCol[1:length(unique(rt1[,"trait"]))]

rt<-read.csv('rt_risk.csv')%>%
  column_to_rownames(var = 'X')

rt1=rt[,c("Response", "risk")]
colnames(rt1)=c("trait", "risk")
rt1=rt1[apply(rt1,1,function(x)any(is.na(match('unknow',x)))),,drop=F]
df=as.data.frame(table(rt1))

df=ddply(df, .(risk), transform, percent = Freq/sum(Freq) * 100)

df=ddply(df, .(risk), transform, pos = (cumsum(Freq) - 0.5 * Freq))
df$label=paste0(sprintf("%.0f", df$percent), "%")

p=ggplot(df, aes(x = factor(risk), y = percent, fill = trait)) +
  geom_bar(position = position_stack(), stat = "identity", width = .7) +
  scale_fill_manual(values=bioCol)+
  xlab("riskScore")+ ylab("Percent weight")+  guides(fill=guide_legend(title=trait))+
  geom_text(aes(label = label), position = position_stack(vjust = 0.5), size = 7) +
  theme_classic()

#output plot
pdf(file=paste0(trait, "barplot_risk.pdf"), width=4, height=5)
print(p)
dev.off()

# Tumor mutation burden ---------------------------------------------------
setwd("/Users/zhangtianxiang/document/Raw data/Tumor mutation burden")
library(survival)
library(survminer)

####survival analysis
tmb<-read.csv('KIRC_TMB.csv')%>%
  dplyr::select(X,TMB)%>%
  column_to_rownames(var = 'X')

risk<-read.table('risk_3key.xls',header = T)%>%
  column_to_rownames(var = 'id')
risk[,"futime"]=risk[,"futime"]/365

sameSample=intersect(row.names(tmb), row.names(risk))
tmb=tmb[sameSample,,drop=F]
risk=risk[sameSample,,drop=F]
data=cbind(risk, tmb)

res.cut=surv_cutpoint(data, time = "futime", event = "fustat", variables =c("TMB"))
cutoff=as.numeric(res.cut$cutpoint[1])
tmbType=ifelse(data[,"TMB"]<=cutoff, "L-TMB", "H-TMB")
scoreType=ifelse(data$risk=="low", "low risk", "high risk")
mergeType=paste0(tmbType, "+", scoreType)

bioSurvival=function(surData=null, outFile=null){
  diff=survdiff(Surv(futime, fustat) ~ group, data=surData)
  length=length(levels(factor(surData[,"group"])))
  pValue=1-pchisq(diff$chisq, df=length-1)
  if(pValue<0.001){
    pValue="p<0.001"
  }else{
    pValue=paste0("p=",sprintf("%.03f",pValue))
  }
  fit <- survfit(Surv(futime, fustat) ~ group, data = surData)
  
  #draw survival plot
  bioCol=c("#FF0000","#0066FF","#6E568C","#7CC767","#223D6C","#D20A13","#FFD121","#088247","#11AA4D")
  bioCol=bioCol[1:length]
  surPlot=ggsurvplot(fit, 
                     data=surData,
                     conf.int=F,
                     pval=pValue,
                     pval.size=6,
                     legend.title="",
                     legend.labs=levels(factor(surData[,"group"])),
                     font.legend=10,
                     legend = c(0.8, 0.2),
                     xlab="Time(years)",
                     break.time.by = 1,
                     palette = bioCol,
                     risk.table=F,
                     cumevents=F,
                     risk.table.height=.25)
  pdf(file=outFile, width=5.5, height=4.8, onefile = FALSE)
  print(surPlot)
  dev.off()
}

#TMB
data$group=tmbType
bioSurvival(surData=data, outFile="TMB.survival.pdf")

#TMB and risk
data$group=mergeType
bioSurvival(surData=data, outFile="TMB-risk.survival.pdf")

#####scatterplot and boxplot
#cbind data
tmb=as.matrix(tmb)
tmb[tmb>quantile(tmb,0.975)]=quantile(tmb,0.975)
sameSample=intersect(row.names(tmb), row.names(risk))
tmb=tmb[sameSample,,drop=F]
risk=risk[sameSample,,drop=F]
data=cbind(risk, tmb)
data=data[,c("riskScore", "risk", "TMB")]

#set group
data$risk=factor(data$risk, levels=c("low", "high"))
risk=levels(factor(data$risk))
comp=combn(risk, 2)
my_comparisons=list()
for(i in 1:ncol(comp)){my_comparisons[[i]]<-comp[,i]}

#set color
bioCol=c("#0066FF","#FF0000","#6E568C","#7CC767","#223D6C","#D20A13","#FFD121","#088247","#11AA4D")
bioCol=bioCol[1:length(risk)]

#boxplot
boxplot=ggboxplot(data, x="risk", y="TMB", fill="risk",
                  xlab="",
                  ylab="Tumor Burden Mutation",
                  legend.title="Risk",
                  palette = bioCol )+ 
  stat_compare_means(comparisons = my_comparisons)
pdf(file="boxplot.pdf",width=5,height=4.5)
print(boxplot)
dev.off()

#draw scatterplot
length=length(levels(factor(data$risk)))
bioCol=c("#0066FF","#FF9900","#FF0000","#6E568C","#7CC767","#223D6C","#D20A13","#FFD121","#088247","#11AA4D")
p1=ggplot(data, aes(riskScore, TMB)) + 
  xlab("Risk score")+ylab("Tumor Burden Mutation")+
  geom_point(aes(colour=risk))+
  scale_color_manual(values=bioCol[1:length])+ 
  geom_smooth(method="lm",formula = y ~ x) + theme_classic()+
  stat_cor(method = 'spearman', aes(x =riskScore, y =TMB))

#output plot
pdf(file="cor_pearson.pdf", width=5, height=4.5)
print(p1)
dev.off()

#output table
write.csv(data,'data_risk_TMB.csv')

# Evaluation of risk score model ------------------------------------------
setwd("/Users/zhangtianxiang/document/Raw data/Evaluation of risk score model")
######heatmap

#prepare
library(pheatmap)
rt=read.table("riskscore_3key.xls",header = T,sep="\t",check.names = F,
              row.names = 1)
rt=rt[order(rt$riskScore),]
rt1=rt[c(3:(ncol(rt)-2))]
rt1=t(rt1)

#draw plot
  pdf(file="heatmap_risk_model.pdf",width = 13,height = 5)#,units = "cm"
  #compression="lzw",bg="white",res = 600)
  pheatmap(rt1,annotation = annotation,
           annotation_colors = list(group = c( high= "red",  low= "green")),
           cluster_cols = FALSE,
           fontsize_row = 11,
           fontsize_col = 5,
           color = colorRampPalette(c("green","black","red"))(50))
  dev.off()}

#####risk dot plot
#prepare data
rt=read.table("riskscore_3key.xls",header = T)
rt=rt[order(rt$riskScore),]
riskClass=rt[,"risk"]
lowLength=length(riskClass[riskClass=="low"])
highLength=length(riskClass[riskClass=="high"])

#set color
color=as.vector(rt$fustat)
color[color==1]="red"
color[color==0]="green"

#draw plot
tiff(file="riskscore_dot_plot.tiff",width = 20,height = 12,units = "cm",
     compression="lzw",bg="white",res = 600)
plot(rt$futime,pch=19,xlab = "Patients (increasing risk score)",
     ylab = "survival time (years)",
     col=color)
legend("topright",c("Dead","Alive"),
       pch=19,col=c("red","green"))
abline(v=lowLength,lty=2)
dev.off()

#####riskscore plot
#prepare data
rt=read.table("riskscore_3key.xls",header = T,sep="\t",check.names = F,
              row.names = 1)
rt=rt[order(rt$riskScore),]
riskClass=rt[,"risk"]
lowLength=length(riskClass[riskClass=="low"])
highLength=length(riskClass[riskClass=="high"])
line=rt[,"riskScore"]
line[line>10]=10

#draw plot
tiff(file="riskScore_plot.tiff",width = 20,height = 12,units = "cm",
     compression="lzw",bg="white",res = 600)
plot(line,type="p",pch=20,
     xlab="Patients(increasing risk score)",
     ylab = "Risk score",
     col=c(rep("green",lowLength),
           rep("red",highLength)))
abline(h=median(rt$riskScore),v=lowLength,lty=2)
dev.off()

######DCA curve

library(devtools)
#Installation of package
options(unzip ='internal')
devtools::install_github('yikeshu0611/ggDCA',force = TRUE)

#library packages
library(rmda)
library(ggDCA)
library(ggplot2)
library(rms)
library(caret)
library(dcurves)
library(foreign)
library(survival)
library(dplyr)

#create model for genes and model
modul1<- decision_curve(fustat~TOM1L1,data= non_tumor, 
                        family = binomial(link ='logit'),
                        thresholds= seq(0,1, by = 0.01),
                        confidence.intervals = 0.95)
modul2<- decision_curve(fustat~CFB,data= non_tumor, 
                        family = binomial(link ='logit'),
                        thresholds= seq(0,1, by = 0.01),
                        confidence.intervals = 0.95)
modul3<- decision_curve(fustat~PPP1R18,data= non_tumor, 
                        family = binomial(link ='logit'),
                        thresholds= seq(0,1, by = 0.01),
                        confidence.intervals = 0.95)
modul4<- decision_curve(fustat~riskScore,data= non_tumor, 
                        family = binomial(link ='logit'),
                        thresholds= seq(0,1, by = 0.01),
                        confidence.intervals = 0.95)

#draw plot
pdf("DCA.pdf")
plot_decision_curve(list(modul1, modul2,modul3,modul4),
                    curve.names=c('TOM1L1',"CFB",'PPP1R18','riskScore'),xlab="Threshold probability",
                    cost.benefit.axis =TRUE,col= c("blue",'brown','green','red'),
                    confidence.intervals=FALSE,threshold = 1:50 / 100,
                    standardize = TRUE)

dev.off()
