# Supplementary material for: Identification and Validation of the Prognostic Panel in Clear Cell Renal Cell Carcinoma Based on Resting Mast Cells for Prediction of Distant Metastasis and Immunotherapy Response
Source: Cells. 2023 Jan 1;12(1):180. doi: 10.3390/cells12010180 (PMC9818872; doi:10.3390/cells12010180)
Supplement: Supplementary file 1 [file cells-12-00180-s001.zip › Raw data/Differential expression analysis/group_nt.csv]

X	group
SA507123	tumor
SA507126	normal
SA507131	tumor
SA507134	normal
SA507135	tumor
SA507143	tumor
SA507144	tumor
SA507146	normal
SA507147	normal
SA507153	tumor
SA507155	tumor
SA507156	normal
SA507158	normal
SA507162	tumor
SA507165	normal
SA507167	tumor
SA507174	tumor
SA507176	tumor
SA507177	normal
SA507179	normal
SA507183	tumor
SA507186	tumor
SA507189	normal
SA507192	tumor
SA507194	tumor
SA507195	normal
SA507197	normal
SA507198	tumor
SA507202	tumor
SA507204	tumor
SA507205	tumor
SA507207	normal
SA507208	normal
SA507211	tumor
SA507216	tumor
SA507217	tumor
SA507219	normal
SA507228	tumor
SA507232	tumor
SA507237	tumor
SA507240	normal
SA507249	tumor
SA507252	normal
SA507253	tumor
SA507261	tumor
SA507262	tumor
SA507264	normal
SA507271	tumor
SA507272	tumor
SA507275	normal
SA507278	tumor
SA507281	normal
SA507285	tumor
SA507290	tumor
SA507294	tumor
SA507305	tumor
SA507308	normal
SA507315	tumor
SA507317	tumor
SA507320	normal
SA507324	tumor
SA507339	tumor
SA507341	tumor
SA507344	normal
SA507351	tumor
SA507361	tumor
SA507372	tumor
SA507375	normal
SA507376	tumor
SA507379	normal
SA507384	tumor
SA507387	normal
SA507388	tumor
SA507396	tumor
SA507399	normal
SA507403	tumor
SA507406	normal
SA507408	tumor
SA507411	normal
SA507415	tumor
SA507419	normal
SA507424	tumor
SA507439	tumor
SA507442	normal
SA507446	tumor
SA507455	tumor
SA507457	tumor
SA507458	normal
SA507466	tumor
SA507467	tumor
SA507469	normal
SA507478	tumor
SA507482	tumor
SA507487	tumor
SA507492	tumor
SA507494	tumor
SA507495	normal
SA507497	normal
SA507504	tumor
SA507506	tumor
SA507507	normal
SA507509	normal
SA507513	tumor
SA507516	normal
SA507518	tumor
SA507519	tumor
SA507521	normal
SA507522	tumor
SA507525	tumor
SA507528	normal
SA507530	tumor
SA507531	tumor
SA507534	normal
SA507537	tumor
SA507539	tumor
SA507540	tumor
SA507542	normal
SA507543	tumor
SA507546	tumor
SA507549	tumor
SA507552	tumor
SA507555	normal
SA507557	tumor
SA507558	tumor
SA507561	tumor
SA507564	tumor
SA507566	tumor
SA507567	tumor
SA507570	tumor
SA507573	tumor
SA507575	tumor
SA507576	tumor
SA507578	normal
SA507579	normal
SA507582	tumor
SA507587	tumor
