# Supplementary material for: Identification and Validation of the Prognostic Panel in Clear Cell Renal Cell Carcinoma Based on Resting Mast Cells for Prediction of Distant Metastasis and Immunotherapy Response
Source: Cells. 2023 Jan 1;12(1):180. doi: 10.3390/cells12010180 (PMC9818872; doi:10.3390/cells12010180)
Supplement: Supplementary file 1 [file cells-12-00180-s001.zip › Raw data/Differential expression analysis/KIRC_count.csv]

X	SA507123	SA507126	SA507131	SA507134	SA507135	SA507143	SA507144	SA507146	SA507147	SA507153	SA507155	SA507156	SA507158	SA507162	SA507165	SA507167	SA507174	SA507176	SA507177	SA507179	SA507183	SA507186	SA507189	SA507192	SA507194	SA507195	SA507197	SA507198	SA507202	SA507204	SA507205	SA507207	SA507208	SA507211	SA507216	SA507217	SA507219	SA507228	SA507232	SA507237	SA507240	SA507249	SA507252	SA507253	SA507261	SA507262	SA507264	SA507271	SA507272
ENSG00000000003	1165	3164	1250	5904	1146	1946	907	3841	2884	2396	1758	1674	2542	1575	2458	704	2427	1894	3848	2783	1324	1545	2474	1462	919	1839	3849	1376	1812	1969	1722	2408	1747	3048	2942	1460	5832	1229	423	1229	4009	864	6054	1986	1905	732	2694	3516	1721
ENSG00000000005	4	50	1	237	5	4	6	89	555	9	6	27	29	7	289	11	4	2	59	22	25	25	14	2	8	14	23	7	27	4	34	22	19	1628	27	3	32	9	19	4	33	42	19	1	6	1	95	609	1
ENSG00000000419	603	1239	772	2209	975	1398	613	1462	1082	1029	1005	808	932	1538	1265	434	1476	718	1372	1038	1113	1563	1167	1200	981	891	1833	737	1058	1376	847	1034	774	1009	2614	701	2512	837	216	651	1052	296	1206	1418	1412	295	1092	1077	1031
ENSG00000000457	214	339	214	464	267	374	243	469	327	241	442	239	270	186	179	138	525	249	528	386	253	404	254	311	209	184	337	91	336	474	315	265	144	259	452	202	270	305	100	93	305	28	383	252	241	51	267	316	489
ENSG00000000460	147	126	199	303	162	286	141	204	195	188	302	108	103	220	103	133	337	182	189	146	148	263	96	190	173	65	136	128	156	261	170	110	72	185	256	128	144	221	83	141	110	145	143	225	176	54	135	185	259
ENSG00000000938	696	259	497	735	520	440	569	340	647	757	689	312	73	585	148	585	516	113	171	155	956	1168	114	379	1534	74	114	639	529	1309	665	229	170	887	1003	555	147	717	1410	203	96	674	476	382	574	187	125	1031	875
ENSG00000000971	3367	1769	1338	12359	7667	825	2592	4248	8188	1907	10067	1844	1630	3836	1608	2839	7540	2585	1836	1485	1331	3760	1242	3008	771	805	3241	2032	2165	968	2241	2282	1265	1703	3679	4402	2354	2167	578	2421	787	1296	1289	9720	6476	1463	1851	2307	4857
ENSG00000001036	2542	4082	2393	4650	2634	7250	1134	3662	2717	2870	2236	1472	3005	2657	3092	1271	2918	7020	3492	3122	3413	3439	3709	3127	3554	2883	2715	2183	1985	3635	1547	5034	3108	2953	2582	2349	5865	1901	1678	3031	3317	2463	3148	3050	2314	795	3877	4869	2667
ENSG00000001084	606	1796	713	1244	2419	2228	798	1538	704	1693	949	630	1295	721	1823	241	1582	1488	2105	2099	1086	1670	1576	1176	871	1431	1751	686	1646	2685	823	1165	777	1306	2716	984	2805	984	527	1030	1369	746	762	758	1055	276	1625	2422	1739
ENSG00000001167	483	565	853	854	919	1174	499	1017	512	734	1037	468	364	675	466	309	765	482	753	668	724	847	396	1050	686	422	396	274	1091	917	516	424	316	662	1134	927	601	696	540	319	532	713	994	745	523	291	543	791	948
ENSG00000001460	163	350	485	760	286	421	145	427	294	351	400	355	248	271	242	295	627	262	421	320	208	386	309	365	347	202	269	334	348	549	227	321	257	463	317	251	458	480	268	275	432	277	620	313	198	191	299	450	428
ENSG00000001461	1228	1054	1394	1862	2009	1313	1002	1693	1099	2241	2552	1750	774	1373	704	1627	7227	605	1776	1391	657	1919	1162	1493	2103	677	722	941	2774	2917	1619	1214	953	2420	1232	1581	1152	1365	930	1246	1582	735	3821	1207	951	357	949	2221	1995
ENSG00000001497	1546	1356	1630	2343	1212	2274	1048	1060	1331	1583	1150	799	1076	1289	830	1420	1805	917	1661	1301	1645	1345	1222	1247	1171	1014	752	1590	1653	1679	1775	1665	1276	2508	1678	862	1557	2076	1788	952	1229	1392	1401	1641	2002	1598	1413	2109	1436
ENSG00000001561	516	1578	511	2109	1284	2487	1009	2717	796	985	1644	1456	1049	710	1443	174	2057	661	2147	1996	2585	2356	1221	1310	1117	733	2318	706	2167	2906	988	907	514	1554	6024	1020	3764	865	277	1075	1511	401	2017	1366	1192	140	1186	1281	2286
ENSG00000001617	2055	466	5666	791	4830	1432	1609	644	472	6325	2556	1271	373	1092	264	3074	3582	109	694	492	2819	1609	481	6304	1899	285	307	1796	5147	2498	4213	607	643	4194	1654	1700	567	5421	5539	1821	579	2962	1729	1069	1516	2797	535	2817	1601
ENSG00000001626	0	35	17	522	0	0	9	148	578	1	3	101	82	0	105	8	1	93	191	66	0	3	58	0	4	60	64	0	10	0	1	143	112	3	0	8	209	0	0	10	56	1	3	0	1	0	66	1	2
ENSG00000001629	788	3163	1582	1955	2555	8721	1308	3083	1193	1553	3200	1565	1999	1132	2620	1148	3187	2185	4860	4971	3262	2501	2713	2358	4125	1699	3444	664	2221	3838	1869	1599	1097	3929	4676	2341	3826	1503	1445	542	2070	1036	1643	1753	2813	609	2788	2876	4986
ENSG00000001630	12	69	25	37	44	62	35	114	30	69	53	50	34	17	37	13	141	20	122	80	44	25	56	38	12	33	75	12	61	85	92	28	20	61	136	19	153	21	1	31	54	16	52	36	45	1	79	46	71
ENSG00000001631	584	1174	1009	996	1166	3099	736	1544	773	1061	1574	831	786	565	753	718	1921	922	1735	1316	1260	1285	876	1384	1792	598	1093	404	1331	1769	1288	737	539	1379	1742	976	1091	919	709	327	912	1093	1099	1097	1799	508	889	1415	2003
ENSG00000002016	233	186	202	338	211	652	311	394	302	224	380	162	173	220	122	277	325	188	277	249	130	211	130	337	174	117	192	117	250	584	180	177	94	161	244	202	238	155	361	99	135	517	190	241	284	246	149	192	558
ENSG00000002079	10	5	2	15	5	8	1	3	6	2	10	1	0	9	3	10	2	1	4	3	4	5	1	2	1	0	3	0	4	1	2	4	1	9	6	8	1	3	5	0	6	38	5	1	1	9	1	12	2
ENSG00000002330	563	926	699	1381	396	1462	558	555	734	645	539	435	602	1333	678	1242	848	565	845	426	809	741	691	497	872	371	833	978	596	655	512	705	844	1859	839	240	1645	1400	771	1193	696	150	528	589	502	304	773	777	492
ENSG00000002549	2297	7502	1683	6726	5795	1653	1667	7876	3654	5610	4184	2323	5931	5204	5764	1264	4581	2801	3146	6698	4612	9427	6765	3810	5411	4335	5038	2903	4227	5362	4024	8164	4549	6462	7033	3815	8473	5628	703	1905	5738	702	3747	4392	3012	272	6758	3009	3892
ENSG00000002586	5518	2052	11531	7114	6287	3994	3735	2862	4130	6575	3641	2014	1228	7123	2219	7384	9490	2543	2070	1159	6935	8498	2008	11570	5736	1292	1012	6025	8666	4287	4677	2740	2534	8309	3828	3032	1875	7630	3798	16100	2570	6336	2081	3872	4339	4622	1837	7019	2630
ENSG00000002587	171	124	161	1595	270	275	212	497	571	224	505	234	127	329	198	283	870	19	168	91	565	357	97	302	549	93	67	152	174	211	495	211	88	677	880	407	210	327	85	301	392	169	589	176	222	92	125	156	311
ENSG00000002726	134	32292	17522	2158	5748	4002	1489	2809	1581	3615	3990	3779	19725	3792	13089	19898	8677	23	13824	39838	26581	2885	18694	2632	32879	15194	12611	869	7570	5693	6585	30740	37184	3985	19390	160	25250	25377	26391	331	12631	873	2420	960	2603	371	15806	11293	5213
ENSG00000002745	1	4	3	13	1	3	2	6	18	3	3	2	16	4	5	19	15	9	10	4	2	6	12	3	1	2	8	1	0	2	3	4	2	0	3	6	24	0	18	1	4	0	7	3	1	11	4	1	5
ENSG00000002746	9	1150	1	72	38	3	0	734	244	27	33	240	1370	5	1016	17	9	4	1799	1878	9	5	1484	12	8	923	544	4	15	4	4	1281	1292	26	6	22	832	80	1	11	769	16	69	2	30	37	1661	60	22
ENSG00000002822	661	356	1433	697	416	686	475	297	465	762	401	341	288	330	132	1131	937	293	419	317	565	662	473	563	613	222	166	2048	604	532	617	596	540	2422	399	301	271	1197	887	500	459	640	596	354	714	403	408	777	334
ENSG00000002834	6622	5528	10108	8384	9744	8504	4257	5552	5448	10909	7585	4480	5304	2957	3440	9236	11624	3109	7453	7426	4723	8018	6380	9799	7391	3224	2515	5118	10887	8016	8013	7596	5307	12285	7968	6552	7087	11682	4954	3610	5917	4815	6153	6759	4651	3672	5598	11504	8529
ENSG00000002919	524	1075	628	1870	741	1072	478	1057	840	643	749	850	712	775	803	705	1143	557	1264	941	628	916	859	893	1044	558	1007	717	913	1152	666	834	799	1253	1601	690	1509	839	1286	822	945	657	899	341	647	384	1023	813	839
ENSG00000002933	18172	17132	20254	11276	11788	37810	8239	9862	5246	22224	8513	2250	11157	18964	12425	12630	9026	6132	12080	11877	39337	20621	12144	12396	25902	10450	6661	17687	20067	19608	11703	21710	18932	46189	18898	5884	15261	24125	14852	13829	11544	8109	1788	12233	13402	7135	13169	26516	17443
ENSG00000003056	1825	2568	1010	3703	3501	2525	1881	2487	1757	3232	4485	1144	1908	1971	1572	334	6067	3448	3367	2999	2335	3854	1718	3571	1864	1234	2890	1247	3635	3459	2719	1555	831	2650	7062	1530	5130	1336	331	1194	1812	1206	1737	3849	5076	140	2294	3050	4031
ENSG00000003096	94	1074	81	2716	422	271	117	1837	884	387	371	458	646	309	598	271	597	916	1492	1093	371	216	722	252	109	436	1236	136	268	297	281	753	409	315	705	327	1195	188	40	85	1101	55	998	339	457	104	754	75	165
ENSG00000003137	80	588	71	63	185	62	57	469	67	137	89	358	138	14	72	203	75	42	349	376	43	77	329	254	46	284	181	175	80	30	338	141	476	97	15	72	92	109	10	17	179	5	270	33	21	47	283	135	42
ENSG00000003147	271	818	695	1516	408	176	243	900	830	490	679	648	754	722	510	557	1006	446	845	542	328	453	642	704	667	473	553	227	550	429	260	851	734	313	499	362	1094	735	482	263	876	710	912	315	257	247	577	436	390
ENSG00000003249	1178	693	803	1016	384	687	540	416	509	271	314	266	382	247	349	819	331	237	516	493	482	1132	364	507	798	446	197	295	2247	473	121	717	554	880	148	311	427	1241	289	180	698	393	713	254	107	307	460	1739	545
ENSG00000003393	566	1159	658	1077	1370	1341	613	1423	756	859	1260	645	964	471	807	456	3004	1823	1600	1316	800	704	939	1349	705	786	880	310	1086	1153	875	972	593	1013	2414	709	1324	654	708	368	869	1104	933	781	1257	434	1038	618	1417
ENSG00000003400	710	528	1121	1178	940	847	576	946	782	1230	1010	394	422	578	306	714	1603	497	701	534	829	833	386	1577	926	314	385	359	1112	966	782	617	365	1056	933	542	632	1387	1563	1243	406	1316	1051	551	983	578	507	431	931
ENSG00000003402	2185	1859	1866	2129	3428	3058	1526	2575	1468	3025	3514	1353	1228	2095	1183	2183	9439	858	2346	1808	2820	2953	1538	2803	1606	1109	1324	1046	2606	4785	2546	1433	1195	3201	4836	2827	2012	2509	3494	725	1082	3100	2045	1529	2708	881	1268	2635	3646
ENSG00000003436	10748	3988	4764	5657	6354	5443	3836	4892	3102	15104	5357	1933	2684	887	3136	1293	11171	4997	3829	3200	12412	9492	3818	14701	1280	2236	4488	4157	16152	18910	6553	3336	2080	7435	5892	9419	3986	3037	1613	4557	3260	5167	3194	12990	1707	2142	4881	7166	12023
ENSG00000003509	422	810	550	990	716	751	378	870	630	447	696	370	523	696	596	513	995	801	802	626	519	801	595	497	507	516	803	290	412	763	363	694	503	606	988	340	1217	599	644	322	505	565	458	450	693	310	725	585	607
ENSG00000003756	2407	2223	2351	3970	1913	2966	2187	3816	4687	2156	3635	2291	1496	1492	1303	3018	2761	2139	2987	2183	1426	2199	1379	2884	1669	1445	1259	743	2427	3951	1868	2555	1421	1803	1657	2013	1365	2017	3543	934	1351	5443	2078	1660	2289	1850	1740	1645	3551
ENSG00000003987	65	107	56	102	80	113	49	159	64	67	63	66	51	87	69	68	102	32	166	60	34	67	73	59	132	59	91	40	55	54	40	85	72	89	57	69	75	77	65	34	102	135	75	124	54	20	51	76	92
ENSG00000003989	1013	617	3323	1692	2823	2252	665	1160	971	2127	1087	1261	371	591	561	1543	2455	1377	737	839	287	454	738	1960	557	470	816	476	3103	1205	578	567	476	651	1222	2938	592	3373	964	465	632	1200	1096	922	5320	376	445	1272	2003
ENSG00000004059	3558	3251	5232	8923	2496	8406	2048	3098	3994	4040	2621	2558	2267	5358	2778	4823	3358	2520	3567	2474	4984	4485	3049	3707	3895	2179	2829	5360	3216	3287	2783	4041	3566	8541	4933	2126	5279	5258	3399	4573	3641	4409	4603	3661	3807	3101	3176	3976	2476
ENSG00000004139	241	220	254	262	318	422	196	248	223	349	344	209	184	89	123	349	723	106	272	256	93	165	198	314	179	187	100	119	279	298	326	303	228	248	179	244	205	319	363	100	190	299	231	240	192	159	245	297	300
ENSG00000004142	3086	8332	3237	5955	3107	8304	1675	7100	3340	4025	2593	3093	6191	2785	7216	2952	5275	7384	7907	7815	2941	3650	8660	3601	3848	5211	5293	3140	3950	4188	2884	9293	7353	5857	4529	2836	11989	4256	2681	3551	8930	3296	6931	2876	2552	1424	8432	5858	3576
ENSG00000004399	4801	838	17994	2622	11780	2023	3582	1525	1639	13535	4367	2528	496	1884	457	6181	10690	510	953	1061	3222	2630	700	17391	4155	428	323	4358	10159	4591	7283	1441	1207	9131	1839	4888	364	15841	9576	3573	760	7247	3626	1940	2135	4924	705	7087	5350
ENSG00000004455	6464	11964	5469	10073	4430	7943	3944	9691	5285	6670	5758	4168	7915	7451	8163	3867	9908	3814	15335	9303	6371	7559	9936	4619	6150	7764	10397	4547	5489	8315	4539	10607	9493	7565	5178	4124	16009	6458	3536	9678	9691	7075	7113	6265	4679	2086	9616	9335	7305
ENSG00000004468	33	11	14	133	133	30	23	86	270	104	77	29	19	34	17	74	99	8	21	16	100	281	4	47	68	4	14	68	33	116	68	3	10	52	224	58	17	165	70	26	8	0	26	81	69	13	7	27	78
ENSG00000004478	2374	5354	2361	5051	2884	3634	2001	4725	3128	3684	2335	3396	5211	2624	4070	2478	7179	2160	6909	4727	1966	2600	5699	2873	2176	3868	3687	4251	3338	2970	2691	7914	5279	5666	3149	1606	8028	2778	1506	5095	7408	2412	6194	3473	1940	1853	5237	3413	2686
ENSG00000004487	1645	1451	1621	2346	1617	1186	1105	1465	1792	1992	1289	1103	1343	911	937	1695	2379	1651	1982	1622	1331	1665	1834	1768	1394	1185	817	1309	2076	1456	1302	2384	1732	2137	686	1166	1223	1742	1373	1207	1987	1566	2088	938	979	796	1554	2339	1619
ENSG00000004534	2322	2029	2132	3282	2086	2567	1946	2786	3964	1527	2304	2028	1390	1369	1328	4644	2215	1882	2601	1804	882	1580	1452	2219	1772	1619	1054	640	1631	3287	1302	2769	1819	1523	2112	1982	1818	1805	9768	688	1744	12809	2070	1560	2057	3758	1838	1772	3458
ENSG00000004660	597	107	1332	425	658	457	394	150	238	647	503	155	81	201	61	515	1086	321	161	100	439	856	83	572	374	34	77	245	837	392	694	136	102	570	255	378	122	1071	823	345	85	1217	342	251	515	446	98	1646	489
ENSG00000004700	603	870	728	1403	1366	1368	741	1239	592	977	1766	571	570	1047	725	285	3408	562	905	764	1017	1558	596	1764	695	447	1152	577	1213	2129	1303	555	432	1313	3636	850	1435	691	516	537	484	805	726	1443	1681	216	743	893	1919
ENSG00000004766	460	1353	525	2018	698	2180	551	1708	1120	645	1225	741	1248	764	1148	508	1310	576	1704	1398	906	1166	1038	1041	984	684	2249	338	700	1401	1013	991	577	946	2435	517	2668	560	426	350	871	461	1043	812	1372	273	1242	892	1411
ENSG00000004776	1048	180	416	840	441	29	65	1225	1682	238	106	1237	82	20	346	10814	297	28	162	192	34	73	367	119	43	140	58	501	612	29	196	978	932	780	9	656	48	444	402	824	532	14786	795	8	360	1181	227	302	187
ENSG00000004777	388	79	605	81	207	411	307	164	262	356	394	195	64	21	28	581	226	38	139	131	150	136	63	293	140	58	13	56	132	399	420	157	125	288	76	133	35	555	1125	79	121	3703	218	87	210	1165	67	178	413
ENSG00000004779	1305	2840	1177	3133	1006	2816	857	2366	1605	1192	976	1287	2179	3272	2308	1160	1735	2495	2524	1816	2512	2027	3023	1177	2058	2178	2649	2758	1353	1938	1174	3295	2998	5117	3579	792	4955	1545	836	1529	2599	504	2023	992	1709	546	2594	1750	1373
ENSG00000004799	7446	7208	81529	3542	47273	4859	2682	5673	1623	109448	4229	23336	2511	1937	4857	9388	6708	6349	3620	5481	9048	5654	4667	23974	3144	7802	2303	52450	33043	85746	9788	24051	3963	50183	41773	69493	10329	34920	16160	1274	3535	60975	16990	11225	4375	461	3496	25729	21554
ENSG00000004809	8	1	9	7	19	21	1	4	2	1	65	6	3	8	3	3	5	0	1	2	5	19	2	21	19	1	0	16	4	5	2	5	3	3	34	3	3	2	8	34	0	0	4	3	5	3	3	6	19
ENSG00000004838	55	93	158	474	101	156	65	116	250	13	31	115	67	130	68	226	151	12	115	60	126	213	80	88	76	41	47	279	69	42	61	100	104	625	138	69	86	86	153	41	147	90	126	93	108	53	68	20	90
ENSG00000004846	19	25	0	6	6	14	7	5	4	7	9	3	3	4	2	1	2	21547	5	16	1	0	2	9	14	2	3	1	1	0	4	7	1	19	0	3	1	2	13	9	1	40	0	6	8	10	0	822	3
ENSG00000004848	2	4	2	4	0	0	0	1	6	0	0	4	0	54	2	61	2	119	2	2	0	0	1	1	13	1	0	0	0	0	20	2	1	3	0	0	0	4	4	0	5	0	0	35	0	1	2	229	0
ENSG00000004864	782	2498	835	1109	1299	2780	605	2056	976	1279	1008	744	1707	628	1704	747	2045	1977	2837	3024	1118	1015	2443	1328	1409	1587	1641	753	1271	1439	1263	2168	1466	2447	1602	1086	2529	834	560	707	1871	833	1186	899	1599	556	2531	1473	1726
ENSG00000004866	1043	2032	992	1668	933	2882	636	1450	1157	804	701	747	1897	963	1746	886	1494	1750	2144	1615	1014	1118	1836	1344	1016	1579	1539	850	1452	1756	1213	2044	1500	2311	2900	864	3298	1170	724	631	1870	1987	1081	888	1565	682	2025	1375	1679
ENSG00000004897	1458	1588	1793	2904	2466	2493	1269	2241	1465	2172	2159	1414	1056	1853	1288	951	4012	1370	1799	1355	1717	2423	1156	3211	1774	799	1556	848	2241	2790	1765	1106	821	1978	3671	1946	1721	1768	812	1480	1109	1323	1574	1557	1825	698	1150	2000	2651
ENSG00000004939	5	2110	25	184	0	9	1	1962	267	6	6	2766	1858	6	457	13	8	8	3436	2514	3	2	4508	4	11	718	786	0	0	5	1	2721	1435	2	7	18	1523	28	0	0	2599	6	2771	4	4	1	1512	0	8
ENSG00000004948	26	152	345	105	16	314	132	202	24	23	108	108	83	41	91	52	1316	3	103	167	756	35	101	548	112	82	115	36	612	785	85	98	38	33	70	31	164	144	61	444	64	188	31	325	49	5	66	396	45
ENSG00000004961	279	848	420	1116	489	659	338	964	533	697	620	570	598	613	696	339	1048	1351	1052	691	516	715	827	590	567	474	728	372	685	608	765	763	494	907	1249	501	1271	537	142	493	951	171	971	469	764	194	736	819	642
ENSG00000004975	841	550	1060	1027	818	1344	661	715	694	1495	702	631	437	306	357	811	1105	701	729	708	714	851	548	1074	475	335	362	722	1117	890	717	648	482	1165	843	452	702	1321	651	530	735	727	805	761	445	424	542	1602	768
ENSG00000005001	2	27	1	178	0	1	0	110	119	0	1	79	18	0	26	54	1	0	68	63	1	3	34	0	0	37	29	0	0	2	1	104	70	1	1	4	28	0	0	0	115	0	169	1	0	0	41	0	1
ENSG00000005007	1369	1856	2838	1133	2166	1511	1292	1482	1164	2846	1401	2346	1464	378	686	1997	4133	770	2734	3127	1401	1781	3088	2402	1513	889	605	1145	2860	1555	2814	2551	2356	3064	686	1469	808	3828	1962	1223	2543	1568	3150	764	882	773	1883	3674	1938
ENSG00000005020	1630	2221	1521	3059	3270	10123	1871	3324	1867	2011	2931	1780	1242	1021	1883	845	5631	2831	2566	2160	5805	4814	2304	3092	2885	1273	1528	2369	1988	4075	2990	2147	1618	6809	4633	2847	1792	1834	311	1571	2573	660	3362	2730	3375	414	1715	3347	3772
ENSG00000005022	3836	22007	3299	11187	4547	8880	2157	19160	8211	7138	4902	7000	18670	5764	17396	2024	9179	22166	23621	20281	4694	7704	25810	5365	4709	13629	17266	4608	4475	6154	5865	23939	17817	8126	10544	3790	40338	4209	730	6645	24821	1037	16537	3181	8285	934	25465	9008	5403
ENSG00000005059	237	85	182	1174	638	244	185	249	607	286	673	180	73	1048	130	278	1208	28	101	51	500	1354	55	234	777	56	105	255	130	228	434	103	84	232	743	265	115	517	182	367	89	91	117	317	493	75	80	313	208
ENSG00000005073	42	69	135	438	59	48	26	135	219	56	38	127	83	11	43	225	314	318	105	72	12	45	74	63	15	20	95	54	72	27	22	95	84	71	30	53	47	87	49	103	193	137	232	95	39	50	46	27	34
ENSG00000005075	1098	1571	2059	2440	753	4594	713	1251	1050	1314	1134	846	1147	2725	1272	4028	1172	1189	1622	1036	2043	1744	1515	1261	2355	997	1498	2210	1209	1376	1050	1719	1539	3990	1597	547	2434	2214	2106	1657	1579	1927	1542	1302	1383	2071	1384	1658	984
ENSG00000005100	460	510	563	715	818	1079	329	610	427	859	614	414	333	169	327	412	1289	440	560	586	363	488	467	864	453	264	221	242	635	619	705	501	402	815	569	687	312	633	663	344	478	458	624	483	379	458	365	625	769
ENSG00000005102	13	5	21	98	17	18	16	8	33	81	65	5	6	74	3	2	78	6	2	8	65	5	1	50	37	0	1	38	10	8	32	3	2	20	10	2	3	49	17	13	1	8	28	13	30	3	0	0	4
ENSG00000005108	278	983	176	1038	821	348	450	1231	339	991	808	3775	473	311	644	240	1736	655	1915	1960	946	527	931	1124	500	471	749	179	1270	817	606	495	607	722	332	314	543	319	187	231	1542	284	3240	686	496	56	786	509	721
ENSG00000005156	320	342	486	582	636	740	330	519	420	593	354	424	291	192	241	368	907	475	533	520	306	468	420	787	354	275	204	345	679	647	485	553	308	657	462	375	420	512	334	419	484	461	563	336	293	211	360	551	487
ENSG00000005175	433	650	387	1649	692	668	467	1009	803	622	742	450	507	733	607	207	1563	566	908	627	514	932	531	758	550	384	987	404	542	921	563	573	418	613	1473	453	1289	424	102	431	563	143	826	672	696	102	640	726	758
ENSG00000005187	872	5162	447	1692	693	3460	243	3045	1449	863	1025	1107	3395	1083	4729	178	1556	48840	7563	4752	1035	823	5204	697	344	3362	9325	1568	270	1021	556	3833	3238	1987	4297	434	11419	447	79	197	4796	262	1587	2329	1796	303	5742	638	1064
ENSG00000005189	165	61	113	204	80	188	46	64	184	192	141	37	39	169	41	85	112	76	62	57	119	163	68	101	96	31	38	167	108	132	58	62	33	312	99	110	36	129	110	70	90	130	297	161	161	85	43	91	110
ENSG00000005194	862	1676	1163	2566	1086	1422	686	1728	1133	1291	978	961	1293	1328	1140	1076	2048	2108	1930	1342	1426	1351	1750	1518	1132	1152	1102	981	1453	1322	1025	1925	1422	3176	1846	1012	2185	1298	495	1174	1809	599	1945	823	1111	507	1528	1812	1191
ENSG00000005206	841	922	1122	676	513	1340	667	567	657	1077	785	615	523	146	257	2506	1158	396	919	714	549	549	688	770	786	404	210	639	710	721	997	944	868	2881	451	542	503	1848	3078	1028	679	2029	560	455	462	1570	664	1075	840
ENSG00000005238	615	936	2085	1001	845	1036	522	756	868	1021	1190	571	545	759	551	1347	1551	639	761	787	553	723	650	1157	1214	540	518	592	958	1030	699	896	734	1736	1227	855	990	1283	2587	479	901	1183	739	453	707	1287	802	715	828
ENSG00000005243	1202	530	626	905	632	598	453	531	557	772	591	368	427	1019	498	979	1097	507	468	176	571	823	547	960	487	347	361	797	920	658	173	834	790	1974	560	344	831	655	311	1585	683	400	465	570	187	282	552	584	440
ENSG00000005249	79	521	238	1529	240	159	86	766	374	155	213	1573	332	211	468	135	821	85	623	502	139	447	435	395	131	243	665	139	300	340	105	278	304	117	400	343	894	239	77	96	642	187	2475	158	268	46	549	175	269
ENSG00000005302	581	546	660	1722	985	911	569	863	1151	847	1231	540	427	1231	571	753	1122	535	668	515	582	1234	522	1293	679	347	518	533	918	1265	768	587	322	703	1571	706	949	766	626	461	480	344	602	785	1166	596	460	673	1099
ENSG00000005339	1342	724	2333	925	2658	1278	1340	1049	1114	3041	1653	1617	480	413	535	2002	3330	835	1442	1579	1549	887	1213	3055	1287	613	246	854	3027	1626	2641	1402	1287	3071	271	1939	313	2648	2564	539	1221	2918	1808	629	830	1652	821	3031	2802
ENSG00000005379	340	512	534	662	564	314	554	585	548	598	937	540	348	148	226	480	640	178	858	719	228	338	309	430	152	279	351	74	398	300	354	449	332	129	248	335	429	610	1808	39	453	841	696	387	100	344	411	1232	555
ENSG00000005381	12	5	0	16	3	7	5	6	18	4	5	5	1	9	2	3	8	3	2	1	6	4	3	3	42	1	1	4	3	4	3	6	4	7	2	5	2	3	7	6	1	0	11	4	3	0	5	2	7
ENSG00000005421	4	23	1	6	1	0	1	4	4	0	1	11	24	8	4	1	2	0	8	4	1	10	22	2	2	2	48	0	0	3	0	20	38	4	1	0	64	1	21	0	9	0	2	1	1	2	2	14	0
ENSG00000005436	705	900	789	1617	863	1585	556	1109	885	971	881	565	633	1268	742	508	1181	608	1068	858	650	983	737	932	753	731	1084	590	590	1200	598	570	511	1013	1155	750	976	641	698	468	933	607	1156	1022	1084	546	795	1101	1125
ENSG00000005448	1571	449	1528	1118	903	1970	959	411	635	1157	915	377	379	788	344	1108	1960	112	524	510	1733	1460	428	1374	492	337	246	1903	1776	1370	956	554	496	1860	1093	726	517	1624	1525	1971	575	1434	633	735	1031	899	426	1241	1117
ENSG00000005469	262	1112	431	847	530	1430	343	1274	683	474	631	896	729	375	733	373	1063	626	1256	1015	485	698	1147	568	717	567	762	267	585	624	557	1011	656	924	576	599	764	448	282	376	1071	188	1383	270	824	301	898	386	666
ENSG00000005471	75	50	402	95	193	152	182	59	156	67	503	32	110	256	59	65	338	15	65	42	729	203	37	194	58	95	38	42	520	359	264	130	72	114	923	76	111	490	229	201	36	0	20	292	314	47	151	151	515
ENSG00000005483	1454	1187	2292	1502	3041	3105	1664	2033	1302	2698	2878	1880	803	770	798	1590	5146	789	1869	1690	2632	2120	994	4090	2423	752	708	700	3666	2826	3791	965	919	3448	2138	1931	737	2675	1356	1033	1388	3078	2795	1969	2221	1304	987	2749	3189
ENSG00000005486	1220	3505	2310	3337	1482	4165	993	2788	2328	1875	1151	2887	2762	1033	2462	3807	3311	1803	3411	2806	1899	1616	3322	2151	2457	2221	1555	1727	2077	1301	2162	4769	3917	5307	1714	1816	3264	2979	2945	3522	4485	1647	4749	674	2366	1623	3784	2298	1227
ENSG00000005513	15	11	168	23	14	9	5	17	19	18	7	9	1	11	4	34	28	124	5	7	6	3	9	27	7	5	1	1	30	9	38	5	9	20	13	27	4	93	35	21	6	0	29	6	18	35	8	17	17
ENSG00000005700	1293	2388	1492	2326	2590	4256	1336	3096	1531	2516	2642	1246	1497	1753	1797	747	3224	2511	2961	2667	1876	2435	2034	2432	2260	1321	1595	1176	2812	3622	2039	1811	1505	3204	3253	2097	1497	1063	1060	1202	2229	995	3094	2662	1995	654	1884	2560	3459
ENSG00000005801	779	706	951	1204	631	1391	556	995	827	976	801	456	551	1103	733	1274	1385	581	923	559	582	1254	572	829	1008	451	818	435	559	1963	557	665	423	861	1056	695	1133	530	1888	432	569	1704	556	1015	771	655	659	1098	1150
ENSG00000005810	1339	1653	1317	1838	3024	1352	1339	1858	1458	2308	2665	1466	787	662	909	1023	5819	2103	2489	2260	920	1545	1362	2675	1789	992	755	555	2442	2435	3123	1327	947	2389	572	1680	517	1665	913	408	1247	695	2027	1032	1761	364	1335	2161	2836
ENSG00000005812	1462	2202	1519	4140	2424	2828	1633	2981	1811	2238	2654	2224	1352	2078	1959	802	2554	1171	2807	1919	1856	2890	1794	2763	1691	1338	3124	1257	3586	3584	2273	1401	1018	1813	6024	2099	3604	1402	246	1042	2044	425	2604	2210	1819	307	1632	2999	3338
ENSG00000005844	665	119	263	691	1264	325	539	343	1287	1723	981	311	82	302	86	1142	1717	149	174	84	965	1488	75	766	1024	49	43	362	464	1096	1297	198	135	999	529	654	43	2926	4235	187	54	1053	69	502	574	361	78	697	708
ENSG00000005882	2175	3853	1061	990	1047	1640	753	1760	908	2061	1187	1422	2824	529	2184	666	1390	2158	5115	5158	1167	1959	6276	1711	901	2557	1736	928	2442	1871	1799	4323	3568	2962	1642	719	3786	2022	262	683	3807	700	1781	831	1070	160	4941	2635	1956
ENSG00000005884	6245	3764	8205	7314	9482	2897	3170	3693	4050	15261	6243	16539	1904	2231	1496	23908	56372	509	3915	3771	7813	5112	3446	8574	11332	1586	1089	5538	4749	4716	5609	5410	4280	14548	1114	6989	1719	7947	5038	3729	4384	9818	3851	2937	5743	8028	3598	12121	3132
ENSG00000005889	517	619	789	897	1767	1086	650	1130	694	1521	1303	1030	536	566	593	569	1478	938	1019	891	580	849	552	1091	821	438	428	247	1128	1764	954	920	430	902	1125	1416	776	901	924	373	543	1152	1354	666	954	648	596	1808	1881
ENSG00000005893	4805	8960	5180	8762	8076	10920	3569	10176	5229	9008	7636	4167	7221	5221	9130	2027	21307	10069	10311	10339	8825	10063	8396	8024	7466	6162	7575	4165	8183	9627	9947	7988	5272	8161	10428	5066	14445	5584	1089	7549	9361	2967	7175	5402	11470	1986	8768	10539	9402
ENSG00000005955	1658	2485	2465	3537	2418	4873	1745	2627	2215	2641	2404	1351	1953	1548	1832	1707	4219	2237	3001	2483	2519	3137	2193	3205	2344	2056	2048	1803	3013	3809	2256	2507	2102	3115	4239	1966	2282	2711	1530	1454	2268	2771	2286	1961	2242	1078	2473	4385	3053
ENSG00000005961	36	21	13	38	100	24	17	23	25	63	138	28	9	7	8	25	75	21	22	16	19	21	9	20	30	6	8	18	25	14	5	15	21	12	9	27	10	20	29	31	39	39	41	22	18	72	6	5	11
ENSG00000005981	6	18	3	3	0	45	2	23	1	2	1	3	5	13	18	7	7	580	8	11	0	21	11	2	2	11	14	0	3	51	5	55	14	7	11	2	40	1	5	1	19	24	21	2	14	4	9	54	10
ENSG00000006007	741	2470	1093	3525	2007	2149	745	2834	1752	1384	1905	1862	2074	1539	2256	1003	2851	1669	2377	2235	1193	1855	2445	1821	2079	1344	1768	1283	1442	1410	1352	2585	1919	2674	2005	1122	3869	1219	544	1367	2684	452	2541	1053	1602	352	2036	1627	1164
ENSG00000006015	266	278	344	466	158	304	222	214	302	323	224	221	190	388	184	889	398	138	256	158	293	272	218	184	297	144	224	330	163	219	261	295	356	639	258	104	468	602	931	330	241	496	186	125	165	441	165	285	147
ENSG00000006016	129	8	67	252	27	0	47	54	134	11	12	27	6	2	13	536	12	1	2	15	0	22	14	21	5	1	5	77	111	0	137	16	6	302	11	85	6	22	17	254	33	46	44	0	49	49	7	108	12
ENSG00000006025	416	142	480	274	329	290	249	222	406	473	326	232	101	70	67	663	629	133	182	170	175	292	161	313	296	78	49	131	344	210	266	331	231	299	132	185	62	660	1036	141	238	363	435	96	142	419	127	494	245
ENSG00000006042	1301	1886	1548	4382	1704	940	658	1826	2365	1682	1860	1961	1387	1734	1462	942	3030	1942	2408	1723	2143	2648	1718	1681	1773	1365	1380	555	4133	1443	1326	1554	1194	2887	3575	634	2121	1394	472	1752	1871	813	806	589	434	307	1775	3703	324
ENSG00000006047	64	54	40	30	7	118	28	34	28	9	18	39	14	2	19	106	11	1	57	86	49	13	65	19	58	26	22	29	106	44	26	59	53	381	77	18	33	81	48	68	63	125	52	45	76	285	22	21	45
ENSG00000006059	0	1	0	2	0	1	0	0	0	0	0	0	0	0	0	3	0	0	0	0	0	1	0	1	4	0	0	0	0	0	0	0	0	1	0	0	0	1	0	0	0	0	0	1	0	0	0	5	0
ENSG00000006062	774	484	1353	938	1480	1417	827	764	947	2068	1494	332	328	619	688	1154	3120	149	527	533	1200	1380	311	2212	1409	574	194	841	1708	1348	2461	560	562	2998	1916	1090	411	1662	1775	450	557	1376	372	594	1273	988	562	1280	1367
ENSG00000006071	4	9	5	20	2	19	7	9	29	5	1	84	1	0	3	10	5	28	10	7	0	1	4	4	1	9	3	1	6	62	1	9	8	0	17	9	1	15	49	0	4	59	30	9	4	4	8	1	25
ENSG00000006074	96	0	6	52	403	35	666	45	131	1397	346	8	4	28	49	28	399	2	3	4	236	186	5	60	1788	2	0	467	17	31	119	18	6	740	14	19	4	4	10	80	2	0	11	13	479	23	0	6187	18
ENSG00000006075	90	39	41	203	202	64	179	104	162	1123	1567	38	183	832	149	325	145	85	102	47	543	751	66	282	700	99	262	347	794	128	199	107	161	294	484	298	284	323	1945	93	48	39	16	188	128	459	225	231	331
ENSG00000006114	926	1506	1094	1321	1936	1807	857	1764	1026	1844	1843	1250	1144	476	798	852	3250	1312	1884	2121	1035	1216	1500	1858	1405	853	628	530	2099	1946	1573	1452	1073	1658	1106	1214	919	1362	1497	543	1295	939	1644	890	970	497	1473	1846	2179
ENSG00000006116	0	0	0	0	0	0	0	0	0	0	0	0	1	0	0	0	0	0	0	0	0	0	0	0	0	0	0	0	0	0	0	0	0	0	0	0	0	0	0	0	0	0	0	0	0	0	0	0	0
ENSG00000006118	933	145	1114	411	1243	124	355	183	353	2756	574	225	68	504	72	834	1445	77	125	174	473	579	80	1061	510	46	39	456	1088	235	868	186	148	1207	133	560	57	950	534	251	235	379	839	423	694	669	97	1081	398
ENSG00000006125	4997	7923	6394	9226	8088	11388	4000	9546	5877	8951	7047	7907	4889	2705	5048	4282	14947	5052	9073	10377	5034	7681	7776	8105	6174	3832	2747	3260	8234	7165	7659	8754	6432	11081	5063	6433	4256	7824	3751	4281	9348	2805	10132	2542	4044	1871	6268	7969	7285
ENSG00000006128	1	135	0	2392	0	0	1	260	700	73	0	28	82	29	207	19	5	0	34	26	0	2	28	0	1	17	40	0	10	0	0	139	34	3	0	25	76	2	0	3	25	12	1	0	3	2	47	13	4
ENSG00000006194	1388	1059	1209	2647	870	1892	911	1103	1337	1002	1174	843	722	1223	691	972	1340	647	1098	880	1162	1155	693	1526	848	737	775	915	1448	1455	904	1009	780	2025	2202	924	1178	1202	1362	826	975	1181	844	1001	1000	837	914	1242	1286
ENSG00000006210	6660	2062	10853	2686	4128	1922	2776	1668	1445	7623	3362	3520	1250	1475	1125	5263	7687	2285	3044	2619	8263	5178	1755	9443	2626	2371	607	3523	12109	4088	10998	3041	2531	16965	3245	5036	1240	14111	5810	1549	3551	3779	3637	2089	3447	2494	2597	9016	4855
ENSG00000006282	3557	3252	3089	3788	1624	5630	1924	2683	2503	4215	2630	2103	2659	2217	1281	5125	4697	2357	2241	2055	2129	1891	2547	3445	2888	1639	1817	2077	2626	4569	2329	4014	3137	5540	2510	2037	1908	4422	6146	3213	3075	6840	2831	2770	2544	3425	2781	6028	3348
ENSG00000006283	3	1	2	4	2	2	0	1	5	3	1	0	1	0	0	33	10	1	0	0	2	0	0	2	0	0	0	3	4	1	2	0	2	4	0	0	0	0	1	3	0	4	0	0	0	2	0	7	3
ENSG00000006327	640	956	1235	5538	925	1403	325	2157	1176	399	1192	678	547	3294	1496	3681	5690	685	550	309	2058	1291	271	1526	4160	1132	280	708	1663	662	1357	683	397	7208	4673	3656	1986	1012	1014	1641	1844	1693	831	641	1926	1280	999	2033	768
ENSG00000006377	2	0	20	2	15	8	9	0	3	16	11	0	1	1	0	18	11	2	1	0	5	10	0	28	3	0	0	9	19	9	12	0	0	29	6	5	0	23	20	3	1	36	8	6	11	15	0	4	15
ENSG00000006432	33	203	52	129	72	155	134	349	233	167	124	155	173	7	93	110	214	113	253	276	35	17	164	41	68	124	48	10	108	65	61	356	244	78	45	102	94	32	131	12	349	67	295	28	53	26	201	329	64
ENSG00000006451	1275	1467	1947	3343	1673	3524	1182	1764	1433	1893	1630	1378	1145	1963	1276	862	1998	1294	1594	1211	2215	2162	1192	2888	1699	872	1507	1210	1905	2121	1604	1248	1016	2405	3178	1235	1995	2088	676	1150	1318	845	1587	1741	2033	613	1317	2166	2058
ENSG00000006453	268	300	261	622	419	345	268	559	535	953	630	458	260	375	201	1132	1044	1431	502	369	228	268	429	370	481	204	172	946	477	256	217	544	352	474	111	270	329	116	205	526	552	209	935	490	393	547	218	596	189
ENSG00000006459	371	488	589	853	854	1010	578	1041	582	766	1680	473	300	446	364	280	1635	309	833	582	718	780	289	1088	835	246	374	363	962	1005	944	281	232	763	989	533	393	521	387	373	543	646	822	877	886	263	377	706	1231
ENSG00000006468	138	204	210	763	292	192	139	436	488	229	454	193	209	65	271	116	2935	72	174	176	528	273	132	623	55	124	145	75	519	263	292	173	160	257	229	437	127	240	52	146	142	60	381	448	317	168	242	73	288
ENSG00000006530	823	1408	1086	1525	1022	1589	693	1295	1024	843	1225	731	905	702	776	995	1335	970	1843	1358	889	1000	1111	883	1188	732	1387	367	913	1138	725	976	749	898	1247	762	1764	1101	951	371	1160	1114	1522	1049	1098	744	1070	1147	1450
ENSG00000006534	850	1727	3406	1127	1288	3278	894	1243	930	2010	1159	1140	2152	636	1124	4243	3377	1228	2832	3009	2603	1567	1938	1204	2277	1619	1336	1716	2227	1687	883	2865	2439	2828	984	609	3774	2976	1986	692	2083	1294	289	1266	1037	1100	2364	3637	991
ENSG00000006555	735	621	562	297	305	540	185	548	301	561	227	218	516	52	349	195	1404	251	820	581	338	460	752	295	495	311	209	361	526	392	484	1150	831	1095	201	210	476	719	707	663	607	748	471	187	339	365	658	1159	559
ENSG00000006576	517	551	346	1143	1071	1375	488	776	726	904	1051	1468	217	715	514	555	1172	389	598	441	793	848	307	1124	714	285	406	672	800	1213	801	336	208	892	1257	736	480	306	414	435	481	581	581	907	1072	459	385	568	867
ENSG00000006606	17	12	11	47	26	9	2	26	45	8	9	6	9	9	6	53	1	1	9	2	3	4	15	17	4	4	8	24	6	1	2	23	18	4	3	17	19	4	2	22	5	13	8	5	9	33	4	10	30
ENSG00000006607	110	322	127	279	397	325	198	465	241	230	281	426	339	35	157	188	451	163	534	409	137	187	289	264	179	168	161	73	273	224	353	385	206	270	474	205	407	235	262	68	280	321	329	120	241	77	329	158	429
ENSG00000006611	7237	8563	4981	5033	3304	14559	3478	5162	3181	5848	4098	1315	7385	5500	5473	5185	6145	4055	8828	7519	5890	9333	8418	4086	7199	5193	4196	4864	6559	8026	4770	8978	7860	14789	8979	3507	10952	6425	5511	2524	6520	4945	325	7448	6893	1548	8655	8492	8650
ENSG00000006625	639	1620	728	1797	797	2444	406	1307	1249	808	650	784	1369	1036	1452	553	1186	1394	1472	1214	747	1026	1540	697	975	1066	1432	949	417	933	614	1793	1376	1812	1082	553	2466	716	395	734	1328	557	1596	943	1237	424	1435	1031	753
ENSG00000006634	76	105	87	368	227	366	98	126	211	174	160	91	78	194	114	119	228	138	120	83	191	264	74	300	200	90	88	95	136	173	133	96	41	229	364	154	184	111	162	75	133	177	92	210	299	106	97	135	192
ENSG00000006638	250	127	1823	141	275	82	67	90	79	383	113	583	52	79	72	1018	224	26	116	98	176	191	168	342	101	70	59	247	396	189	243	195	218	574	90	350	79	1021	745	214	99	486	137	42	107	334	117	230	204
ENSG00000006652	1080	1003	1261	1407	902	2366	888	1413	1232	1258	1450	918	680	1445	1132	1316	2143	1445	1256	1132	1209	1304	725	1513	1718	1067	998	755	1354	1573	823	683	462	1706	1879	1069	1562	871	1128	664	955	1819	1035	989	1314	1237	990	1992	1573
ENSG00000006659	0	0	0	1	0	13	0	0	0	0	0	0	0	0	0	0	2	0	0	0	0	4	0	0	0	0	0	1	0	0	0	0	0	0	1	0	0	1	10	0	0	0	0	1	0	0	0	0	1
ENSG00000006695	448	643	412	657	410	591	229	648	359	636	363	332	488	264	519	280	640	705	706	627	320	449	640	434	363	391	418	232	434	411	379	761	496	757	509	322	807	432	279	257	637	326	783	324	243	120	522	526	411
ENSG00000006704	618	564	661	939	578	910	336	766	900	997	552	676	467	246	400	880	1307	582	1032	498	406	544	589	556	482	358	301	831	528	528	694	838	588	962	235	341	649	636	360	305	729	791	1120	427	661	694	612	1730	482
ENSG00000006712	2611	1830	2746	2470	1626	1892	1379	1581	1902	2608	1405	1363	1686	2060	1303	2902	2583	1630	2174	1619	1444	2314	2318	1876	1378	1712	681	2040	3056	1901	1857	3238	2590	4555	1895	1444	1663	3062	2249	1643	2236	3522	2410	1751	1339	1770	2026	2788	1728
ENSG00000006715	1818	2143	1143	2647	2322	3658	1403	3146	1739	2723	2867	1556	1369	1718	1540	891	4478	1747	3001	2378	2441	2229	1473	2543	2382	1122	1772	1259	2343	3414	2308	1682	1014	3739	2526	1725	1741	1240	834	969	1673	1259	2812	2063	2687	900	1688	2483	2909
ENSG00000006740	133	218	678	413	431	166	133	330	218	438	337	398	187	493	128	671	370	89	285	257	56	96	210	591	297	112	113	126	291	216	345	266	176	149	205	349	216	509	203	435	430	290	541	506	119	611	164	131	273
ENSG00000006744	1414	2339	1657	3128	1840	2833	998	2208	1598	2461	1437	1505	1847	1076	1327	2527	3279	2409	2641	2486	1195	1846	2420	1954	2166	1284	986	1211	2274	1783	1875	3019	2239	3084	1690	1528	2063	2387	2205	1603	2553	1726	2410	1279	1237	1091	2349	3407	1586
ENSG00000006747	108	3487	294	5434	758	74	377	4785	4093	1746	2375	3741	2946	624	1417	428	3046	930	5477	3249	269	2870	2993	909	1689	1623	2927	792	1366	445	447	2488	2360	2386	260	364	5097	331	104	1469	4991	210	12916	744	639	95	2890	182	88
ENSG00000006756	1943	3888	2736	4305	2219	5400	1327	3580	2225	3890	2095	3355	3858	1748	2317	1731	2660	3222	4575	5813	1793	2132	3942	2328	2425	2705	1675	1150	2716	3543	2389	6430	3683	4688	2001	2947	4573	3544	2370	2090	4786	2609	8406	2290	2259	1282	3850	5771	3826
ENSG00000006757	381	1755	586	1255	693	1170	375	1397	704	855	601	1208	2187	955	1538	326	1055	2151	2085	2857	813	875	1908	525	670	1024	1555	668	864	1601	709	2697	1257	1145	2411	748	5055	1184	272	595	1894	502	3927	545	973	243	1537	1435	1203
ENSG00000006788	0	0	2	1	4	213	0	0	3	0	0	0	0	0	0	3	174	0	0	0	0	1	0	1	1	1	0	1	3	0	0	0	0	0	60	0	0	1	0	1	0	15	2	3	0	0	0	1450	1
ENSG00000006831	2093	2225	3231	3258	2585	3560	1357	2350	1644	3456	2270	1908	1411	1678	1461	1411	5072	1867	2796	2296	1764	2530	1968	3266	2209	1476	1291	2140	3385	3337	2002	2462	1691	2912	3345	2213	2258	3103	1963	1305	2296	1636	4040	2136	2522	854	1767	3839	2536
ENSG00000006837	104	111	122	200	111	237	98	137	111	156	136	73	61	165	105	103	387	77	122	67	160	121	70	131	106	81	127	78	101	205	130	87	67	229	368	69	149	84	103	91	74	107	107	185	157	115	96	168	134
ENSG00000007001	39	5562	25	63	4	17	6	2170	468	22	11	669	1174	16	3116	29	216	19	4362	4789	14	15	3840	18	37	2810	4282	208	17	127	7	3550	4453	21	19	65	3531	14	51	0	1543	47	142	21	26	3	5036	183	46
ENSG00000007038	7	2	0	3	12	3	6	1	13	2	1	1	0	2	0	2	2	2	0	1	7	3	0	0	5	0	0	1	1	11	2	5	1	26	9	3	1	7	1	0	0	0	1	0	1	1	0	5	0
ENSG00000007047	860	565	1783	732	971	960	591	570	486	1551	791	643	462	463	391	1282	1531	613	752	646	850	795	596	1197	525	391	230	713	1210	815	948	793	677	1388	680	637	592	1929	1796	499	793	1632	883	606	560	1231	589	1628	802
ENSG00000007062	5461	1319	275	7071	2288	52	1340	3365	6844	890	2303	1370	414	2086	1399	1932	18981	26	2262	1039	155	5816	658	1667	2215	503	690	3515	5440	11	2425	1019	925	21	10	683	257	10	13	1691	2547	226	5010	1436	446	553	1050	2569	18
ENSG00000007080	1105	992	1573	1409	605	1876	1007	640	776	1069	691	602	812	1065	611	2179	1373	564	1097	542	1532	1117	893	918	808	453	562	1775	1002	1013	1057	1241	1321	3839	1230	471	1690	2103	1364	1641	1086	986	721	817	594	983	763	1611	798
ENSG00000007129	108	33	23	215	53	76	86	86	199	135	245	32	16	127	23	128	216	41	22	15	88	264	7	148	138	5	18	61	74	111	90	50	20	138	53	90	16	114	553	67	23	195	29	104	80	62	15	47	126
ENSG00000007168	3140	5319	2943	6883	5714	6795	3085	6256	3880	4795	4804	4785	3789	2510	3604	2785	9646	4132	6556	5141	3083	4597	4749	6614	4436	3295	2915	2489	5798	5701	4788	5237	3718	6105	6311	4412	5138	3427	1901	3005	4663	2205	5020	2864	3445	1246	4326	4791	6047
ENSG00000007171	272	62	785	148	245	40	78	56	8	220	56	128	34	21	39	79	65	9	34	51	44	35	34	303	15	30	18	43	170	392	139	78	46	198	39	603	32	216	108	89	23	31	30	77	76	29	32	75	133
ENSG00000007174	3	27	12	68	64	3	5	50	63	16	78	88	17	88	22	9	273	20	29	18	19	43	22	6	29	8	23	13	4	5	25	25	14	56	3	15	21	3	6	12	41	0	35	23	8	5	24	20	6
ENSG00000007202	1821	7301	2194	5259	6499	5804	2644	8617	3532	5519	5422	3723	6953	2453	6180	3098	9125	2513	11054	11087	1169	2225	6462	6624	4941	5185	4722	2300	5805	6251	5791	8540	5470	6666	6322	5262	9480	2683	3249	1524	6078	2654	3939	3069	3095	1490	8055	5113	6624
ENSG00000007216	7	5206	23	156	1	522	0	2031	635	1	5	618	2739	8	2718	65	13	11	7363	4991	2	3	8816	9	1	3197	2004	0	7	13	2	7781	6597	16	7	21	4131	93	13	1	5941	13	143	5	2	2	5366	6	45
ENSG00000007237	298	101	141	341	621	112	347	317	436	578	716	309	76	142	47	276	726	58	110	96	177	549	66	799	556	36	41	249	377	363	682	218	120	915	252	393	58	495	1120	189	103	378	290	227	318	89	99	464	454
ENSG00000007255	599	1202	579	1326	231	1552	250	595	648	666	379	491	952	610	752	664	375	572	1412	855	896	571	933	365	508	604	927	910	326	591	294	1264	1177	1522	697	188	1998	905	496	542	1074	276	783	318	373	210	1126	765	378
ENSG00000007264	127	49	89	209	116	48	115	44	136	303	105	140	23	132	26	1084	901	27	50	21	155	133	21	85	109	14	37	55	100	225	117	43	30	198	156	81	42	257	328	57	16	63	6	50	90	78	29	70	108
ENSG00000007306	0	4	0	7	0	0	0	8	1	0	1	3	3	0	1	0	0	0	9	2	0	0	1	0	0	1	1	0	0	0	0	1	2	0	0	0	5	0	0	0	5	45	2	0	0	0	4	0	0
ENSG00000007312	275	72	557	2236	280	228	235	170	833	303	198	250	115	386	134	386	523	58	87	42	301	241	38	364	199	28	45	231	583	432	133	79	75	202	580	116	64	625	344	420	46	368	262	176	313	76	72	190	211
ENSG00000007314	71	14	730	13	82	65	91	39	5	150	142	65	16	11	12	107	196	4	27	35	50	86	17	131	33	7	4	35	517	847	101	53	21	213	351	223	19	898	262	30	13	391	76	20	32	28	4	118	510
ENSG00000007341	379	412	512	960	480	507	363	573	669	710	790	358	365	405	303	581	2301	344	710	447	469	684	452	577	631	322	487	325	576	747	791	496	327	1638	919	343	765	585	694	456	486	1061	751	529	336	331	356	650	538
ENSG00000007350	11	6	1	65	2	1	12	19	24	36	13	6	4	12	1	11	4	10	10	7	13	1	4	7	4	3	6	3	5	12	21	0	3	9	22	5	3	1	11	2	4	31	9	9	7	0	0	1	26
ENSG00000007372	92	183	112	191	153	372	76	174	103	108	91	142	128	67	148	57	176	211	199	181	115	148	198	154	95	115	135	71	191	203	126	184	122	177	189	145	202	154	29	152	188	0	241	213	135	83	127	193	250
ENSG00000007376	334	340	515	605	363	464	275	188	336	470	229	188	265	290	226	757	514	244	361	238	432	326	264	401	383	163	262	447	327	271	329	344	333	1295	316	140	498	748	1185	318	295	555	328	213	286	460	375	651	258
ENSG00000007384	497	179	1014	503	691	298	300	301	390	604	365	403	158	157	95	1508	938	195	274	174	325	251	173	854	455	111	76	368	608	311	463	332	218	1036	304	506	169	1098	854	479	258	1437	501	172	316	922	178	596	467
ENSG00000007392	1296	1086	1351	2030	731	1844	1196	1121	2387	752	1351	885	749	831	519	2985	877	708	1213	769	436	807	555	1144	1213	815	582	370	813	1630	700	1357	867	1485	1321	1095	793	1201	5827	348	538	5783	700	754	1054	3887	832	918	1825
ENSG00000007402	128	209	298	435	64	185	53	356	407	128	96	414	204	32	122	129	116	19	354	227	100	102	218	134	45	119	151	53	134	137	46	411	268	103	35	62	255	187	144	63	289	101	425	109	58	68	190	84	109
ENSG00000007516	283	333	388	345	135	264	220	283	280	191	166	382	260	66	119	143	417	3	509	353	310	80	435	244	20	169	115	263	285	207	121	715	465	535	96	187	238	631	401	358	508	427	561	74	158	103	364	638	272
ENSG00000007520	1197	1269	1376	1926	918	2147	938	874	1058	1392	921	802	1122	1500	964	1317	1761	775	1399	877	2423	1403	1074	1254	1051	846	1083	2583	1291	1537	1025	1479	1421	4595	1545	407	2488	2151	933	1123	1059	672	864	821	1025	595	1170	1559	1053
ENSG00000007541	859	1932	1238	2043	687	2278	816	1502	1597	1174	1112	2589	1247	492	676	3096	1404	725	2076	1331	987	682	1353	1283	1341	763	782	1097	878	1177	983	2151	2401	4828	723	533	1464	2397	2787	732	2380	1232	2352	558	625	1090	1639	1762	1091
ENSG00000007545	199	191	260	236	468	307	290	268	328	548	368	281	156	76	87	650	462	127	275	243	111	107	159	498	267	132	63	177	396	385	314	340	209	480	169	428	83	326	489	69	197	506	297	166	165	311	195	504	543
ENSG00000007866	393	467	835	707	579	393	209	608	523	641	241	891	347	124	286	1461	452	257	564	509	134	236	482	516	284	323	189	332	460	262	419	673	408	599	262	591	447	619	488	399	716	1913	879	184	300	441	527	688	488
ENSG00000007908	141	147	16	1221	37	41	61	204	364	125	489	12	291	153	313	47	355	19	148	95	102	47	26	78	86	253	77	62	87	56	120	21	30	43	216	22	150	43	10	128	181	0	53	94	127	26	429	12	176
ENSG00000007923	573	1306	414	833	1000	545	504	1916	599	870	905	632	1292	418	766	534	2035	1396	2320	2004	666	768	1649	805	316	917	778	573	1131	1130	883	1518	868	1536	1226	996	1890	732	300	365	1970	603	3183	724	500	168	1494	2023	1412
ENSG00000007933	757	758	657	2152	1601	92	314	1312	1150	443	464	505	578	449	765	786	434	31	589	518	204	189	372	1174	531	296	800	519	268	55	423	694	146	341	165	1398	926	448	119	1386	292	285	60	178	705	255	848	461	1998
ENSG00000007944	1254	1218	2144	1885	1685	817	1273	1217	1004	1929	1879	2439	828	1277	1107	769	1615	853	1742	923	1534	1940	997	3000	1427	682	862	1169	4106	1989	1446	911	881	1744	2140	1353	1476	1600	422	743	939	710	1156	1130	1106	444	998	1514	2514
ENSG00000007952	18	27	32	43	8	71	8	32	18	21	10	11	4	22	26	33	10	17	16	20	11	30	27	13	20	9	12	21	27	21	15	38	29	15	7	11	9	43	33	32	39	61	53	8	11	30	14	20	18
ENSG00000007968	48	2	18	21	75	46	26	4	17	33	31	6	3	30	2	53	50	2	3	2	19	53	2	28	53	2	1	32	22	28	48	10	4	135	24	29	2	57	71	26	1	0	5	17	30	37	7	20	40
ENSG00000008018	5015	5480	5952	10357	3995	8478	2241	4771	5287	5520	4058	3093	4213	8348	4324	4388	3607	4181	5631	4169	6335	6529	4988	4625	5497	4205	5892	5927	3417	5850	2727	5213	4599	5071	6555	3207	9821	5147	3544	5269	4477	3786	5061	5254	5016	3336	5479	6071	4415
ENSG00000008056	26	12	46	12	66	14	50	17	15	44	45	99	17	44	4	128	108	0	7	9	36	15	29	28	54	8	2	65	211	4	15	35	31	40	2	5	0	69	42	70	21	133	54	0	19	54	6	245	6
ENSG00000008083	442	278	736	493	747	483	408	344	406	842	764	477	214	178	182	348	675	202	415	285	350	310	219	1086	409	171	110	228	565	802	514	356	199	520	474	589	190	642	1036	205	187	1463	457	357	325	395	240	520	642
ENSG00000008086	32	49	23	16	151	54	57	117	12	81	227	45	28	10	12	5	343	20	140	122	33	38	23	118	20	10	23	9	72	91	245	20	10	88	113	101	46	11	4	5	44	37	28	45	103	7	39	52	328
ENSG00000008118	89	71	435	144	138	28	39	86	100	170	31	386	61	7	43	224	184	8181	54	147	8	21	88	176	24	28	37	71	98	41	65	128	98	175	14	234	25	210	144	227	82	419	436	28	24	96	70	88	81
ENSG00000008128	896	693	1372	1326	864	828	847	764	1080	1063	971	779	602	488	403	2344	1298	479	774	639	696	890	622	1149	933	544	353	512	945	1116	820	1171	820	1730	1058	700	661	1917	1610	522	649	3425	941	811	535	1234	644	1220	701
ENSG00000008130	961	1373	1346	2259	1808	1295	946	1618	1462	1819	1612	1103	1223	1346	976	2098	2944	1179	1926	1190	1050	1430	1240	1657	2039	825	870	1339	1522	1711	1640	1799	1220	2631	1759	1179	2094	1830	1547	1192	1295	2123	1884	772	1153	763	1042	2350	1435
ENSG00000008196	0	542	2	624	0	1	0	722	280	0	1	539	199	0	107	203	1	0	768	588	0	0	473	1	0	204	365	1	1	0	1	442	400	1	0	50	384	1	1	0	893	98	1515	3	2	0	378	0	3
ENSG00000008197	0	0	0	0	0	0	0	0	0	0	0	0	0	0	0	0	0	0	0	0	0	0	0	0	0	0	0	0	0	0	0	0	0	0	0	0	0	0	0	0	0	0	0	0	0	0	0	0	0
ENSG00000008226	9	38	10	46	43	23	14	58	75	11	101	42	38	20	12	59	29	21	73	62	10	54	41	19	21	17	20	6	32	22	8	42	26	13	14	10	43	18	65	9	30	9	14	14	10	27	22	20	28
ENSG00000008256	501	627	1406	1631	1393	455	509	929	600	1527	972	994	454	428	429	851	1285	482	982	762	424	486	573	1593	776	273	575	502	1491	1106	959	644	470	785	919	1096	802	1178	777	354	583	1095	1550	387	723	443	493	1083	964
ENSG00000008277	456	385	283	573	456	2051	409	466	621	1388	725	458	231	282	197	268	1178	578	633	458	851	488	299	790	422	181	238	363	326	979	1185	343	270	1273	314	322	203	359	259	58	419	302	1061	537	2201	318	280	420	1124
ENSG00000008282	3246	7011	3169	9669	4808	11828	2911	6638	4698	4449	4877	3769	4670	3624	5261	1667	10768	4561	8501	6722	6702	7298	6399	6412	5243	4695	6508	5267	7178	7387	5133	5630	4353	7586	11309	4901	8450	3284	689	4245	7534	935	8362	3624	7087	733	6181	7078	6999
ENSG00000008283	652	2265	1670	3560	1765	2429	804	2166	1639	1414	1401	1373	1849	1548	1683	1920	4325	583	2843	2284	1077	1652	2127	2378	1933	1694	1687	2056	2415	2089	1385	2852	2138	3480	2602	1120	3847	2789	1381	987	2296	562	2783	995	1132	607	2333	2263	1741
ENSG00000008294	3487	4718	2595	3682	4838	10047	2753	5366	2389	4769	4898	2910	3297	2028	3625	1527	7690	6090	7548	5437	3614	3842	4260	6924	2677	3591	3064	1836	6465	9860	4098	3923	2065	4613	6351	5346	4410	2836	1920	1731	4294	1471	3481	4123	3940	1056	4531	6212	10517
ENSG00000008300	48	40	38	46	29	243	23	23	40	56	27	39	16	10	9	37	69	9	34	28	13	40	12	55	11	20	10	2	27	39	24	28	27	57	10	37	21	81	75	12	23	76	18	37	145	86	17	21	23
ENSG00000008311	159	817	227	237	276	629	279	977	324	187	350	386	461	53	415	85	392	60	1457	957	249	207	811	286	87	404	585	53	221	510	222	513	272	147	327	437	519	214	263	43	375	851	237	172	266	105	781	155	688
ENSG00000008323	190	48	73	88	148	82	84	51	37	278	124	45	46	54	24	61	260	2	65	62	25	118	48	255	63	25	28	156	231	101	368	76	68	514	92	20	48	178	48	293	72	222	107	84	256	132	29	176	124
ENSG00000008324	277	548	389	1280	256	592	203	534	595	229	271	322	359	587	546	445	321	373	492	339	323	545	407	422	396	465	550	263	257	386	236	568	413	420	558	246	871	427	379	262	466	258	415	240	407	308	519	324	269
ENSG00000008382	1097	1326	797	1368	640	1967	526	837	747	1249	541	620	1219	1026	1078	1345	852	567	1338	1220	1143	866	1416	876	778	963	906	1772	872	1082	850	1340	1396	2286	925	414	2243	1470	1200	812	1400	647	794	808	969	898	1436	1231	964
ENSG00000008394	5159	10275	2134	5935	4043	7269	2807	7080	4432	8110	3310	939	6121	14533	9305	3674	18359	1122	7432	9402	6958	6797	7503	3446	10682	6233	8125	6007	4481	6506	3259	7405	4250	9560	11444	2801	17982	3316	2165	2729	6706	1289	481	6456	8764	1811	10790	13237	5026
ENSG00000008405	297	627	392	1121	1113	1266	343	1142	630	515	733	563	496	421	548	315	1114	468	770	446	448	564	510	1027	542	480	500	283	672	631	699	656	342	610	1374	797	918	334	85	408	702	222	894	426	538	178	512	416	984
ENSG00000008438	1	7	1	6	1	9	4	2	4	1	2	0	1	5	0	3	0	0	2	1	6	1	0	2	5	1	0	1	4	35	2	9	12	11	29	0	25	2	72	0	3	16	0	3	2	1	0	1	4
ENSG00000008441	1133	451	863	357	2043	505	1029	472	634	2107	1565	793	461	219	300	1331	5246	251	809	736	1208	1189	589	1760	401	301	114	540	2153	631	3476	669	624	2274	638	1357	407	1814	816	1091	782	1321	1021	680	737	917	607	1570	1164
ENSG00000008513	1522	6111	2264	2207	2317	1979	957	2985	1903	2933	2381	3612	5733	908	3510	1750	2759	702	5869	8526	722	884	8121	3520	1876	5930	4605	695	2265	1548	2011	4196	6259	2406	2113	2320	4771	2380	1487	787	4516	2515	930	992	1443	808	6360	1903	2160
ENSG00000008516	82	53	77	73	65	77	163	83	168	80	103	21	21	50	26	101	63	25	26	28	91	70	23	103	52	18	12	67	79	190	66	86	71	155	150	111	48	89	468	35	17	235	14	39	41	61	24	83	161
ENSG00000008517	15779	6508	17928	26107	9272	19277	6270	13347	12275	9886	7439	3357	4811	27153	9076	18366	15144	5722	3397	5621	28610	23004	1954	13122	13141	3926	1136	16021	15448	15040	11078	10662	9196	62119	36133	14259	8747	22437	43147	33185	6998	27913	1240	19576	11076	9192	6450	29492	15544
ENSG00000008710	710	458	1669	361	1600	495	891	427	529	1577	930	869	254	214	137	3726	1178	157	622	467	638	236	319	1455	840	246	142	520	1102	729	1020	676	591	2722	131	759	272	1898	3201	331	353	2297	769	230	309	2023	359	2040	1007
ENSG00000008735	4	27	26	29	13	400	7	45	16	18	9	35	44	4	15	41	796	226	163	55	4	18	80	301	10	37	33	260	21	11	6	74	44	25	7	8	41	15	32	13	127	43	18	5	26	14	48	19	11
ENSG00000008838	1443	1551	2010	1183	1730	1540	1101	1592	1349	2427	1256	1435	1207	329	812	1970	2403	1251	1891	2003	1050	1641	2051	2291	1245	1063	426	1176	2187	1698	1531	2869	1990	3233	781	1363	833	2573	1689	965	2069	1647	1810	815	674	952	1557	2318	1901
ENSG00000008853	511	913	1159	1019	922	824	415	939	510	802	728	1790	704	288	565	686	916	6113	891	764	321	387	812	964	561	595	393	229	1033	593	639	1317	1128	1101	535	691	786	1304	1097	297	724	1079	552	302	314	274	952	1168	736
ENSG00000008869	1096	1240	1243	1305	1701	2034	1021	1216	1005	1719	2129	702	725	617	571	635	2841	909	1637	1608	855	1359	756	1682	1250	602	749	599	1724	2431	1326	845	541	1582	1523	1077	882	1194	807	471	832	927	1040	1318	2098	381	1005	1780	2606
ENSG00000008952	3650	9518	6029	12024	7815	10100	5756	11248	6134	5459	8769	6342	8053	6647	8839	2793	8358	4388	12283	9400	7603	9168	8054	8998	5942	6523	15160	6244	9333	12621	5811	7025	5855	10749	25018	5397	22375	6064	4948	2623	7820	18044	9109	7362	6558	1710	9274	5345	9886
ENSG00000008988	36638	22816	54909	88133	19972	95989	19746	24990	49008	35672	24525	14730	19798	94221	25626	71753	25650	19647	24618	17193	55737	53070	23074	38529	33515	20453	24467	108317	27998	45782	14231	26908	21507	45090	30720	16249	41893	43368	55307	37158	25922	80933	24695	63809	31588	69846	23452	52461	28152
ENSG00000009307	15447	24314	14917	25740	19451	16421	13846	24368	17180	20950	26937	15770	17798	18106	15900	7626	28847	12459	30768	25669	22864	26727	20631	21731	14407	15686	19287	11778	23344	32758	16241	16213	14540	23555	41550	13713	26471	17790	5673	11099	19654	6857	20020	23566	17610	3402	21372	22971	29087
ENSG00000009335	894	1930	1551	1784	2800	3163	1001	2867	961	2311	2284	1599	1592	1482	1790	754	3774	2048	2913	2455	1604	1544	1884	2635	2024	994	1247	1064	2796	2346	2326	1651	1176	2846	2478	1856	2578	1605	758	844	1881	634	2536	1532	2122	401	1732	2284	2281
ENSG00000009413	987	867	790	1203	1439	2007	682	1387	1124	1360	1627	846	477	706	727	992	1648	678	1287	1114	809	1064	692	2121	1124	509	499	451	1483	2211	1306	770	589	1254	922	1055	443	681	1222	470	708	1299	1127	1281	1143	711	719	1190	1872
ENSG00000009694	458	368	364	189	739	2677	689	531	301	123	1251	87	160	508	272	942	1371	523	395	321	476	619	211	669	146	243	264	106	392	1757	615	251	135	625	210	854	112	317	1770	72	146	1182	25	626	1160	721	283	1225	1603
ENSG00000009709	0	0	0	0	0	0	0	0	0	1	0	0	0	0	0	0	1	0	0	0	0	0	0	0	0	0	0	0	0	1	0	0	0	0	0	0	0	0	0	2	0	0	0	0	0	0	0	0	0
ENSG00000009724	109	82	111	138	97	95	106	115	216	71	146	84	49	58	67	287	83	59	112	80	45	57	48	93	57	75	49	32	70	138	50	95	70	80	78	98	44	86	450	22	50	643	93	76	75	177	62	92	172
ENSG00000009765	9	5519	92	626	18	95	4	3288	477	15	57	456	3333	17	4097	68	233	14	5797	7537	34	74	5438	78	98	3082	3959	43	31	44	40	2943	2435	23	225	16	6126	32	37	24	2861	58	164	4	19	6	5031	341	58
ENSG00000009780	180	371	314	478	294	372	226	489	215	405	259	249	243	179	291	184	384	220	388	345	300	371	281	357	227	195	311	142	385	658	281	258	194	263	426	309	451	280	244	186	336	373	413	221	339	77	261	469	413
ENSG00000009790	447	196	161	1928	469	426	392	544	2009	556	1110	317	250	795	295	532	1087	136	488	187	662	1944	252	457	917	156	222	279	321	692	559	304	195	561	810	304	446	856	1830	185	161	310	119	640	593	188	207	266	649
ENSG00000009830	547	661	359	881	449	1308	558	727	805	617	381	603	511	250	376	662	939	647	770	728	201	314	566	838	572	422	350	366	664	875	604	870	607	903	972	711	704	447	685	292	572	937	581	362	441	462	633	1046	1116
ENSG00000009844	964	1988	1113	3441	1407	2173	671	2556	1424	1424	1738	1072	1489	2308	1807	470	1448	990	2403	1826	1505	2206	1789	1581	1517	1272	3081	937	1043	2798	958	1323	998	1086	2895	1126	4668	915	408	865	1503	504	1626	1932	1363	283	1837	1646	2075
ENSG00000009950	953	1159	1293	248	308	5086	715	1031	710	416	599	367	1023	49	1030	1470	141	172	2210	2296	404	731	1204	564	709	1202	371	50	847	873	1047	2911	1531	875	130	62	856	743	2705	881	1162	2160	149	199	1212	3054	1527	2658	1146
ENSG00000009954	2158	1798	2613	3500	3294	4692	2140	2365	1839	3768	2789	1762	1446	1660	1323	2014	6999	2089	2735	1943	2286	2899	1746	4438	2642	1171	1124	2121	4685	3327	4411	1968	1488	5490	3327	2398	1536	3065	1588	1386	1734	2774	2328	2739	3834	1180	1789	3324	3487
ENSG00000010017	682	1425	1005	1680	1695	1024	620	1521	1010	1292	1446	1207	956	1036	1234	657	1447	932	1596	1363	1306	1769	1388	1671	1370	880	983	778	1577	1324	1027	1250	995	1319	1583	1170	1418	1076	843	715	1542	1162	1947	1056	773	381	1255	1360	1254
ENSG00000010030	104	29	138	247	330	156	52	26	103	399	90	49	8	520	31	259	260	16	37	18	468	748	19	275	274	12	21	473	49	246	478	54	36	654	308	169	49	669	1058	74	40	108	33	384	433	89	38	111	121
ENSG00000010072	127	260	281	517	299	373	134	423	240	229	381	219	193	182	259	129	314	162	316	192	183	283	228	486	240	204	341	112	317	323	221	227	144	351	770	344	444	223	87	148	251	170	276	235	209	93	231	220	347
ENSG00000010165	949	956	535	1891	1027	1087	642	1056	1053	882	927	668	916	1109	795	547	1734	881	1276	839	646	1023	1035	1235	893	774	753	587	1272	1307	925	1480	940	2126	1415	684	1227	729	582	511	1064	369	876	858	754	287	1038	1034	933
ENSG00000010219	592	599	824	1849	595	1309	392	657	884	632	769	384	412	1041	503	774	1029	552	550	423	537	830	494	560	645	406	487	620	404	606	454	628	484	675	1006	483	961	723	636	639	570	688	736	563	700	779	542	942	558
ENSG00000010244	2358	3553	3120	4388	4202	5742	2597	4250	3532	3877	5751	2511	2161	2222	2232	2157	5818	2785	4452	3697	3293	4411	2671	5136	3526	1966	2683	2014	3951	4965	3020	2525	1826	3515	6975	3435	2900	3473	1530	2467	2918	1886	3016	3399	3631	1058	2971	4160	5293
ENSG00000010256	4639	14659	4070	11829	2710	5753	1946	9663	6106	4683	2692	5631	9896	3735	9385	5448	4770	16356	15066	12107	3552	4479	15034	3562	3404	9260	7943	4831	3736	3784	3685	17636	13966	9855	5138	2156	19671	5126	3597	4512	14378	3015	11725	2521	4177	2376	14558	6116	3301
ENSG00000010270	1011	1567	1333	3310	1849	5723	1232	2163	1335	1754	1907	1275	1234	2300	1655	439	2420	1745	1558	1272	2977	2925	1370	3043	1879	1016	1974	2133	2177	3164	1596	1397	765	3223	5821	1460	3478	1485	483	944	1472	610	1403	1948	2217	330	1332	2160	2504
ENSG00000010278	1866	6016	8629	11728	5730	4858	2939	6305	3561	4880	4888	6812	3198	2536	2858	3145	13047	1465	8728	4629	6248	7550	5201	11455	6363	2900	6798	6153	8180	7958	5117	3662	2823	6725	11169	3466	8717	9312	453	7487	7792	1058	18464	4716	6934	758	4526	4896	2656
ENSG00000010282	38	51	2	4	0	91	1	6	5	28	7	29	5	21	3	5	2	66528	9	57	0	1	3	4	0	0	0	0	1	0	0	6	4	1	0	1	0	0	2	2	3	0	1	1	0	1	4	1	0
ENSG00000010292	795	660	1207	1032	1469	1672	882	971	893	1683	1333	898	483	524	421	861	2319	547	903	875	682	1218	751	1863	936	433	237	751	1691	1446	1329	911	524	1715	804	1012	493	1635	974	509	891	582	943	866	936	633	616	1132	1298
ENSG00000010295	821	440	984	841	788	1551	824	584	972	916	1074	365	314	293	197	1715	1404	272	497	373	464	696	299	817	703	183	196	310	569	1011	736	532	383	876	675	539	319	1361	2495	473	281	2446	241	590	753	1295	413	718	965
ENSG00000010310	6	6	1	19	7	9	8	15	38	15	31	4	8	1	0	12	36	2	11	2	9	1	2	7	3	3	2	1	2	17	7	1	2	5	7	2	0	10	12	2	11	0	33	8	3	5	3	6	26
ENSG00000010318	82	185	131	216	90	216	61	219	111	157	131	114	165	60	140	121	231	421	246	172	85	91	169	123	111	154	135	73	84	107	96	173	131	129	114	95	245	97	169	94	216	127	168	107	146	87	161	273	112
ENSG00000010319	362	1394	1151	2021	1178	43	332	854	270	1438	169	9209	564	225	496	895	3339	53	1354	1599	536	355	1350	480	312	610	505	432	3470	512	683	1451	1830	806	629	1435	512	1640	385	382	1288	1057	7817	105	549	100	1941	2537	568
ENSG00000010322	1481	2031	1718	2003	1520	1508	1845	2242	2512	1909	1937	2255	1516	617	938	3656	2275	1073	2402	2407	878	1026	2141	1992	1153	1214	822	849	1864	1847	1553	2930	2425	2362	943	1296	1448	1992	3695	823	2358	2892	2202	699	1094	1815	1903	1967	1978
ENSG00000010327	4143	687	6880	3242	6051	1949	5672	3049	4633	7967	5362	843	405	2080	683	12285	8488	1187	595	828	2085	2233	373	6882	3446	290	211	3603	3824	3336	4439	2030	1084	6356	950	2588	259	5124	9214	3300	477	8115	1138	1516	1211	5404	461	4112	5758
ENSG00000010361	847	1102	992	865	475	1192	499	621	588	726	780	523	1031	640	807	847	722	706	1326	967	980	863	1406	627	549	668	822	591	906	877	611	1202	1182	1238	811	433	1876	1220	996	465	1173	610	785	761	377	605	1186	1214	893
ENSG00000010379	2332	12312	11186	1916	2918	11823	4249	4271	1806	12424	1551	1307	6560	1085	8028	12149	2025	8603	12422	13043	9282	3391	10160	5116	7501	8314	6901	1878	8468	9220	4047	8559	10511	7294	10357	1842	15689	16211	15871	427	7271	6033	662	1510	11674	1760	10301	10168	10290
ENSG00000010404	3141	2600	4962	3097	6894	4918	3034	4289	2398	8126	5327	4486	1660	3232	1847	3393	16726	1161	3369	3232	5567	4861	2654	6498	4276	1468	1274	2603	7924	6553	8347	2800	2265	5035	4996	3771	2424	5559	2422	2991	3168	4054	4149	3701	7215	2760	2022	8382	5171
ENSG00000010438	0	137	1	9	8	2	0	57	21	5	11	38	88	20	174	58	1	0	39	185	0	2	74	0	0	192	143	2	0	4	92	47	71	10	0	4	346	0	0	5763	103	21	17	0	4	48	77	1	0
ENSG00000010539	191	219	299	656	240	289	184	277	301	281	352	160	145	304	144	184	385	236	261	134	233	423	159	441	227	125	177	154	385	356	255	200	121	325	535	271	239	302	211	146	170	14	285	270	333	176	154	188	309
ENSG00000010610	2499	494	2521	2083	4983	569	1360	921	2415	4546	3761	1268	439	1114	300	2517	5114	575	418	501	2030	5069	451	4509	3231	203	140	2195	1604	2309	3043	1407	771	3657	1058	1318	213	5071	5131	1559	588	2814	712	944	1834	920	390	2872	1970
ENSG00000010626	471	599	741	858	529	1128	467	404	549	599	832	268	702	938	649	746	1442	349	684	508	1014	1139	722	873	611	586	533	1169	1026	937	563	670	692	1591	985	491	1096	682	641	662	749	444	505	907	539	407	659	1125	563
ENSG00000010671	327	51	143	691	521	223	308	178	856	382	1056	64	69	548	74	204	639	475	48	30	244	1186	28	431	615	20	42	297	244	574	425	122	38	566	614	273	45	412	384	143	19	302	23	355	532	84	60	303	431
ENSG00000010704	481	584	659	575	1004	1633	561	613	302	1407	1146	355	394	331	348	106	1112	694	578	408	859	701	330	823	643	223	267	495	1121	1085	541	395	199	911	2006	600	797	783	417	700	368	180	599	759	720	199	477	1306	890
ENSG00000010803	1642	1535	2139	1605	1909	2678	1531	1582	1220	2147	1831	1090	1094	1433	1042	2492	2991	2479	1581	1821	1317	1504	1141	1776	1703	855	766	1319	2456	3028	1634	1402	1001	2222	1378	1952	1692	2126	3938	1262	1450	4321	1590	1465	1209	2274	1291	3934	2542
ENSG00000010810	1982	1567	5273	2871	3511	3863	1323	1415	1592	4111	1990	3391	1424	1321	1338	1502	2796	179	1782	1556	2638	2242	1713	6386	1184	1290	1033	1179	4822	3367	1997	1612	1435	1848	4418	1926	2467	6531	2560	1794	1455	5148	908	1213	1273	1016	1780	2939	2428
ENSG00000010818	966	891	1021	1085	2188	1515	658	1594	728	1733	1200	1277	547	470	583	638	1941	326	1284	1046	724	617	592	1985	912	494	389	326	1187	1613	1337	676	540	968	1072	1393	638	1015	1152	404	726	1580	931	1124	754	735	568	1055	1681
ENSG00000010932	3065	15610	1142	6044	707	6536	442	7195	3126	1094	1266	1240	13917	1477	8789	1080	643	23759	15196	27474	1328	1533	10601	1398	2007	10607	10950	83	1470	4533	1873	11721	9860	4764	5813	2333	30116	3002	915	466	7608	991	311	1852	1568	276	19595	6780	7373
ENSG00000011007	1123	1075	1456	1487	1454	970	837	1548	1001	1732	1215	1230	748	994	936	999	1905	849	1390	1037	993	1248	1136	2072	1146	706	555	728	1565	1666	1029	1282	991	1243	771	1409	1100	1253	1056	830	1332	990	1804	840	592	776	865	1797	1469
ENSG00000011009	2191	3879	2543	4810	1407	1857	1224	2831	2871	2006	1622	2108	2273	1820	2190	3505	3146	1654	3881	2782	2316	2354	2996	1869	3005	2134	1970	2721	1780	2001	1588	4457	3894	5407	1211	1257	3826	3010	2149	3104	3326	1182	2760	1339	1328	1618	3375	2732	1880
ENSG00000011021	532	598	887	414	721	704	766	662	515	746	780	483	439	176	450	681	773	490	1011	1048	411	499	762	962	289	478	260	190	1197	851	718	728	511	736	435	559	412	966	1006	265	689	1513	734	317	367	411	690	1569	998
ENSG00000011028	1110	598	1765	1984	2605	258	482	668	1464	1628	1527	3328	285	567	302	3271	1383	41	418	679	425	670	491	4235	905	198	189	733	1359	349	1319	1391	848	1997	220	1276	210	1327	1515	786	567	1512	2078	444	392	2303	346	682	667
ENSG00000011052	117	229	232	349	123	375	169	162	184	285	247	81	216	289	94	345	639	149	331	100	357	244	118	135	479	62	361	265	58	216	257	198	183	692	262	37	552	524	130	255	131	54	149	240	150	96	171	431	122
ENSG00000011083	2	1	0	2	0	1	3	6	5	0	6	0	0	1	0	11	1	0	0	0	6	1	0	4	11	0	0	0	0	0	1	0	0	3	0	1	1	1	0	0	0	0	0	1	0	2	0	2	4
ENSG00000011105	5515	5569	5426	5730	5541	7712	3166	3894	2793	7045	5158	3868	3783	2944	3129	3397	12739	3333	7243	6565	2306	3188	4899	6777	3429	3166	3341	3316	8306	7451	3975	6808	4937	5346	6728	5326	5674	7043	3656	4434	4869	2152	3615	4547	5443	1648	5869	6890	7737
ENSG00000011114	1042	1207	1066	1912	1585	3043	1036	1872	1187	1698	1246	1116	892	663	1051	884	1726	951	1673	1323	834	576	818	1764	1123	701	702	309	2265	2349	1230	1083	715	1089	1921	1689	952	961	1410	469	941	1404	1198	991	992	772	940	3033	2648
ENSG00000011132	261	289	365	419	273	580	240	263	209	457	361	204	204	240	195	430	481	134	335	233	369	376	222	341	345	110	214	243	367	330	499	257	226	679	560	175	499	665	479	254	255	510	204	270	346	285	255	440	316
ENSG00000011143	377	402	553	743	363	615	336	443	437	554	489	323	304	359	269	460	487	283	534	444	348	481	433	609	262	287	251	342	520	519	348	594	447	840	397	296	435	552	819	296	473	900	523	353	261	492	410	604	483
ENSG00000011198	164	677	238	606	216	399	190	815	363	223	390	279	482	287	523	117	493	434	706	630	277	346	566	383	237	304	707	167	323	373	229	476	374	298	834	215	1158	230	97	187	581	119	579	170	310	37	621	429	331
ENSG00000011201	181	89	393	170	637	181	153	122	96	298	662	92	32	222	55	157	703	72	97	51	262	386	56	564	414	28	48	156	582	327	435	50	31	399	279	169	39	261	76	177	65	0	71	214	153	63	44	205	228
ENSG00000011243	1580	937	1663	2151	817	1774	1082	1038	1532	1441	1145	871	759	984	497	2426	1219	942	1206	943	1049	1365	899	1328	782	686	507	1050	1453	1548	1023	1492	1045	1844	1146	605	888	1896	4084	1145	1395	7387	1363	1327	815	2283	890	1631	1373
ENSG00000011258	770	579	506	908	860	999	663	747	678	868	1101	484	344	822	510	509	765	453	846	635	620	916	445	1236	707	415	532	306	834	1156	555	417	313	768	776	662	379	537	181	223	473	359	517	1037	508	267	462	858	1389
ENSG00000011260	641	1232	759	2813	1120	1746	804	1229	1205	1002	969	540	1170	1732	1195	478	1343	1051	1343	1021	1144	1768	1101	1523	758	1095	1401	1059	1262	1526	767	1261	883	1255	2124	638	2490	820	373	709	1158	240	1028	929	1104	212	1110	1081	1145
ENSG00000011275	711	853	1222	1078	1929	1725	826	1091	777	1917	1327	1161	796	586	688	1251	2260	739	1508	1271	936	791	1063	1646	1412	510	528	972	1693	1171	1653	1174	960	2220	796	960	939	1565	1108	560	1074	952	1247	743	1040	597	995	2170	1237
ENSG00000011295	1410	2915	1511	3562	1544	2191	1052	2490	1610	1747	1699	1673	1746	1207	1788	1209	2656	1967	3140	2906	1534	2383	2368	1967	1928	1872	2200	1019	2170	2160	1536	2113	1700	2315	2700	1424	2896	1467	1175	843	2477	1083	2928	1360	1217	566	2402	2502	1992
ENSG00000011304	2956	3248	7197	3803	4883	4862	2573	3324	2123	5880	3527	3392	2532	1749	1952	5176	9023	2657	4613	3831	3867	4497	3695	5806	3582	1941	1493	2809	5196	3551	4698	3340	3087	7182	3988	3666	2894	7678	6182	3509	3642	5231	4967	3052	2893	4609	2959	7226	3766
ENSG00000011332	2	1	4	1	16	10	4	1	3	2	2	2	3	0	0	11	4	2	2	3	3	0	0	12	5	0	0	2	7	0	5	5	2	14	1	0	2	4	1	6	1	0	8	0	3	10	2	5	2
ENSG00000011347	9	289	52	104	3	4	12	391	90	10	36	240	129	3	63	23	37	60	456	488	16	4	214	17	2	108	105	6	32	13	22	336	279	2	2	20	179	76	14	204	865	54	1452	19	5	12	102	20	29
ENSG00000011376	302	1449	375	936	498	338	227	1142	593	504	330	678	897	221	841	223	895	1223	1811	1761	285	368	1530	569	269	773	624	181	655	471	682	1922	1184	497	473	268	1211	553	227	222	1557	194	1216	226	482	97	1364	630	493
ENSG00000011405	1143	2537	2195	1605	3233	3034	1692	4636	1131	2800	3300	3098	1164	1377	2142	851	5481	1428	3880	3365	2372	2532	1991	2693	1488	1048	1723	791	3301	5188	2547	1298	939	2055	1419	2907	1369	1799	1082	949	2186	1147	3494	1608	2243	495	1677	2789	4997
ENSG00000011422	577	159	194	739	594	353	271	352	523	655	1187	109	97	1910	255	513	797	132	57	102	573	398	73	1490	1021	133	39	931	476	199	437	123	325	1361	225	180	155	176	104	367	202	348	139	316	321	386	344	683	154
ENSG00000011426	149	34	83	103	495	801	84	54	78	293	361	29	19	238	37	106	414	12	30	17	247	293	22	245	324	11	22	238	101	159	353	27	10	952	554	137	19	96	28	196	14	3	37	432	674	152	27	221	166
ENSG00000011451	748	561	1932	383	1377	798	614	521	574	1846	734	734	426	152	221	1392	1468	400	840	806	613	494	656	1542	705	355	141	689	1222	832	1295	1001	894	1985	240	771	257	1968	1458	412	837	1839	1320	408	368	834	582	1646	956
ENSG00000011454	1238	2056	2992	2547	2259	1472	1672	2111	1558	1954	2258	1621	1264	1184	1392	1482	2622	1419	2538	2095	1465	2025	1722	2931	1539	1071	1239	789	3087	3113	2109	1708	1174	2121	3225	1430	2219	3077	1500	1019	1491	1496	2114	1390	1742	953	1671	1632	2823
ENSG00000011465	4148	13539	171	59317	3128	67	710	21107	27586	1016	1103	24188	9651	288	13455	7040	60177	39	15858	11720	268	489	13312	2587	419	7030	22812	1192	2685	58	726	12436	11743	2393	884	8169	21829	255	19	3092	9362	4226	9723	47	4739	1227	15374	841	6792
ENSG00000011478	483	261	565	367	273	608	252	248	327	677	368	241	127	229	213	424	612	194	279	203	433	372	210	334	302	146	100	477	468	354	372	266	255	715	299	411	231	537	627	1053	307	382	370	237	466	1012	201	581	296
ENSG00000011485	1076	1455	1939	2132	1373	2212	887	1584	1016	1968	1065	1260	1118	923	972	1380	2074	1677	1928	1450	1253	1483	1714	1702	989	790	876	1496	1817	1598	1508	1772	1310	2007	1571	1027	1577	2706	1236	1085	1882	1085	2286	1163	941	672	1243	2652	1456
ENSG00000011523	1138	721	1873	1591	1977	1216	966	1098	781	1991	1223	1053	497	1042	583	601	1849	785	1131	889	1088	1114	692	2460	622	428	616	591	1923	1801	1098	705	494	1304	1461	1091	694	1824	422	705	898	784	2011	975	899	301	570	1479	1853
ENSG00000011566	580	1602	506	1796	1397	1431	614	1886	1010	1031	1015	1752	1058	707	1364	586	1677	954	2514	1604	850	955	1378	1567	818	823	1776	396	1041	1370	1111	1079	876	959	1476	1031	1778	571	280	491	1557	416	1852	764	1491	330	1307	1273	1634
ENSG00000011590	6	1	5	18	2	11	4	7	37	15	3	6	0	3	4	11	19	2	3	3	5	24	1	7	4	1	2	6	17	3	3	8	1	3	13	6	2	19	77	2	1	4	4	12	4	1	2	4	18
ENSG00000011600	2460	514	1924	4616	3189	1621	2735	1132	2931	3642	4651	210	357	4949	510	3858	3080	621	414	193	2034	6760	178	2155	6905	181	389	4131	1527	2624	2486	955	517	6818	3181	1076	587	4485	4596	2033	273	5104	221	2052	2680	1208	416	3452	2214
ENSG00000011638	1694	872	1117	2075	1026	2570	739	1030	990	2011	1371	621	857	1080	985	1189	2599	824	1089	984	1949	2260	903	2262	1352	689	735	2805	2087	3537	1534	937	532	4089	2423	906	2091	1904	437	1911	1569	477	751	2416	2138	769	1383	1519	2314
ENSG00000011677	2	2	0	0	7	0	2	0	1	1	8	0	0	0	0	2	0	0	13	6	4	0	1	33	0	6	0	0	0	0	1	2	0	1	1	0	4	1	0	0	0	0	0	1	0	0	6	0	0
ENSG00000012048	222	108	178	190	305	379	117	166	159	352	327	130	79	170	97	93	481	70	179	117	118	272	108	310	115	87	73	122	203	345	267	121	65	447	240	173	96	230	60	128	76	88	166	209	186	65	127	261	291
ENSG00000012061	2197	1484	2142	2488	1423	2901	1190	1336	1711	1881	2006	818	1084	2716	1094	1855	1891	1899	1422	1233	2059	2368	1509	2076	1095	910	783	2044	1677	1905	1496	1668	1459	3142	1914	930	1946	2263	1982	2047	1738	4047	1750	1759	1409	1649	1363	1507	1538
ENSG00000012124	62	31	578	512	422	20	78	109	636	114	324	84	98	84	25	178	344	16	53	20	96	220	116	91	135	17	12	91	66	32	46	70	32	235	43	38	40	53	242	76	60	64	17	40	87	57	26	182	73
ENSG00000012171	578	2894	628	1551	76	445	178	1677	872	743	104	4427	1984	118	1371	1282	3051	120	4055	2642	160	245	3725	257	210	1976	1448	159	288	237	710	3454	3475	531	143	124	3686	773	245	499	2160	701	690	447	799	1172	3223	480	371
ENSG00000012174	564	794	425	863	1041	1413	509	952	403	1117	959	543	495	793	617	252	2005	971	1096	936	1076	1094	698	1096	792	451	689	494	1120	1328	924	618	380	1302	1243	743	938	554	185	724	812	203	781	741	1149	135	636	1170	1158
ENSG00000012211	128	80	255	138	229	301	106	122	95	368	174	131	69	50	63	174	496	82	107	80	119	195	111	215	124	52	43	105	197	157	186	127	90	349	111	98	90	358	182	146	118	390	173	130	266	360	90	244	218
ENSG00000012223	264	200	223	20403	1653	56	135	14589	6628	109	6407	1776	197	504	1629	1160	320	49	320	72	83	3267	150	66	3220	71	51	172	242	193	96	7003	907	123	60	237	149	158	91	109	121	269	368	30	92	28	169	4327	167
ENSG00000012232	648	801	1461	1448	2261	2279	667	1179	787	1603	1126	1353	606	423	550	1293	1579	748	1267	1054	358	321	668	2739	814	549	510	531	1832	1038	1615	1095	795	2280	1606	1634	1054	1460	1416	382	839	1292	1450	398	1059	544	791	1317	1337
ENSG00000012504	1165	1522	713	2102	1163	3028	1684	1837	999	1749	1398	302	1549	2288	2006	594	5077	2025	1411	1170	1523	1351	1146	1872	1330	1509	1727	1196	2401	2482	712	1364	782	1169	5017	1585	3834	995	328	976	1120	576	541	2404	2725	945	1510	2290	2725
ENSG00000012660	793	2559	2079	1969	3553	2170	881	2527	1105	2799	2794	1327	1271	1091	1910	535	3966	843	2695	2540	1984	2996	1784	3319	1812	1302	1364	1215	2229	2904	2357	1588	711	2935	3671	2877	2472	2019	454	1069	1675	450	968	2406	2100	311	2098	1468	2580
ENSG00000012779	895	145	2412	1260	1872	367	736	364	1130	3398	2991	161	93	2390	139	2986	3943	165	89	50	1385	2598	87	812	4071	26	54	841	922	774	700	253	114	1342	457	918	101	1212	855	225	94	583	109	1004	389	208	82	3338	637
ENSG00000012817	1494	1316	1407	1484	1	433	1261	2051	1914	0	0	0	0	663	646	1777	2639	4	1657	1	710	1236	906	2064	1125	713	461	383	1336	0	619	2	782	1178	1	0	1	0	0	428	856	4	8	1080	383	485	1076	2	0
ENSG00000012822	3299	3495	3842	5056	3147	2984	2665	3381	2910	3887	4761	3934	2435	1468	1538	2719	4823	1985	4645	3965	2298	4728	3284	3490	2691	2004	1922	1625	4280	4157	2428	3477	2698	3321	4126	2380	3419	3725	1250	1467	3686	4713	3589	2949	2225	1368	3598	4025	4229
ENSG00000012963	1308	1148	1771	1764	1292	2886	1263	1316	920	2198	1084	1032	826	967	960	778	2162	1383	1324	1115	2148	1520	1270	2325	931	722	726	993	2897	2445	1778	1019	861	2196	1995	1470	1214	1819	484	1219	1492	1357	1926	1324	1857	509	969	2363	1987
ENSG00000012983	970	965	1198	1816	1466	1930	1114	1400	1187	1571	1276	1116	609	824	840	712	1917	1102	1223	881	1213	1187	635	2272	849	553	845	462	1638	2287	1283	717	467	994	2326	1424	939	912	715	1039	802	1053	1641	1518	1514	636	691	1342	2119
ENSG00000013016	1198	2846	1585	2218	1128	860	619	1841	760	1300	495	13650	650	224	1077	1320	2329	327	2576	2813	401	474	1978	1350	504	723	1432	231	1886	1208	846	1946	2082	1096	1068	2438	2452	1400	366	770	1187	631	546	339	537	270	2319	597	1425
ENSG00000013275	1557	3235	2682	3341	1924	3201	1071	2841	2026	2135	1418	1610	2904	1670	2636	2617	2958	1840	3543	2939	1563	2164	3666	2569	2019	2369	1675	1753	2333	2027	1884	4172	3298	3671	2802	1668	3879	3277	2598	1894	3302	4021	2745	1550	1997	1958	3322	2968	1810
ENSG00000013288	1170	1401	810	1209	2467	813	940	1370	1422	2693	1705	2256	1031	465	993	1323	2829	664	1599	1820	1264	1810	1989	1662	1632	1172	454	1076	1570	1282	2049	2477	1591	2501	838	995	1281	2435	1766	1740	1567	2029	2111	592	788	553	1717	2903	1298
ENSG00000013293	0	8	0	10	0	0	1	7	2	0	0	72	1	1	3	0	0	0	9	7	0	0	6	0	0	1	3	0	0	0	0	4	1	0	0	1	6	0	1	0	4	0	0	0	0	0	4	0	0
ENSG00000013297	27	567	10	1015	21	575	35	95	295	51	45	1142	213	20	73	91	44	8	323	208	32	25	160	71	29	125	133	21	45	32	39	280	327	42	36	48	100	37	4	37	529	38	265	13	29	42	294	12	33
ENSG00000013306	1724	6050	1502	5297	1618	4654	917	4760	2587	2396	1810	2682	4578	2140	4139	1786	3396	3042	5584	4472	1943	2105	5054	1794	2113	3130	4587	2511	1456	2035	2059	6857	6001	4110	2264	1090	9557	2145	1221	2516	5813	986	4346	1403	1691	1152	5416	2502	1564
ENSG00000013364	9131	9094	11236	7226	8102	10644	5999	5787	5150	8771	5525	2660	7013	3765	2758	15457	19487	3740	10177	7737	13718	12196	7463	7690	9482	4986	2194	9070	9381	9814	7863	16145	11224	28763	8846	4351	4894	14698	9389	5935	6541	5479	3311	5144	7448	4411	8015	23352	8734
ENSG00000013374	1729	1698	2026	3802	2656	3570	1425	2143	1802	2660	2497	1673	1381	2086	1199	2044	4660	1240	2404	1889	3460	3324	1561	2684	2519	1090	1318	2843	3120	3380	2909	1861	1348	4631	3812	1518	2627	3127	2434	2077	1910	1455	2652	2984	3206	1115	1778	2621	2480
ENSG00000013375	1003	1269	818	1366	1527	2083	1066	1464	1236	1626	1557	521	865	1677	1050	640	1711	898	1392	1145	946	1501	844	1586	1701	804	1173	850	1562	2597	1067	904	591	2296	3472	1162	1435	607	662	923	891	680	572	1925	1315	630	1094	1804	2123
ENSG00000013392	318	325	167	550	262	435	175	380	384	400	326	138	246	446	308	215	276	176	415	272	212	328	201	232	388	303	410	185	331	453	253	325	173	400	826	255	598	88	107	169	239	209	176	373	315	158	306	547	331
ENSG00000013441	4999	4626	6233	8278	2901	7307	5456	5396	6805	4145	7195	2648	2392	4044	2564	5067	7078	2202	5130	3140	4688	6180	1887	5537	3615	2681	4251	1046	2451	8200	2582	2557	1464	2246	13086	3210	4266	4195	11384	2047	1534	4872	2832	5156	5738	4658	3682	2919	7957
ENSG00000013503	137	630	296	507	295	269	186	491	370	236	245	294	405	123	349	213	728	385	880	734	149	164	270	239	344	393	412	145	371	249	223	440	372	291	424	228	359	257	171	148	436	142	703	148	243	91	578	518	396
ENSG00000013523	436	493	630	528	736	875	424	707	387	751	955	506	395	204	350	341	1008	537	787	769	454	279	372	913	426	275	369	154	670	811	490	529	270	469	756	514	646	664	498	331	528	426	577	327	345	350	285	743	810
ENSG00000013561	1440	3457	2239	3309	2330	3155	1058	3864	1645	4308	2064	1867	2411	2759	2868	1206	9012	5389	3812	3230	1883	2658	2894	2412	3687	1927	3331	3772	2348	3540	3620	2810	1878	4883	6585	1939	5453	1701	859	1972	2607	1622	2846	1453	3284	955	2831	7794	2890
ENSG00000013563	550	824	925	1084	769	1559	502	697	470	1111	1187	513	681	651	579	503	1386	499	925	708	672	1046	716	998	837	546	850	711	841	1429	928	755	508	1312	1627	456	1765	1259	322	556	595	428	855	1137	1178	234	874	1192	897
ENSG00000013573	730	188	1043	401	892	909	508	294	480	1218	659	355	154	147	55	1303	2382	84	488	168	560	497	184	1075	212	246	33	188	538	554	212	121	82	1326	787	564	284	1009	1931	308	286	1835	395	576	542	1334	205	972	517
ENSG00000013583	1332	1713	1460	3192	1792	1568	993	1825	1491	1958	1379	1977	1525	1624	1293	1085	3918	3347	2190	1488	2319	2402	2107	1651	1680	1236	1164	1963	1971	1383	1198	2570	1968	1894	1637	948	2233	1984	451	1727	2783	1095	3692	957	1534	394	1548	3606	1107
ENSG00000013588	158	545	62	969	41	116	39	651	663	537	220	2726	265	93	233	444	1418	53	658	842	111	10	730	159	46	341	108	34	185	17	27	518	552	16	12	216	176	24	16	688	1830	240	1452	219	187	793	644	140	15
ENSG00000013619	134	90	226	123	175	104	128	161	179	168	92	230	52	45	54	208	416	32	94	98	170	108	87	261	79	49	18	94	261	113	188	90	84	308	47	145	33	350	89	46	87	46	127	47	218	100	73	183	132
ENSG00000013725	307	43	120	680	670	104	145	117	853	588	423	203	53	420	82	613	683	58	47	21	412	466	17	409	457	29	14	251	265	291	363	55	59	425	188	248	19	677	1019	123	17	54	41	182	295	238	39	263	148
ENSG00000013810	603	119	411	621	643	327	307	203	469	618	449	196	116	448	99	747	455	187	128	64	309	697	82	524	551	41	62	446	307	496	513	223	140	1042	323	295	135	917	641	461	109	248	309	416	258	373	113	497	369
ENSG00000014123	1106	1731	1067	1918	2291	3640	1259	2276	1084	2563	2763	1106	1180	1735	1493	610	2193	992	2718	2116	1989	2402	1453	2204	1718	1065	2958	910	2545	3758	1330	1021	743	1891	5991	1688	2902	689	543	1077	1443	1186	1586	3336	1721	571	1296	2716	3036
ENSG00000014138	313	296	343	511	339	393	172	283	336	364	384	561	190	236	200	467	492	194	294	249	239	404	284	357	344	156	187	339	365	261	328	345	309	678	392	227	366	526	438	389	283	298	439	161	286	187	297	521	275
ENSG00000014164	377	350	779	129	382	363	332	428	298	682	225	226	152	40	97	1220	521	108	422	298	269	302	356	481	384	139	58	409	382	279	515	510	559	1023	93	215	132	1138	1132	227	397	814	342	142	155	458	303	908	356
ENSG00000014216	2747	2446	3408	3703	3416	3220	2325	2944	2533	4624	2692	2726	1931	1168	1342	4222	8422	2286	3062	2557	3147	4303	3077	3883	3766	1261	918	3651	5308	3685	3865	3856	2757	7315	2274	1980	2017	5143	1905	4158	4451	1757	5962	1846	2313	793	2448	6013	2946
ENSG00000014257	20	2990	3	1754	43	12	20	1664	767	10	99	697	588	29	563	309	50	11	2379	994	18	54	1421	30	23	832	1630	9	12	32	19	994	631	15	11	116	981	14	14	6	1815	24	1027	23	21	2	993	13	28
ENSG00000014641	3521	20064	3720	15681	4784	12215	2601	19833	7609	5565	4226	4544	12315	8626	14546	2683	8468	16684	14211	12412	4462	7179	14193	3778	6079	9830	16391	3361	4261	7512	3641	19141	13904	7216	14073	3808	30847	5096	1096	4205	12896	931	9733	3233	6387	868	15538	9090	5423
ENSG00000014824	1699	7219	1041	5576	2624	2712	1550	7097	2613	2211	3199	2828	5488	4513	5506	883	5866	2692	8985	7422	2376	2261	5344	2171	2592	4126	10244	1297	2632	4479	3188	4168	3500	3126	11900	2248	14799	1570	665	1492	4780	898	5048	2489	2808	359	6368	4444	3977
ENSG00000014914	2299	1503	2561	1592	1237	3250	1645	1053	949	1006	2368	401	1085	845	790	2123	1745	198	1362	1566	2038	2880	1001	1519	1621	848	970	908	2213	3108	1736	961	824	2634	4607	1124	1578	2013	2490	426	825	2207	378	2330	1357	1055	1505	2049	3852
ENSG00000014919	1410	2117	1577	1749	1382	3528	1030	2080	1192	1974	1179	1153	1281	1154	1385	1198	2679	1546	2581	2366	1746	2294	2368	1174	1894	1155	944	980	1798	2640	1203	2174	1795	2828	1960	1271	1865	1845	1391	668	2341	1080	2576	1574	1058	528	1712	2845	2392
ENSG00000015133	251	480	947	457	577	646	279	456	717	774	415	518	461	119	302	505	997	40	961	568	284	280	684	926	299	345	210	129	580	546	778	767	618	475	246	436	349	1472	1503	189	597	778	856	205	369	250	759	587	607
ENSG00000015153	405	493	455	1072	576	1152	394	774	565	595	611	480	350	784	526	455	1741	592	536	435	480	878	424	725	589	306	529	629	617	1047	501	437	292	749	1703	847	853	373	358	390	543	934	457	650	761	326	463	701	863
ENSG00000015171	1581	2644	2048	4326	2144	3312	1377	3551	1993	2044	1811	2697	1694	2047	2196	1301	2865	1913	3293	2570	1626	2321	2639	2231	1880	1626	2428	1232	2656	2808	1388	2292	2139	2159	3343	2120	3330	1991	526	1986	2975	1293	4372	2130	1607	528	2103	3102	2622
ENSG00000015285	672	140	363	482	623	147	352	213	813	760	700	132	75	292	85	1144	776	113	118	93	480	1295	101	489	638	60	18	690	439	518	640	326	186	971	180	278	75	1205	2185	273	106	1346	54	199	257	335	111	412	332
ENSG00000015413	161	38097	516	2001	103	10434	49	14505	5581	31	157	1431	27036	105	29915	486	135	29	25290	34873	881	112	21643	474	13	18727	35448	93	326	55	44	36409	19323	5526	47	77	62292	625	17	69	19630	132	282	22	1082	78	47660	57	821
ENSG00000015475	719	538	1461	1557	908	1222	516	560	894	1239	899	332	340	1877	531	740	1072	515	670	407	754	1457	497	1055	1754	466	421	766	886	1087	660	710	541	1252	1178	582	642	1362	955	686	613	499	462	1005	1051	465	534	1088	739
ENSG00000015479	7461	13691	7574	28875	12735	20080	7788	16633	13107	12346	12700	8674	10314	13480	11483	4609	22052	7820	17336	13495	9552	15185	10434	14306	8357	8445	17614	6532	12877	19685	11513	10477	7020	12476	31649	8694	22848	7509	2355	6450	10401	5344	13643	13363	13878	3263	11868	12933	15148
ENSG00000015520	4	140	6	50	95	21	6	61	79	124	6	12	64	4	56	15	9	1	17	15	2	0	21	5	0	45	13	5	6	3	1	135	100	20	5	5	22	28	51	25	42	23	7	10	11	185	160	5	12
ENSG00000015532	1232	589	1458	1569	1181	1327	895	650	840	1576	1058	845	551	757	415	1980	1815	912	862	742	894	966	691	1040	1559	395	373	966	1428	1091	1037	1021	698	2278	722	936	613	1838	1714	1186	972	1366	1297	766	691	996	590	2239	1195
ENSG00000015568	315	462	408	558	552	608	334	614	619	450	604	445	249	323	390	670	764	525	589	427	328	388	351	504	461	327	309	167	421	483	306	339	229	316	255	498	236	307	543	197	322	1116	536	232	528	343	353	564	528
ENSG00000015592	3	4	2	13	0	0	2	6	2	4	4	19	5	1	5	7	0	1	7	4	0	2	3	1	1	9	1	0	3	2	0	8	7	2	2	2	9	4	6	1	10	0	4	3	0	1	5	3	1
ENSG00000015676	2453	2643	2868	4414	3210	5628	1836	2749	2155	3665	2761	2283	1997	2248	1786	3291	8011	1658	3116	2844	3114	2808	2388	3843	4086	1535	1681	2377	4169	3816	3632	2737	1690	6817	3893	2211	3360	3332	3705	2326	2590	3921	2533	2394	4011	2218	2502	5193	3110
ENSG00000016082	0	0	0	0	0	0	0	0	0	0	0	0	1	1	0	0	1	1	0	0	0	0	0	0	0	0	0	2	0	0	1	1	0	0	0	0	0	0	0	0	0	7	1	2	0	0	0	0	0
ENSG00000016391	701	6638	1517	1453	502	1528	267	4819	1315	439	938	1197	5214	721	4469	1167	1662	182	6966	7722	552	647	7029	581	943	2893	3086	283	813	998	2138	4179	4891	1099	948	961	6612	794	569	554	2847	274	1141	407	743	240	5645	2892	1677
ENSG00000016402	0	9	0	67	0	0	0	51	13	0	0	30	9	26	11	7	0	17	84	14	0	1	29	20	5	29	36	0	13	0	0	30	12	6	0	1	54	1	0	0	66	0	17	8	0	1	19	6	1
ENSG00000016490	0	0	0	0	0	0	0	0	0	0	0	0	0	0	0	0	0	0	0	0	0	0	1	0	0	0	0	0	0	0	0	0	0	0	0	0	0	0	0	0	0	0	1	0	0	0	0	0	0
ENSG00000016602	0	0	0	0	1	0	0	0	2	0	0	0	0	0	0	0	0	0	1	0	0	0	0	0	0	0	0	0	0	0	0	0	0	0	0	0	0	0	1	0	1	0	0	0	0	1	0	1	0
ENSG00000016864	1120	1887	1266	3897	1231	1628	751	2057	2021	1583	1171	1435	1372	1289	1569	1432	2112	1533	2171	1769	1072	1408	1775	2043	1037	1401	1724	1135	1427	1346	1212	2029	1661	1670	1431	1054	2503	1389	951	1077	2040	819	2304	1078	1672	737	1648	1255	1160
ENSG00000017260	2059	3937	2875	4381	3904	5433	2320	4408	2637	2682	4586	2494	2661	2347	2709	1609	5061	3278	5089	4100	3734	4308	3183	5507	3295	1940	2858	1357	3077	5631	3335	3398	2178	3517	5326	2862	2859	2894	1941	1575	4312	2104	4719	3277	4005	1016	3082	2432	4755
ENSG00000017373	45	6	30	9	47	78	42	21	20	86	48	23	5	1	6	63	95	2	15	21	38	14	11	73	23	3	0	24	52	19	63	10	17	83	21	16	6	35	24	25	15	39	112	24	24	23	9	37	18
ENSG00000017427	154	115	109	576	350	91	276	381	303	367	650	771	91	201	133	117	754	91	276	367	79	363	202	504	249	91	142	151	247	379	249	244	215	351	136	156	157	109	164	130	241	144	30	150	208	60	168	158	370
ENSG00000017483	57	27	50	211	43	15	19	33	147	100	75	50	17	206	11	275	9509	10	49	40	41	59	21	201	57	11	17	58	12	43	21	56	29	41	39	32	11	99	140	599	58	0	92	991	26	42	24	103	15
ENSG00000017621	148	242	227	168	55	390	127	181	120	121	120	116	166	75	130	118	88	105	223	123	173	168	232	89	100	104	139	224	199	197	116	218	265	364	57	60	384	321	448	66	277	143	251	184	71	99	214	290	179
ENSG00000017797	2350	4073	2300	7349	3304	3084	1862	4743	4246	3718	3168	5868	4252	3316	2668	1638	5195	2570	5406	3870	2360	3214	3773	3175	2695	2239	3459	1992	3642	4097	3471	4143	3996	4753	5523	2123	6397	2852	777	1765	5832	2710	9428	3202	2022	666	3669	3846	3300
ENSG00000018189	755	1562	848	1316	1528	1916	706	2267	1231	1376	1731	816	1068	1535	1300	1831	5082	1044	1951	1657	852	1377	1191	1019	1766	859	1148	333	701	2753	1594	1372	957	1395	2617	1147	1383	870	1569	1008	1026	1620	1063	841	1174	888	1198	1691	2320
ENSG00000018236	41	738	25	1474	27	0	11	1133	439	9	4	1284	392	6	387	216	50	64	1266	1136	0	2	532	46	2	237	963	34	53	0	33	424	294	24	9	377	683	30	3	9	757	272	651	2	86	27	529	4	283
ENSG00000018280	328	172	123	218	259	418	292	241	199	228	1182	70	77	258	49	407	257	65	104	94	215	308	110	203	993	59	74	289	234	756	252	201	139	543	472	203	177	290	914	89	104	764	100	235	189	132	110	360	483
ENSG00000018408	5735	4762	5551	4130	8246	7652	3662	5741	1949	6931	7465	3395	2227	5750	3659	2103	6483	1402	4963	5515	5864	8477	4850	10356	5344	2558	2591	4355	9101	10938	5593	2890	2427	7171	6143	10269	2798	5290	1954	2769	4353	3027	5675	5924	3871	1330	3147	5809	10160
ENSG00000018510	1662	2472	1407	3483	3609	3893	1498	3065	1831	2315	2892	1320	1801	1948	2344	728	7383	951	3274	2879	3924	2854	1495	2646	1692	1720	2709	1191	2310	4609	2622	1585	1294	3539	12284	3310	2609	1324	593	1135	1866	1065	1663	1947	4299	431	2193	3081	4728
ENSG00000018607	0	2	0	0	0	3	0	4	1	3	0	5	1	0	0	0	5	0	3	1	1	2	1	1	0	1	3	1	2	1	0	0	0	1	3	0	3	2	0	1	1	0	2	2	0	0	1	0	2
ENSG00000018610	487	940	603	1818	771	1009	436	1077	674	777	1024	667	708	716	685	338	1227	390	1211	810	750	1024	818	905	566	543	1106	484	1032	1090	794	624	494	739	2161	562	1729	755	179	531	800	276	1130	836	1147	178	757	939	862
ENSG00000018625	57	184	427	191	118	233	75	182	120	473	174	1526	76	23	93	199	325	12	215	208	66	76	186	347	411	80	109	76	1115	750	90	147	182	48	500	214	102	240	84	250	152	21	492	11	112	26	158	201	179
ENSG00000018699	658	603	873	862	1110	1033	484	568	620	1151	875	403	551	619	406	401	1120	437	740	604	736	966	615	842	559	434	487	419	754	970	630	642	455	898	876	575	647	749	434	414	504	268	648	695	1179	320	795	945	911
ENSG00000018869	54	136	97	284	77	28	39	162	99	51	53	120	93	69	99	57	75	44	162	99	37	84	94	86	28	78	146	21	79	64	73	98	70	42	153	85	171	118	36	43	114	20	145	29	48	21	80	49	83
ENSG00000019102	67	209	80	312	20	49	45	104	92	19	203	88	99	23	55	82	35	3	178	75	18	14	93	71	34	47	82	10	24	58	21	251	136	29	31	36	200	44	206	17	113	448	21	18	17	105	66	13	92
ENSG00000019144	1646	1114	2480	1792	2490	2477	1773	2228	1884	2547	2484	1667	890	576	427	2634	4502	455	1784	1450	914	1236	849	3322	1164	469	511	585	2061	1806	2896	1237	779	2315	1400	2470	743	2181	1663	967	1048	3901	3077	1028	1252	1277	1055	3223	2958
ENSG00000019169	58	14	5	90	91	30	134	12	112	127	94	4	6	38	9	28	27	2	27	6	315	74	4	18	3103	4	7	209	1	53	46	161	80	594	118	19	8	68	105	27	12	28	30	25	105	0	21	632	129
ENSG00000019186	10	443	0	333	177	7	2	3390	270	1	990	82	2195	364	747	121	14	3	3388	365	33	3	714	333	119	2801	1135	9	0	819	0	2238	1604	3	1	65	757	0	2	0	446	1	24	373	209	11	3870	39	174
ENSG00000019485	33	43	59	77	78	64	35	78	27	59	77	74	41	47	29	26	106	34	80	72	33	34	37	63	19	28	43	24	83	98	53	41	35	51	81	58	90	67	21	27	43	52	79	26	41	20	52	71	81
ENSG00000019505	1319	1358	640	718	3243	45	269	1213	283	3182	800	677	525	1800	548	841	38619	83	2229	1027	1978	1039	1127	87	77	617	538	1293	998	168	2539	1401	1253	148	48	182	1138	2343	132	255	2032	53	547	389	108	190	669	3684	65
ENSG00000019549	170	119	543	597	849	168	151	392	169	513	202	713	93	141	146	485	213	1060	176	203	125	220	203	669	94	71	210	82	272	273	383	408	145	253	295	845	270	629	129	327	136	300	739	189	279	155	153	303	456
ENSG00000019582	101899	34581	107348	105136	106295	39218	51541	51884	84443	178709	113026	37645	23146	64153	21484	157293	168377	24987	21069	20903	158178	319310	23788	100016	173619	13676	6410	122673	78756	84778	203241	107185	55364	250015	33047	69771	12455	370692	348644	150865	32147	186847	51248	59275	79609	89097	22671	91755	50699
ENSG00000019991	247	289	349	1422	654	181	404	1757	838	184	3740	215	256	153	621	209	3333	83	237	525	215	497	335	638	372	132	444	280	642	286	593	449	225	556	242	1074	262	289	91	271	359	52	461	139	776	104	267	155	1281
ENSG00000019995	1004	1444	1364	1761	1593	1546	941	1543	1337	1452	951	1415	1039	940	1335	996	1693	1366	1837	1530	754	1176	1395	1936	1055	1258	1055	661	2006	1627	1091	1276	987	1282	1588	1460	1404	1228	985	426	1507	1902	1381	732	952	600	1333	1561	1757
ENSG00000020129	503	577	978	474	871	422	404	546	373	851	641	744	340	172	247	1200	1194	498	718	573	450	549	624	676	663	226	190	342	859	479	826	695	616	913	266	487	274	1117	1317	316	736	1259	1104	221	239	558	521	913	576
ENSG00000020181	1110	221	3561	941	4914	628	952	328	393	3339	1347	708	146	380	127	1966	2588	444	301	346	315	293	145	4690	642	100	162	411	2930	943	2332	289	206	1311	1426	1696	250	4310	647	549	172	794	1373	383	777	587	242	1134	1440
ENSG00000020219	0	1	1	1	2	1	1	2	1	0	0	0	0	1	0	4	2	1	0	0	1	0	0	1	0	0	0	0	1	0	0	1	0	0	0	0	0	0	1	0	1	0	0	0	1	1	0	0	0
ENSG00000020256	374	242	335	364	432	351	266	310	301	580	360	281	240	201	184	210	746	278	386	268	338	431	317	488	274	152	141	249	579	473	443	397	237	635	320	299	262	413	145	268	275	122	241	251	325	216	275	493	558
ENSG00000020426	469	851	689	1352	321	900	408	854	609	615	298	399	583	537	791	233	545	414	901	697	617	504	663	566	226	506	984	246	613	852	295	621	462	334	1521	311	1652	592	184	341	683	371	624	544	558	176	782	714	680
ENSG00000020577	572	394	298	781	1046	658	769	1002	657	954	847	597	294	220	371	908	633	275	464	345	535	242	239	955	600	324	197	225	911	978	790	470	333	722	749	1234	336	456	458	246	448	650	443	509	526	480	349	1043	1716
ENSG00000020633	630	53	244	540	1069	118	298	115	537	800	949	141	40	485	52	866	2154	103	62	31	476	819	19	564	665	25	19	249	887	459	793	57	59	645	252	481	31	1137	1256	101	23	115	41	342	351	138	57	554	257
ENSG00000020922	328	233	265	478	415	498	251	469	320	388	740	174	199	424	195	118	698	204	343	263	411	475	155	445	262	135	308	205	434	656	309	171	102	397	704	418	379	227	185	176	199	166	346	391	412	161	250	360	685
ENSG00000021300	61	489	18	974	169	402	13	478	535	96	173	1008	523	129	283	349	275	99	655	477	15	297	624	76	201	317	284	81	46	21	36	970	861	177	67	114	714	99	57	211	1380	128	2055	124	132	57	479	53	22
ENSG00000021355	3000	1945	3339	4347	2943	3059	1891	2727	2220	4251	4110	1833	1374	4786	1588	1438	3253	1281	1921	1291	3957	6217	1728	2972	3682	1257	1302	3250	3558	5455	2221	2831	1720	4955	4071	2041	2129	3603	1710	8207	1701	1548	1767	4777	3262	1323	1859	4080	3020
ENSG00000021461	4	3	2	2	1	6	4	4	1	5	2	0	2	0	1	3	2	1	7	2	7	2	2	6	2	3	5	0	7	10	2	1	0	5	3	2	6	2	27	1	0	21	0	14	1	12	0	2	5
ENSG00000021488	252	5456	490	418	190	1782	247	3342	889	263	392	237	5890	584	4194	421	778	386	7154	8127	486	463	5853	286	673	2889	2882	110	637	572	542	7440	4790	1297	987	600	7376	789	568	189	4408	326	43	270	1073	370	9180	427	1247
ENSG00000021574	343	477	356	918	1075	1002	378	672	610	749	799	410	306	551	496	343	1269	468	592	469	607	789	451	902	587	273	341	373	644	702	656	426	307	677	603	549	382	341	210	565	496	117	559	429	871	249	441	594	712
ENSG00000021645	132	83	498	69	585	90	115	71	81	321	141	146	66	15	63	224	978	17	134	69	71	674	78	229	119	36	50	107	549	98	2218	65	55	1184	85	221	31	361	162	89	73	406	65	60	930	254	51	248	99
ENSG00000021762	535	282	991	543	672	210	254	331	305	1145	490	579	187	141	125	1138	1802	159	415	319	430	631	370	892	319	135	163	577	870	597	874	346	266	760	241	541	185	1250	867	331	338	553	694	295	742	596	258	773	367
ENSG00000021776	713	1122	1173	965	1277	1453	782	1239	794	1378	1692	715	666	569	613	587	2049	946	1463	1305	872	988	808	1657	1075	495	604	460	1392	1556	1316	823	551	1208	1127	974	557	1230	657	488	820	1064	1311	786	1514	447	928	1441	1829
ENSG00000021826	32	218	82	160	57	33	250	328	177	29	457	116	146	460	281	50	87	133	271	200	362	60	268	104	19	146	97	38	69	48	35	191	160	30	86	42	122	57	40	24	193	36	109	24	37	17	176	64	62
ENSG00000021852	0	0	0	1	0	0	0	3	0	0	0	1	0	0	0	1	0	0	0	0	0	0	2	0	0	5	2	0	0	1	0	2	0	0	0	0	10	0	0	0	0	0	5	0	0	0	0	0	0
ENSG00000022267	4561	1465	7404	6408	6739	1123	3557	2431	3441	5418	18081	3431	1273	14399	1153	18415	13531	1026	1884	1485	14034	14442	1076	6029	34382	701	1016	5735	4700	7197	14794	1509	1143	30511	13452	4027	2030	5108	1119	2384	1679	6448	3743	8018	37430	6744	1233	9202	3343
ENSG00000022277	3479	4506	4119	7793	3334	6119	2501	3970	3461	3993	4177	2630	3459	5207	3201	2547	4776	2827	5002	3866	4152	5278	4194	4605	3630	2774	3607	4783	5120	5273	3450	4259	3510	5281	7280	2790	6930	4767	1940	3134	4734	2235	4828	4747	4828	1717	4002	4721	4277
ENSG00000022355	0	0	0	2	0	0	0	0	1	0	0	0	0	0	0	2	0	0	0	0	1	0	0	0	0	0	0	0	0	0	0	0	0	0	3	0	1	0	0	0	1	0	1	0	0	0	0	0	3
ENSG00000022556	34	112	2	166	131	17	18	147	328	208	172	187	201	39	63	161	26	60	72	94	128	30	172	34	17	27	16	34	37	20	54	206	158	36	11	37	48	58	93	5	217	2	341	9	26	19	68	9	45
ENSG00000022567	512	763	764	449	1230	1331	854	658	385	1256	826	794	538	379	405	901	988	455	1068	867	353	423	672	1842	599	610	258	365	2005	421	844	1085	785	1743	959	514	676	1108	894	310	649	844	2153	252	365	285	576	663	831
ENSG00000022840	5190	6509	6817	7253	4072	5404	2470	6993	4977	6513	3406	5583	4499	2775	3725	5507	10159	6177	6920	6118	3138	4808	7785	5378	4818	3968	2594	4562	5326	4811	3673	9798	8172	6967	3288	3653	5204	6681	3909	3828	9187	5325	12164	3433	3354	3541	5771	7407	4258
ENSG00000022976	515	625	623	832	266	881	377	688	567	571	442	433	500	223	434	462	487	375	817	615	376	283	541	400	249	376	379	130	412	731	295	623	461	446	763	402	714	767	1100	255	507	1183	688	337	282	327	586	830	702
ENSG00000023041	1368	3570	1866	5529	1348	3062	1134	3336	1848	1383	1482	6996	2299	1677	2250	1105	1907	1093	3798	2738	1551	2455	3151	1223	1534	1954	3401	449	1796	2667	957	2753	2307	1563	3307	1190	5661	1683	1341	558	2653	2248	1846	1389	1246	751	3020	1997	2296
ENSG00000023171	215	2205	39	113	797	105	148	1026	230	459	809	328	1206	129	968	154	237	237	2431	2697	223	193	2507	393	354	1333	923	87	235	217	299	2092	1346	199	98	125	1417	71	311	90	1610	187	148	180	109	181	1510	278	103
ENSG00000023191	2992	5005	3852	4842	2624	4861	2819	3135	2627	4182	2729	2334	3862	1607	2271	4456	4673	1954	4786	3640	3545	3587	4646	3371	3764	2070	2646	3490	3384	3366	3523	5321	5289	8922	2963	1556	5849	6307	1697	3807	4125	2099	3433	2236	2326	872	4870	5596	3076
ENSG00000023228	976	6930	1718	3668	3083	3612	1082	6203	1759	1705	2455	2142	4872	1208	3815	923	8155	8320	10084	8373	2175	2164	6410	2263	2071	3663	5500	913	2615	3097	2307	4051	3374	2920	11905	1977	10376	2159	777	1265	5673	792	6030	1735	2948	376	7582	1780	3485
ENSG00000023287	1215	2262	1402	3247	2740	2476	1374	3532	1541	2137	3088	1634	1775	2087	2580	966	2379	1370	2805	2172	1786	2582	1674	3026	1697	1258	3245	1264	2371	3468	2006	1473	927	1818	3659	1696	3637	1285	911	1013	1377	789	1576	2582	1818	933	2028	2149	3119
ENSG00000023318	1399	2762	3501	3692	2544	3711	1635	2542	2443	1982	2561	1863	1988	2057	2045	1946	2987	2869	2988	2446	2862	3741	2604	2666	3228	1931	1959	1270	2490	2773	2012	3265	2152	3386	4513	1919	3250	3513	2331	1945	2445	5480	2455	1902	2234	842	2574	2703	2688
ENSG00000023330	506	1664	818	1834	744	783	379	1984	1109	843	587	1396	1316	329	925	674	1231	2226	2186	1969	775	1236	2402	1262	941	852	654	613	1128	776	1007	3407	1806	1495	860	783	1381	977	183	683	2651	211	1984	473	781	155	1627	603	808
ENSG00000023445	1950	702	4014	4702	9223	2881	2235	2646	3629	6289	5332	1246	604	10096	958	6542	22009	258	888	467	5361	6447	323	6347	5388	491	447	10030	2952	7452	5098	759	240	6239	15615	7182	1289	3979	3763	5182	615	2581	845	6437	3680	1161	749	4055	4359
ENSG00000023516	969	1863	783	1717	2672	2496	1337	2833	1242	1778	3334	1910	1135	1049	1535	776	5647	1148	2532	2439	1784	2083	1529	2538	1401	963	1219	647	2477	3235	2670	1139	884	1728	1922	1815	1352	822	257	895	1602	356	2213	1278	1365	450	1438	2322	2656
ENSG00000023572	153	199	159	371	122	236	110	261	239	194	131	100	229	242	256	161	390	187	198	115	156	252	250	152	173	191	239	199	121	204	157	353	252	365	334	143	473	140	58	186	228	184	157	103	183	126	213	200	169
ENSG00000023608	237	330	521	727	391	862	333	590	309	290	426	253	221	328	330	148	741	321	330	181	446	453	227	705	252	204	329	214	1135	553	272	152	132	403	1738	378	610	480	172	200	210	128	312	588	347	212	260	644	383
ENSG00000023697	1008	3100	1465	2152	1535	3172	864	2904	1191	5131	1925	1029	2785	2347	2940	1462	5560	1067	3514	3247	1815	2565	3072	1852	5149	2017	3501	3553	2082	3153	1628	2486	1845	3904	5145	1979	6582	1995	669	1528	2794	978	1762	3012	2899	590	3181	4110	3174
ENSG00000023734	1625	4569	2682	5252	3093	4010	1424	4441	2456	3002	2542	2733	3598	3303	3686	1325	10286	3145	4673	4100	2633	3492	4586	3832	3047	3049	3501	2561	3671	3056	2486	4447	3459	4003	5874	2907	6819	1845	402	2380	4638	1177	4630	2422	3163	615	4377	3923	2658
ENSG00000023839	1255	2440	181	216	529	2322	233	1740	391	2072	127	188	2149	1724	1906	757	4129	544	2634	3288	309	536	2203	644	1072	1743	1816	299	554	1340	1001	2184	1036	1517	665	612	3631	314	577	92	1092	639	40	711	1438	468	2644	1928	1873
ENSG00000023892	492	84	188	1132	550	200	314	248	1243	582	763	141	90	568	87	1191	718	108	75	31	340	1036	56	399	731	36	35	450	235	389	418	217	97	631	362	248	58	947	3183	195	59	591	39	328	316	621	58	255	349
ENSG00000023902	2128	420	2252	4725	2145	1213	1281	1039	2525	1241	2993	1003	456	4143	577	4607	1565	419	566	307	1422	3588	378	3029	2221	427	451	2054	1605	1176	1832	698	724	2420	1573	1039	706	3664	5545	1625	452	2202	324	1468	1423	2919	556	942	1113
ENSG00000023909	441	951	702	834	1748	1300	681	1674	441	1709	781	632	624	1540	980	286	3082	1263	821	1098	1519	1286	1139	1174	850	506	1033	875	1230	1798	891	818	665	1202	3041	1070	1291	554	109	693	916	87	830	1060	1006	194	901	2865	1325
ENSG00000024048	1327	1796	2105	1976	1888	2502	1303	2188	1398	2141	2511	1625	1162	1072	1240	991	2446	1328	2697	2186	1753	2093	1385	1908	1679	1003	1206	845	2196	2821	1668	1453	960	2042	1829	1652	1464	2101	1925	823	1390	1862	2111	1580	1492	734	1467	2342	2849
ENSG00000024422	9030	340	16723	522	6504	1957	4285	393	908	14351	2873	1834	215	701	158	12607	11872	911	359	503	4827	5608	618	9805	3193	194	58	3730	13535	3989	6623	850	803	18625	571	6176	66	14653	11350	8000	701	12708	3041	1990	2387	5976	313	6945	6458
ENSG00000024526	54	8	20	26	104	92	17	18	25	86	48	7	5	118	9	38	56	2	5	2	43	89	4	66	51	1	2	39	23	59	58	10	2	198	111	44	2	26	7	52	1	0	6	112	47	37	5	51	53
ENSG00000024862	1761	2455	1559	2530	1008	2594	674	1951	1643	1547	1847	1102	1899	2803	2043	567	1066	1636	1786	2386	1900	2941	2285	1111	1552	1540	1966	1402	1085	2159	795	2157	2083	1522	1859	837	3030	1135	1176	808	2385	881	1971	1608	1147	409	2121	1941	1408
ENSG00000025039	1431	2734	1536	1606	1152	10035	1106	2860	798	2282	1225	2034	2200	719	1660	383	2217	8125	3560	2636	2772	2104	3461	1906	2205	1538	2546	1048	2045	4359	1675	3002	2311	3924	4096	805	5569	787	726	2943	4098	1431	4248	1545	1532	302	1769	7074	3469
ENSG00000025156	276	383	280	1102	379	804	177	515	512	446	399	405	289	293	344	201	363	383	516	291	263	451	264	463	314	245	509	228	300	559	270	336	224	292	549	292	732	216	275	222	382	287	508	426	402	275	384	337	479
ENSG00000025293	803	833	1155	1555	1641	1266	849	1241	930	1806	1511	1230	555	988	611	708	3006	697	1120	1013	807	1291	777	1647	964	409	558	748	1442	1623	1456	840	656	1455	1322	912	913	1145	611	742	774	853	1184	951	1688	695	668	1738	1437
ENSG00000025423	23	32	11	132	39	8	7	63	98	13	12	30	35	10	39	150	24	158	74	74	2	17	55	18	7	17	76	28	18	6	15	46	39	16	8	26	40	10	0	42	35	57	49	13	28	13	49	16	17
ENSG00000025434	2040	1521	746	2139	1274	4237	1419	1287	1378	2670	1651	705	1067	3290	1492	1832	1832	860	1599	1360	2116	2271	1373	1385	2006	1137	1302	1975	1791	2627	827	1619	1295	3312	2919	817	2657	1692	2180	1298	1042	1944	559	2394	2108	1008	1481	2105	1954
ENSG00000025708	1558	258	1195	1375	2179	2133	1288	661	1177	1580	1754	237	183	2143	187	3449	4150	285	199	152	2782	4242	102	1727	2694	107	162	1876	1359	2422	2045	466	270	5190	2762	1082	270	4762	3402	860	163	1606	93	1596	1565	686	255	1347	1528
ENSG00000025770	1538	937	2169	2387	1139	3271	1185	917	1105	1700	1110	856	684	1344	589	2413	1519	892	1052	784	2067	1698	872	1784	936	668	694	2220	1946	1772	1196	1056	842	3464	2197	672	1524	2677	2596	1056	985	2849	1145	1369	1542	1358	943	1759	1241
ENSG00000025772	1020	1956	1055	2449	715	1088	528	1396	1345	1019	919	1050	1333	930	1152	723	1725	2086	1740	1507	870	1183	1664	899	877	1192	999	1606	1143	821	866	2144	1857	1969	1144	915	2078	1284	333	985	2350	533	2465	854	1038	413	1658	1677	893
ENSG00000025796	2656	3048	3134	4167	4500	4353	1588	3022	2559	4227	3727	2259	1963	2638	1953	1314	7440	3541	3923	3347	3168	4156	2882	4279	3167	2119	2219	2826	4406	4967	2928	2558	1849	3120	5985	3191	2546	2331	973	2711	2887	2552	4046	4011	3777	948	2825	5575	4728
ENSG00000025800	1500	2318	1949	2384	2335	1535	1425	2568	1452	2084	2257	1834	1764	945	1174	1239	4310	1931	2882	2691	1056	1529	1894	2479	1936	1358	1077	788	2471	2473	1948	2236	1645	2636	1435	1815	2292	2126	841	988	2013	1253	2786	1535	1481	411	1988	2777	2638
ENSG00000026025	87207	10988	196431	62909	130755	298843	68881	17356	40314	254606	103100	23989	7993	116205	9987	88423	272804	7124	10957	10422	149916	200099	10121	166612	89995	6127	4947	148841	120474	148090	57685	15412	10156	169930	82665	72065	9454	187489	61264	66306	13673	79980	22163	179510	133787	76243	10936	114709	90332
ENSG00000026036	27	15	24	19	44	119	56	56	30	33	57	23	26	7	3	87	124	8	36	18	22	15	2	33	51	11	12	6	12	110	38	35	11	39	57	28	14	86	97	7	3	73	7	25	26	41	11	37	90
ENSG00000026103	792	646	490	1575	1409	876	673	935	1035	925	1590	353	506	2069	709	451	2889	706	416	352	1029	1586	256	1115	1230	297	642	423	1121	1833	644	413	286	1703	2841	2020	796	776	272	294	283	783	221	1072	1039	259	565	803	1699
ENSG00000026297	3990	497	5045	2294	3672	16826	6008	705	2269	4994	8957	449	447	5167	447	25934	10132	909	591	358	2513	27093	481	7881	25344	345	315	28865	3595	13599	6239	922	613	23440	2090	1261	572	2229	20301	8365	698	5344	1217	10485	12846	25416	545	8489	2093
ENSG00000026508	2551	976	1699	7339	4927	1290	1610	2216	5109	5114	3870	1187	701	3497	1118	3161	17028	364	858	1188	3599	4522	889	5632	4660	573	574	1656	2585	1664	3331	1126	875	2948	1961	2021	938	3860	1407	13437	748	2053	1449	2317	2773	734	751	4981	2377
ENSG00000026559	3	1	0	4	9	6	0	2	1	4	2	1	2	1	1	5	3	0	1	0	0	1	1	5	0	3	2	0	3	0	4	0	1	4	0	0	1	0	0	4	1	0	10	3	3	0	2	0	0
ENSG00000026652	407	347	513	644	473	758	278	556	556	363	604	320	136	245	91	409	633	321	646	404	216	339	249	412	264	178	163	220	342	532	298	329	270	294	253	401	219	265	456	210	532	760	685	174	230	379	200	735	450
ENSG00000026751	263	32	106	833	607	127	184	179	1412	848	451	151	68	440	71	459	721	58	65	19	925	1662	33	500	919	35	48	265	164	601	678	52	23	498	762	303	44	1410	589	124	18	98	49	530	607	112	52	202	226
ENSG00000026950	1322	564	1765	2048	2620	2209	998	1175	1285	2433	2818	993	456	1383	491	1236	3587	538	700	633	3646	4455	384	3150	3030	359	501	1063	1916	6163	2471	700	421	5191	3384	1769	883	3384	7568	912	463	1631	731	2772	1969	1164	509	1443	2672
ENSG00000027001	423	1850	573	1742	641	1015	353	1620	809	811	738	604	1330	625	1289	463	1659	1685	1982	1779	643	1178	1781	573	1103	1120	1366	699	800	920	885	1817	1177	1629	1397	596	2551	641	213	377	1540	171	1273	663	604	211	1973	1332	836
ENSG00000027075	1077	515	2454	1551	1824	636	803	920	811	2377	1312	837	348	786	305	491	2807	371	597	484	1517	1782	388	3036	891	259	255	674	2371	2452	1533	556	418	1161	2152	1445	367	2703	1221	694	341	602	1014	935	1074	244	402	1220	2135
ENSG00000027644	1	96	0	34	0	0	0	92	41	2	4	372	164	0	42	5	3	0	194	161	0	3	207	1	2	108	39	0	0	2	1	353	227	1	1	11	111	4	73	3	86	0	24	6	1	11	125	0	5
ENSG00000027697	1882	1850	4586	6556	5284	2895	1944	2798	2998	5718	4749	2165	1311	4637	1898	1734	4015	1765	2090	1312	3510	6747	1452	5201	4006	1287	2086	3041	3696	8131	3036	2285	1006	2756	6609	3527	3196	4546	2876	2348	1377	2640	2752	3248	4481	1234	1563	5646	4211
ENSG00000027847	732	820	918	1747	869	1540	553	761	920	990	948	606	700	1304	692	1655	2252	1433	809	651	806	961	749	759	1979	570	672	1944	627	715	886	1041	875	3021	1038	571	1257	1121	1287	2202	706	904	956	479	823	1087	783	1857	662
ENSG00000027869	99	14	46	251	139	23	54	44	224	166	86	33	22	145	17	271	117	8	18	8	199	385	10	107	188	6	1	106	38	74	131	21	20	160	91	118	11	370	957	78	14	71	24	165	67	59	9	76	48
ENSG00000028116	362	331	253	756	831	568	314	553	430	494	672	281	259	638	284	184	1107	264	417	256	501	829	247	521	382	157	410	335	429	857	367	237	130	520	1112	341	573	310	268	327	290	407	407	523	770	131	279	518	638
ENSG00000028137	2836	523	2868	3629	2621	1304	1993	1266	2433	3264	3745	562	276	3100	399	2491	3167	377	404	352	1583	2441	288	3755	2356	302	219	2387	3217	2295	2906	937	746	3469	1979	1738	438	4931	5085	911	298	1409	1198	1661	1469	740	596	2765	2053
ENSG00000028203	1301	1741	2015	3214	2101	2550	1230	2305	1926	2628	2558	1406	1200	2957	1497	1275	4877	1464	2043	1628	1731	2290	1147	3001	1940	1012	1989	1447	2094	3484	1616	1264	976	1912	4042	1847	2242	1456	1043	1195	1332	1416	2166	2475	2732	737	1561	2479	2976
ENSG00000028277	73	19	14	96	237	46	195	62	325	98	477	67	22	40	13	137	281	18	20	12	86	119	9	185	265	8	20	39	63	134	270	59	56	325	81	91	11	186	534	39	12	864	8	59	59	104	20	60	167
ENSG00000028310	1160	663	1100	1582	913	1599	726	842	912	1799	918	783	597	914	456	1308	2628	673	871	666	920	1310	684	1230	1011	521	457	833	1048	1280	1327	934	763	2620	1240	853	777	1246	1442	745	643	1094	824	678	1119	1220	648	1425	1086
ENSG00000028528	2556	4552	3664	6064	4387	5705	2722	5430	3138	4733	4401	3735	3882	2829	3295	2270	6893	6661	5724	5400	3329	4468	4805	5126	3565	2897	2793	2208	5527	5315	3679	5389	3959	4448	5856	3348	5982	4303	1458	2003	4445	3072	4215	3243	4194	898	4522	4863	5564
ENSG00000028839	301	383	353	989	278	485	195	448	600	354	462	391	262	382	352	180	327	290	402	300	379	561	319	511	256	266	416	312	293	572	243	356	302	254	460	225	547	288	158	333	413	322	504	356	378	91	321	229	456
ENSG00000029153	50	16	70	208	216	41	41	71	77	133	153	32	18	127	30	45	604	8	32	12	156	85	2	243	86	7	16	43	56	143	212	18	11	90	234	159	21	84	23	124	16	25	80	94	142	11	10	70	57
ENSG00000029363	2857	3794	3486	6613	4703	6090	2510	5425	4471	3945	5928	3192	2619	3215	2364	1704	6958	3140	5756	4512	3786	5126	2923	5955	3333	2451	4241	1561	4401	6721	3749	2911	2170	3524	7822	3557	2948	2809	1781	2147	3504	2325	4936	4585	4330	1144	3196	4318	6197
ENSG00000029364	2513	4584	2966	5237	2083	5759	1932	5000	2898	2882	2433	2457	2876	1703	3101	1407	3294	3127	5452	4593	2237	1990	3654	3743	2026	2488	2592	987	4197	4646	2162	3545	2662	2688	6456	2525	4100	3512	1733	2122	4253	1364	4062	2529	2592	755	3645	3007	4352
ENSG00000029534	78	21	408	100	412	299	327	73	98	46	725	68	27	34	36	36	1102	35	45	22	160	969	27	1276	20	28	12	112	2005	201	601	58	36	744	27	352	24	593	214	89	38	40	63	77	301	10	26	91	329
ENSG00000029559	9	0	0	0	24	1	1	1	3	6	75	5	0	5	0	6	79	0	1	0	12	66	0	362	4	0	0	2	33	0	20	1	1	2	18	1	0	2	0	1	0	0	0	37	2	16	1	3	0
ENSG00000029639	212	365	381	615	268	945	150	380	376	356	393	224	268	211	263	200	426	430	460	311	385	400	311	304	317	210	327	328	201	370	220	359	229	292	425	211	736	226	598	374	359	514	342	356	339	242	464	462	386
ENSG00000029725	1345	2735	1582	3897	2467	2287	1352	3784	2426	2164	2640	1835	2006	1594	2196	1273	4641	2867	3664	2648	1311	2329	2279	2614	2220	1492	2265	842	2089	2745	2191	2192	1681	2228	3733	1500	2827	1629	1656	1273	1948	1026	2289	1548	2035	658	2444	2175	2532
ENSG00000029993	596	618	435	1442	309	431	213	868	779	584	210	494	417	876	523	547	384	1079	909	682	131	300	494	378	421	605	422	289	359	245	130	662	493	469	199	393	668	323	305	514	1173	135	1133	485	427	465	527	1548	141
ENSG00000030066	868	1043	1220	1171	1827	2347	1023	1390	835	1724	1893	810	543	593	613	521	2179	690	1595	1456	1380	1367	838	2148	990	502	644	567	2208	2169	1606	613	418	1866	1517	1415	726	1144	718	543	978	981	1182	1346	1334	507	890	1389	2853
ENSG00000030110	496	697	645	1574	733	1556	396	815	696	739	666	446	434	808	406	482	1018	1184	615	525	555	711	430	741	1686	266	481	799	558	796	613	630	428	1708	1440	563	1006	763	626	709	765	127	1409	654	601	290	581	733	572
ENSG00000030304	2	2	0	2	0	1	0	1	5	0	0	2	1	0	1	2	2	2	5	1	0	0	0	0	1	0	0	0	0	0	0	1	0	0	3	1	0	0	2	0	0	0	1	0	1	0	0	0	2
ENSG00000030419	123	149	122	344	327	120	254	305	283	260	586	250	91	94	124	85	553	160	270	166	482	571	95	322	227	57	125	65	244	487	262	84	80	339	199	197	59	191	457	78	154	117	222	271	254	67	114	90	413
ENSG00000030582	11027	6486	9170	6837	14852	5389	7290	4670	8613	17774	9221	4369	5160	2286	3018	9474	12051	8330	5683	6676	10141	12844	7143	12281	12539	3631	1109	10919	10538	7267	9548	14263	9134	41648	3356	5286	5074	12965	3216	7827	8536	6297	8447	3411	4769	2037	7584	16954	6792
ENSG00000031003	533	932	748	1722	1286	959	559	1420	843	887	1297	1323	684	803	996	695	2838	952	1318	1027	841	1678	813	1302	1462	586	988	341	1318	1245	1812	642	473	1266	1903	1021	939	730	539	423	726	484	1152	581	1238	491	689	1336	1403
ENSG00000031081	1138	724	3888	1055	2508	796	950	1072	676	2568	1827	1317	536	566	443	699	2994	602	879	856	1072	1173	494	3237	1023	365	393	539	2431	2440	1674	711	493	1621	1572	1667	755	3000	1371	553	407	1003	1696	700	1212	507	763	1471	2723
ENSG00000031544	7	9	18	7	7	8	8	4	14	20	4	6	2	6	6	22	9	2	9	3	4	5	4	8	15	7	6	8	13	5	8	3	5	8	1	6	1	14	23	5	4	45	15	7	7	21	8	25	3
ENSG00000031691	93	133	134	230	208	292	106	197	103	101	300	100	78	219	100	30	183	57	138	110	246	328	104	173	87	61	230	128	166	229	90	57	45	105	435	133	237	99	47	122	130	1	192	157	159	36	87	128	171
ENSG00000031698	5756	4811	4173	7431	4202	4005	3719	3707	5474	5591	4866	2821	3774	4257	3168	3703	13629	3726	5912	4397	5088	5736	4558	4998	3528	3631	3006	6417	6926	6440	4174	5521	4318	9690	7368	2263	5044	4985	2178	5948	4820	3971	4629	3985	4825	1543	5215	6069	4732
ENSG00000031823	1156	1086	1772	1666	1531	1431	870	1009	1089	1691	1256	1169	857	641	652	2176	2135	992	1428	1062	1096	1549	1208	1724	1319	633	560	999	1753	1235	1567	1346	1274	2321	947	938	1017	2407	2249	1102	1342	2308	1715	867	930	1155	1044	1988	1216
ENSG00000032219	815	1032	809	1292	1028	1507	1005	1441	757	1164	1424	637	633	813	1440	388	1245	639	1531	1229	1109	1019	691	1819	748	1037	1156	338	1780	2233	1043	588	588	976	2289	845	915	758	726	373	794	722	723	1225	1343	570	1124	1365	2111
ENSG00000032389	552	1300	789	1958	723	2132	254	1115	859	650	568	796	1029	1442	1011	869	1123	937	1577	985	766	998	1099	638	1248	849	1329	612	816	544	468	1349	984	1534	1434	536	2385	1086	588	666	1230	511	1514	450	812	306	1335	1049	821
ENSG00000032444	1185	1187	1566	1431	1664	1286	1002	999	1409	2140	1420	1083	1146	611	692	2719	2270	395	1797	1485	851	1078	1532	1852	1271	892	523	1480	1621	1215	1927	2458	1930	3504	626	851	1096	1798	2880	735	1521	2211	1738	769	760	1746	1471	1710	1233
ENSG00000032742	890	1953	780	2060	907	1604	858	1742	1267	1186	1235	676	1431	1250	1438	913	1625	663	2492	1615	836	1824	1470	1000	857	1433	1994	804	1500	1807	754	1417	1182	1228	2770	855	2668	807	1534	424	1215	1874	1318	1734	741	533	1896	1119	1603
ENSG00000033011	383	692	325	812	442	698	270	519	517	621	599	283	564	302	407	296	950	794	849	649	467	561	564	576	580	425	522	513	577	570	491	696	376	1311	1012	310	978	511	107	385	593	33	392	518	523	67	769	665	542
ENSG00000033030	782	527	990	1271	801	1430	774	762	820	1375	1133	471	439	608	476	777	1359	521	787	536	810	1107	474	1439	708	438	479	587	1315	1717	819	625	345	980	1592	817	770	978	1055	390	488	1480	781	1480	1119	925	529	1053	1395
ENSG00000033050	962	1443	1199	2011	1764	2663	658	1591	1181	1566	939	1070	1170	821	955	1175	2354	1149	1604	1423	1087	1373	1606	1771	1158	850	687	1259	1720	1406	1631	2131	1563	3436	1525	1400	1622	1300	638	1243	1579	1243	1887	992	1623	710	1387	1409	1127
ENSG00000033100	765	641	1542	1380	2080	1368	688	821	789	1798	1217	767	450	704	382	2342	2760	570	713	533	977	680	526	2395	1856	396	321	814	1295	870	1405	870	558	2660	869	1061	510	1762	1837	580	586	1290	1014	677	947	1074	646	2273	893
ENSG00000033122	74	26	2	12	9	1	25	49	4	60	37	23	44	30	102	26	18	5	58	88	126	28	59	6	116	33	31	10	28	1	64	55	18	8	400	20	140	74	63	38	48	116	2	15	2	22	41	301	109
ENSG00000033170	482	669	605	1574	683	1108	359	1075	1084	860	528	474	601	388	594	464	1678	1075	675	512	478	562	500	813	480	297	637	265	633	957	523	816	423	1602	1100	499	991	610	481	576	429	541	978	502	1388	325	664	616	606
ENSG00000033178	631	928	531	1437	1132	1077	714	1443	958	1193	1513	621	529	1043	838	722	2922	884	1066	736	1038	1312	600	1179	1493	455	910	296	883	1488	1243	667	403	1257	1975	1359	824	649	676	805	579	742	964	799	1055	588	730	1198	1488
ENSG00000033327	786	466	1101	831	1239	830	579	898	678	1700	1460	1051	424	345	273	635	1459	273	672	706	280	629	340	1590	547	289	225	411	1190	1016	1667	641	423	1693	858	878	491	902	365	247	613	333	784	491	1344	324	572	1288	1490
ENSG00000033627	2173	4013	1824	1201	2229	3247	1575	2770	1773	1933	2103	1663	3043	317	1892	2851	6495	2465	4869	5064	1484	1765	4476	2729	2007	2583	917	1511	2693	2484	2635	6464	4925	7845	2060	1691	2614	2116	1887	1089	3513	2042	1431	749	1339	795	4382	4458	3285
ENSG00000033800	467	698	487	599	918	596	626	687	594	919	1312	669	418	303	367	311	1366	486	960	684	699	901	482	932	615	332	547	388	1077	1059	760	465	304	773	1408	594	488	613	671	265	367	1089	612	814	792	218	635	951	1143
ENSG00000033867	425	370	261	807	1223	3231	784	859	654	706	2765	286	141	1032	372	435	5183	385	533	497	579	1654	251	2160	1359	161	301	1121	625	1398	2148	186	97	528	1280	1780	286	230	185	313	483	876	1588	962	2229	263	257	572	921
ENSG00000034053	22	27	11	153	99	19	20	51	115	164	111	46	30	196	23	160	805	13	35	20	15	53	24	51	85	14	25	31	29	58	53	49	12	41	28	31	30	97	76	169	25	46	18	45	30	69	16	370	41
ENSG00000034063	119	10	84	45	212	219	34	27	64	280	131	16	5	66	10	140	195	7	9	8	69	131	7	190	155	1	2	38	55	87	190	33	6	298	47	186	2	233	87	123	8	141	25	189	82	201	5	235	91
ENSG00000034152	1195	1935	1891	1516	1445	1455	759	1709	1024	1459	933	1198	1289	841	1349	2418	2598	582	2128	1764	1464	1419	2057	2616	1557	1476	902	806	2778	1280	1312	1844	1917	3337	3604	1246	2017	2128	1327	1416	2361	1664	2357	500	865	931	2156	1635	1260
ENSG00000034239	2	8	4	63	5	3	2	8	23	7	13	13	12	26	9	2	4	22	15	6	2	3	10	11	2	3	9	0	6	7	4	7	12	4	10	5	13	7	2	8	6	32	31	1	0	2	9	9	6
ENSG00000034510	57638	6014	88403	56310	42252	53047	23509	14369	31055	69100	38580	10240	7173	105078	10221	76124	75176	7735	6422	3295	62991	76626	6322	45500	41780	4142	4356	81101	32809	40493	21123	14452	7771	97857	56778	31392	11409	55471	62964	84463	8388	85395	13536	47298	44468	65422	5603	58360	29026
ENSG00000034533	217	258	254	532	223	446	224	241	310	285	338	175	185	195	160	148	296	198	344	236	247	337	192	529	261	194	315	111	246	429	181	236	148	344	643	237	315	416	235	120	177	135	280	322	296	134	218	185	421
ENSG00000034677	1608	2661	1678	3700	2790	3590	1587	4784	2233	3810	3250	2235	1979	3764	2756	2458	5509	971	3376	2275	2386	2899	1648	4521	2471	2450	3052	821	3448	4052	3726	1752	1210	2090	8691	3252	3653	2122	1476	1206	1722	1713	2087	2746	3341	1628	2538	3205	4085
ENSG00000034693	290	1015	418	924	654	1104	213	1032	481	530	645	537	684	644	851	183	584	587	1291	1094	770	841	958	538	808	613	1300	340	444	798	443	640	508	411	1053	561	1707	355	152	336	934	169	1310	629	561	93	962	1114	814
ENSG00000034713	2055	4164	2826	6845	2638	4043	1865	4142	3257	2807	2518	3143	2882	3410	3185	1597	3392	3730	4206	3079	4262	4406	3897	3565	2575	2516	3449	2519	3586	3846	2003	4184	3493	5314	5162	1922	6142	3551	811	2567	4640	1243	5446	2094	2330	696	3518	3027	2743
ENSG00000034971	43	5	49	13	22	115	56	30	2	95	18	16	1	15	6	68	56	8	8	14	22	29	7	22	82	2	4	24	58	140	130	15	5	210	37	30	10	16	275	11	14	6	93	27	48	45	2	104	31
ENSG00000035115	2139	4784	2480	3554	2064	3603	899	4284	2643	1834	2478	1761	9999	1814	10338	1624	2257	474	11114	5670	1733	3195	10929	1824	2872	4763	9570	1628	1970	4077	2697	5694	7421	2247	4435	2787	16313	1770	1589	2234	7400	2515	1802	2761	3012	886	8310	4703	5693
ENSG00000035141	1809	1308	852	1833	1545	2105	698	1510	1518	1637	1170	769	1110	1735	1173	1240	1509	1446	1403	1397	710	1330	1314	1375	1372	1006	1006	1031	1143	1625	744	1389	1089	2151	1462	957	1940	942	888	1092	1334	848	1468	1600	1470	679	1205	1643	1386
ENSG00000035403	3181	2954	6330	5358	6852	2566	1778	4219	2789	6345	2619	5746	1984	1042	1824	5382	6964	2243	3716	3610	1262	2473	2729	6222	1941	1246	1220	2288	3972	2201	3723	2876	1869	2951	1815	6057	1767	4071	1490	2188	3693	6068	7088	1910	2276	2062	2325	3980	3195
ENSG00000035499	43	239	16	79	62	68	13	111	63	86	35	46	196	60	104	20	81	3	407	212	50	80	266	64	44	103	415	44	11	42	67	131	113	146	98	34	468	22	11	13	111	55	15	65	116	48	105	31	22
ENSG00000035664	328	91	157	466	167	57	112	200	318	1057	482	263	98	155	86	179	107	224	111	94	119	122	50	346	93	49	81	359	104	142	143	129	112	106	119	177	125	224	313	724	76	297	210	450	70	2099	91	139	162
ENSG00000035681	735	584	754	1574	1375	1527	555	928	950	1224	1041	578	410	1111	471	822	1669	1170	689	505	775	1387	492	1512	1018	315	485	738	1064	1514	1061	645	377	1125	1394	715	761	868	760	758	511	757	753	970	1095	624	511	1466	1198
ENSG00000035687	538	1522	1047	2955	1607	1770	824	2013	1194	1317	1606	1044	1101	1142	1191	654	2529	1200	2193	1791	1476	1935	1321	1725	1158	972	2043	726	1461	1679	1147	1018	742	1395	3390	1699	2679	1095	479	801	1796	411	2381	1511	1275	248	1405	1588	1386
ENSG00000035720	19	399	9	880	12	6	8	229	356	2	16	394	425	11	258	32	48	4	442	182	11	25	351	21	8	316	382	5	4	13	13	400	282	12	25	22	790	11	29	13	319	1	1577	22	17	7	243	2	10
ENSG00000035862	6059	2894	10955	7829	12737	1817	3596	5081	6153	10508	5564	12731	2137	1926	2234	21689	11419	19370	3331	4130	3407	4588	3973	14044	3751	1584	1063	4573	12636	3665	8363	5484	4461	11293	1699	9029	1589	8449	3527	5199	4081	7515	8872	1715	3957	4046	2762	8022	5043
ENSG00000035928	1535	2280	1454	2103	2487	2082	1533	2232	1411	2683	2842	1845	1620	1947	1693	828	3955	1898	3142	2564	1964	2764	2006	2347	1429	1674	1725	1249	2550	3471	2564	1636	1245	2523	2786	1408	1881	1732	699	1177	2051	1099	2282	2240	1723	309	2010	2929	3244
ENSG00000036054	816	1577	970	1797	1523	1935	1016	1967	1062	1247	1360	907	1003	1681	1436	518	1597	852	1913	1517	1357	1831	1301	1713	986	816	2479	375	940	2254	932	847	601	877	3222	1002	2629	879	511	473	1099	873	1355	978	1336	352	1332	940	1852
ENSG00000036257	947	2965	1838	4158	3198	3319	1380	3413	1929	2263	2323	1777	2747	1744	2537	758	3433	2121	3696	2918	2721	2552	2990	3115	1989	2070	2675	1320	3191	2539	1888	2919	2050	2416	6575	2239	4396	1973	1219	1244	2943	1287	3803	1966	2608	546	2920	1648	2949
ENSG00000036448	229	958	352	570	173	329	104	831	275	308	283	360	1168	227	1077	115	254	332	1448	1598	326	179	1452	155	159	1022	726	113	507	321	242	1248	1260	444	273	377	2126	492	1268	184	913	197	434	429	280	154	1360	401	426
ENSG00000036473	0	1	0	3	0	0	0	2	0	2	4	0	1	0	0	0	0	0	0	0	6	0	0	1	0	0	1	0	2	2	0	2	0	0	1	0	3	1	5	2	5	0	2	0	0	0	2	0	0
ENSG00000036530	59	120	78	35	100	121	118	118	54	44	53	38	102	18	87	42	58	94	101	76	70	17	141	287	38	50	46	17	36	63	41	176	161	55	41	56	127	122	76	43	77	239	44	29	31	83	112	76	111
ENSG00000036549	1015	1541	987	2381	1473	1230	1047	2036	1217	1352	1764	1034	1056	1312	1268	699	2255	8689	2193	1491	1264	1552	1165	1400	1317	825	1803	408	1366	2072	1117	870	711	1315	1930	890	1775	1041	907	729	1096	953	1549	1144	1261	483	1263	1954	2034
ENSG00000036565	5	2	0	0	0	2	5	1	15	1	20	0	1	10	2	4	6	0	1	1	2	6	0	8	1	2	0	1	6	4	5	1	0	0	1	4	0	1	7	0	0	6	1	1	4	2	0	3	1
ENSG00000036672	225	3985	6026	363	259	770	56	1501	293	1587	47	1418	1067	28	2208	1273	312	1030	2000	1967	232	150	3454	160	269	3029	665	609	592	944	612	6284	3161	1783	424	791	2141	1591	2295	84	2088	3427	9126	50	361	135	2205	3540	424
ENSG00000036828	17	1418	153	1929	0	8	19	2271	590	3	19	929	610	3	342	484	5	161	2469	2556	47	15	1400	35	0	585	808	6	71	41	3	1457	1102	49	0	162	996	109	216	3	3531	488	4560	9	3	1	929	15	53
ENSG00000037042	1093	1016	734	858	559	1234	759	635	994	1042	705	849	1057	264	981	1808	859	645	946	1141	605	726	1199	871	676	673	628	680	1228	969	563	1381	1195	1597	818	489	1325	1008	1622	764	1058	2634	975	633	412	959	929	969	817
ENSG00000037241	525	1061	988	2164	668	1238	378	1054	867	928	993	483	871	1509	1031	629	1342	779	1050	750	942	1277	987	749	1028	775	1080	1249	588	878	787	1060	814	1668	1870	519	2039	856	215	818	977	343	1027	930	1024	351	923	1068	604
ENSG00000037280	1750	699	9448	980	2457	611	1052	824	485	2829	1170	2321	426	468	208	2125	2226	82	655	683	1078	833	438	4697	612	301	210	806	4307	2074	2325	834	800	2160	1053	2029	299	8700	4554	865	333	5422	995	573	691	1951	429	1887	2198
ENSG00000037474	750	1113	1299	1432	1866	1655	785	1251	1041	1978	1193	795	773	877	835	1874	5261	1068	1478	1103	1416	1639	1099	2162	1392	713	592	778	2013	1621	2364	1259	985	3080	1588	1780	744	1588	1543	826	984	3125	1739	1152	1440	1269	1049	2105	1669
ENSG00000037637	916	563	1071	1088	1216	801	788	781	707	1273	951	642	488	673	536	1032	1744	597	914	581	844	884	622	1113	772	402	387	624	1514	1116	929	813	580	1130	776	851	741	1181	1446	678	613	1874	1057	535	622	758	630	1511	1210
ENSG00000037749	1024	1057	1368	1429	2674	1754	1197	1649	749	2563	2762	961	607	1594	796	480	4174	911	1329	1006	2205	1906	813	4113	1767	546	666	774	1948	2220	2167	709	481	1921	2808	1331	706	1174	457	1162	850	624	1421	1112	1861	379	775	1985	2141
ENSG00000037757	770	1173	1164	1405	885	2519	817	1522	596	938	1496	711	712	550	671	743	1944	597	1872	1154	566	1129	928	691	962	336	897	363	636	2303	1059	752	505	1116	2415	841	1986	1476	573	406	756	555	649	2055	1055	526	941	1642	1794
ENSG00000037897	691	1110	723	840	543	1340	279	857	482	623	326	327	846	921	1232	480	1233	355	1160	856	442	540	1310	473	603	1093	593	393	517	539	379	1569	1029	1138	547	487	1688	630	546	749	971	590	471	583	439	842	984	860	582
ENSG00000037965	30	88	343	109	206	120	135	92	148	215	109	122	67	11	89	413	100	60	100	136	60	60	93	117	39	48	35	55	231	173	97	153	68	1084	118	148	65	189	692	35	159	1660	169	65	124	223	80	169	202
ENSG00000038002	669	1324	763	2126	743	2010	588	1410	1208	758	947	456	773	815	636	501	2051	1156	1489	822	1066	907	702	667	1042	645	1246	475	840	1454	878	1289	700	1064	2278	673	2251	1047	595	878	1107	310	1266	986	781	337	1225	1557	1068
ENSG00000038210	424	1043	383	1235	936	881	403	1393	576	769	820	423	621	996	1063	287	1552	354	1113	973	674	1143	936	808	736	732	1391	373	770	1333	1098	630	472	1026	2113	526	2093	533	258	483	953	167	888	647	1153	132	860	1120	1258
ENSG00000038219	1208	1326	1398	1481	2152	1236	1435	1934	1113	2451	2630	1379	755	842	832	946	4448	1297	1968	1922	1179	1693	1099	2187	1825	766	706	545	2464	2454	2815	1236	925	2021	1095	1743	480	1569	570	713	1243	1139	1954	1616	1361	491	1151	2129	2774
ENSG00000038274	1914	4950	2747	6260	3999	3563	1817	5624	2512	3949	4987	2883	3794	2758	4626	1088	8685	2351	6264	5231	5643	7279	5091	3719	3397	3020	5784	3883	4077	4318	5010	3460	2857	4868	10633	2219	9541	3189	670	1845	5011	872	4672	2693	3941	618	4807	5775	3572
ENSG00000038295	183	165	158	389	356	529	657	333	129	304	1174	56	103	341	147	60	338	226	241	285	654	500	131	912	95	91	109	97	695	809	1295	86	62	938	650	671	181	596	346	200	132	415	211	559	190	31	152	303	1755
ENSG00000038358	1259	965	1516	1235	1466	1541	1072	964	1086	1879	1138	1005	596	632	489	2366	1904	683	1243	1082	1124	1091	1010	2002	1337	657	357	1113	1688	1275	1363	1652	1076	3498	748	899	558	2110	2804	756	1046	1946	1232	936	863	1572	932	2090	1371
ENSG00000038382	960	702	1404	877	2698	1694	1097	1325	877	3679	2229	836	489	551	553	1628	6601	691	1083	1128	988	686	587	3512	1311	451	251	457	2126	2281	3427	817	542	2481	840	1896	341	1544	1761	397	684	1649	1273	1033	1491	1209	655	2317	2748
ENSG00000038427	13017	604	2733	5943	13676	3692	2261	1744	8021	4192	15052	439	199	2509	798	8072	126250	201	451	508	6889	7957	181	3704	725	193	153	3110	7188	1887	35985	554	198	6876	1179	13755	130	856	397	3638	310	3199	1608	4819	21077	3146	223	8200	5862
ENSG00000038532	391	580	571	672	810	617	412	829	592	836	575	1079	417	159	262	927	2022	670	895	700	325	297	691	785	691	275	198	444	601	557	616	818	625	1117	234	546	284	840	916	237	708	961	1073	308	397	543	552	1704	606
ENSG00000038945	1275	342	432	2267	3510	1427	1475	1529	803	1981	7012	160	209	3088	529	687	5194	394	339	261	712	5011	153	3437	5389	195	518	1667	1591	2925	2754	452	149	3132	4345	926	613	853	772	962	239	146	175	2429	2692	374	264	2209	3391
ENSG00000039068	1413	2450	793	4112	1575	2043	802	2300	2376	4011	1275	4633	1763	478	1258	2026	3058	19373	4435	3955	1898	2423	3795	1913	2371	1444	959	1327	3353	996	3065	3894	3251	12125	531	2305	1059	1909	549	6069	5700	1248	10963	1157	2706	1557	2059	4091	1225
ENSG00000039123	1234	2234	1879	3198	2493	3095	1421	2623	1571	2791	2479	1371	1680	2052	1857	687	6102	1169	3226	2529	2695	2756	1806	2424	1301	1295	2925	933	2419	3528	3089	1604	1048	3035	7596	1824	2963	1696	1094	930	1610	1122	2156	2347	3200	538	2238	2223	3284
ENSG00000039139	39	242	52	352	320	57	64	267	367	178	259	65	99	139	336	162	1711	69	123	245	224	293	122	194	129	682	640	304	137	232	685	160	215	990	54	123	247	35	114	84	204	63	264	145	334	131	804	195	210
ENSG00000039319	809	1230	1157	1987	1930	2115	1225	2219	1167	2038	2837	1344	789	1088	957	682	5465	987	1911	1417	1597	1588	1042	2370	1113	694	1334	599	1681	2583	2447	802	664	2196	3976	1442	1093	930	689	896	1509	587	3080	1476	2092	647	943	1474	2542
ENSG00000039523	1958	2206	3618	1032	2679	932	1503	2085	1653	3459	1627	11287	1518	302	793	3196	4019	1401	3309	2787	1809	1783	3235	3945	2301	1259	352	1357	3806	1714	2995	3225	3335	9339	468	1996	793	4750	1996	805	2608	3197	2239	392	1251	1627	2772	4842	2790
ENSG00000039537	201	146	742	867	11	422	94	501	288	21	167	122	74	29	56	36	12	57	145	137	20	220	91	852	161	60	51	18	139	1232	1273	555	144	639	294	59	105	731	363	2626	92	367	16	40	355	96	81	738	338
ENSG00000039560	1721	2502	2444	3035	2644	3883	1414	2785	1791	6090	2175	2296	1635	1056	1843	1262	5610	1133	3128	2782	1928	1402	1938	4163	1213	1497	1728	874	3059	3396	3331	1719	1218	4730	2877	1533	2741	1799	883	1366	1757	1645	1832	1885	3653	1290	2202	2080	3540
ENSG00000039600	3	5	6	9	12	0	1	13	7	7	86	5	9	7	1	1	9	1	9	7	3	2	1	3	0	2	2	2	3	5	3	2	4	3	0	1	7	3	0	9	11	0	26	42	3	0	4	5	4
ENSG00000039650	602	584	831	900	556	744	417	621	709	563	536	480	455	465	395	1350	1040	589	600	460	545	624	534	598	584	298	258	740	584	758	514	924	755	1248	656	419	692	883	1043	755	750	734	835	359	456	970	594	723	574
ENSG00000039987	0	0	0	0	0	0	0	0	0	0	1	0	0	0	0	3	0	0	0	0	0	1	0	0	1	0	0	1	0	0	0	1	0	1	1	3	0	1	1	0	0	0	1	0	1	1	1	0	2
ENSG00000040199	138	367	169	308	433	334	213	640	266	289	334	270	223	129	379	259	573	326	519	494	167	175	270	331	284	223	192	94	316	361	417	364	188	341	264	331	373	243	194	194	381	133	310	175	449	269	327	484	425
ENSG00000040275	264	247	330	596	369	479	189	293	247	353	384	126	169	246	142	262	1053	254	315	225	325	516	227	415	218	140	350	258	266	393	356	203	140	461	934	191	408	321	198	210	216	246	271	541	394	205	196	447	362
ENSG00000040341	834	1626	880	2095	1236	2219	809	2393	1127	1181	1611	1130	1287	1214	1329	843	1413	1364	1949	1556	1107	1493	1344	1306	1300	870	1769	878	1335	1800	988	1270	882	1466	3311	1165	2289	771	444	599	1299	538	1749	1402	925	299	1391	1496	1734
ENSG00000040487	458	418	568	626	270	531	289	396	378	494	229	255	279	221	252	819	567	466	453	309	347	353	327	337	530	224	199	369	326	384	301	632	406	589	240	270	453	683	1074	515	360	1130	366	186	266	474	413	1065	326
ENSG00000040531	365	940	481	672	473	999	378	893	646	578	748	309	823	185	498	621	837	695	1273	827	416	505	849	824	718	665	468	517	625	525	659	1297	974	1241	485	415	960	747	453	502	902	751	913	310	445	302	996	880	608
ENSG00000040608	12	4	23	12	21	38	22	7	13	58	25	22	6	14	4	103	74	10	14	10	30	19	7	20	75	2	12	39	16	14	31	8	12	79	22	3	13	58	7	52	17	8	28	8	13	12	10	96	11
ENSG00000040633	970	1282	1064	2802	908	1095	654	1395	1394	1031	928	775	1062	868	1193	932	1232	1613	1348	1032	706	1295	1162	1258	1340	1123	1051	753	1518	1073	928	1630	1247	2066	1918	1224	1749	1110	307	1099	1826	659	1596	930	904	372	1350	1520	1202
ENSG00000040731	0	3	32	9	0	1	1	9	3	0	1	38	7	0	5	2	0	20	50	8	0	0	10	0	1	5	11	0	0	1	0	4	26	5	0	1	14	3	4	4	5	0	0	0	0	0	27	3	0
ENSG00000040933	472	464	743	1004	1333	561	462	847	826	974	1148	746	373	401	335	631	1627	438	836	551	468	677	437	1094	813	305	325	310	847	1038	832	513	406	772	811	731	519	841	738	379	439	257	573	378	650	402	416	833	934
ENSG00000041353	31	37	13	129	139	16	38	42	163	237	174	26	26	88	17	48	2287	46	44	20	76	108	16	106	93	11	43	98	27	74	114	16	7	92	64	65	30	24	2	24	17	0	62	120	182	7	18	165	36
ENSG00000041357	2667	4182	3175	9365	2827	5352	1936	4125	4020	2825	2701	1844	3422	6419	3862	2493	4012	2846	4058	2874	3293	5068	3280	3769	4322	2899	4843	2625	2978	4414	2611	3784	2792	4466	7007	2521	7961	3995	2109	3030	3112	2286	3209	4161	4079	1423	4184	3761	3019
ENSG00000041515	5	17	4	12	5	3	3	5	3	13	7	25	19	6	5	8	17	177	11	11	4	7	19	2	4	7	8	2	6	7	0	10	26	4	0	4	22	2	14	7	21	0	7	4	2	9	9	21	5
ENSG00000041802	925	1411	1067	2262	1071	2598	983	1699	1460	944	1181	744	1213	929	877	810	1320	964	1773	1664	764	1019	1245	1529	1005	1000	1040	506	1387	1414	911	1321	988	1609	1942	1015	1712	1434	1944	495	1098	1175	1691	1452	1086	811	1247	967	1365
ENSG00000041880	327	1130	674	1240	392	738	286	1148	840	598	557	639	874	685	789	742	1369	1243	1390	1108	582	726	1455	539	657	775	761	321	495	485	464	1269	857	819	704	436	1441	644	490	539	1517	724	1191	402	1159	275	1183	758	388
ENSG00000041982	3210	577	1190	7256	4496	748	868	2125	4542	2355	670	1615	435	213	757	7338	20614	38	551	1344	341	976	503	1698	283	262	168	1571	4009	70	4352	1822	544	2769	58	10514	348	1070	117	3761	856	2234	13819	264	1534	946	404	1823	1816
ENSG00000041988	661	494	697	1073	322	576	540	427	601	609	338	398	322	663	429	823	707	436	614	333	578	675	498	443	288	309	437	804	482	670	407	497	554	993	681	244	856	838	798	758	551	532	734	485	372	486	441	711	531
ENSG00000042062	647	644	633	1214	3055	522	1123	1493	973	67	5546	325	823	690	534	382	759	34	732	819	1252	1493	362	99	79	313	770	47	994	265	801	806	572	206	288	784	935	1090	2280	48	632	1464	2176	673	611	220	513	442	877
ENSG00000042088	507	349	424	769	417	680	344	471	481	720	453	284	316	360	366	250	582	300	455	381	471	512	324	643	409	265	307	277	580	603	326	361	218	548	750	450	633	508	437	439	494	431	382	516	397	224	370	759	385
ENSG00000042286	894	635	780	849	748	1049	386	752	516	1221	534	519	605	968	386	755	1642	309	646	599	894	817	632	379	567	360	412	790	608	716	512	922	682	1070	262	240	701	649	715	377	751	630	650	998	581	552	723	2040	514
ENSG00000042304	0	1	0	0	0	0	0	2	0	0	0	0	0	0	0	0	0	0	0	0	0	0	0	0	0	0	0	0	0	0	0	0	0	0	0	0	0	0	0	0	0	0	0	0	0	0	0	0	1
ENSG00000042317	378	791	399	1010	379	845	457	840	632	602	605	386	686	603	659	224	550	389	782	575	484	621	624	582	438	652	775	285	615	1100	320	608	512	440	1057	343	1210	444	691	273	597	1044	334	823	584	275	736	731	782
ENSG00000042429	681	738	1006	1511	898	1144	706	873	861	1397	935	548	514	705	588	551	1287	725	749	579	874	1328	562	1599	810	471	504	626	1239	1313	900	700	534	1293	1421	747	667	1132	477	489	590	479	789	650	816	265	613	1588	1238
ENSG00000042445	1839	6632	3421	3175	2239	3690	2024	4432	2340	2859	2938	1562	3917	2265	3817	2351	8066	1841	7928	6869	2081	3211	5314	3072	2988	4698	3133	1831	4216	3337	3540	7306	4710	5409	3557	1677	7257	4895	924	2355	5124	1023	2878	1364	4830	613	7776	2645	3852
ENSG00000042493	2639	4517	3358	14006	6321	4369	4018	3708	6292	5510	6133	3607	3812	6588	2655	6262	13620	2147	3420	1900	9024	10531	4750	1691	9149	1507	2471	5954	4886	1514	4643	5294	6214	15121	3469	1775	4843	4374	1887	2573	6477	742	6513	5527	12604	1367	4604	6659	1166
ENSG00000042753	1715	1555	1890	2659	1704	2080	989	1441	1633	2407	1258	1021	1299	2571	1250	2537	1510	1715	1439	1085	1651	1982	1707	1645	1971	986	924	2602	1505	1481	1236	2259	1915	5037	1491	1119	2087	2632	1251	1730	1883	727	1382	1016	1181	1251	1467	1688	1168
ENSG00000042781	11	12	4	12	24	19	11	7	7	20	13	9	3	28	12	25	36	8	33	62	10	7	13	27	6	44	6	14	17	21	10	6	6	12	1	23	3	9	14	17	69	29	6	35	9	21	6	24	13
ENSG00000042813	0	6	0	2	0	1	0	3	3	0	5	1	2	2	6	0	3	0	4	5	0	4	1	0	0	5	6	0	2	1	0	3	1	0	0	0	5	0	0	0	5	0	10	0	0	0	1	0	0
ENSG00000042832	51	262	30	63	47	287	16	254	100	37	48	79	182	19	218	58	179	31	275	403	47	42	347	32	59	247	124	29	26	50	43	457	189	196	348	57	407	15	59	83	247	31	39	14	37	59	219	146	51
ENSG00000042980	748	376	322	874	555	551	716	483	1075	671	3171	264	385	668	345	626	2006	223	457	412	361	1588	352	819	863	271	360	513	1252	1101	951	376	230	549	442	770	426	281	1189	454	251	589	108	601	568	356	399	1286	1051
ENSG00000043039	562	157	905	173	891	3814	906	118	115	1128	1183	372	168	1160	53	433	1859	3	277	177	949	1914	211	1929	1869	74	119	661	1703	1817	1565	174	139	3212	2779	1604	196	2243	517	1978	238	377	299	1459	1	174	148	1346	1132
ENSG00000043093	676	1772	573	2868	1464	1688	763	2448	1437	952	1510	1291	1182	1871	1700	793	1710	1581	2037	1487	808	1601	1339	1523	1342	1060	2580	825	1248	2073	843	1336	1014	1199	2973	1431	3569	622	430	491	1315	906	3530	1323	1210	366	1411	897	1590
ENSG00000043143	1072	1269	1514	1662	3115	1612	1301	1228	1111	2534	1507	1217	1144	470	1030	1587	4975	1156	2102	1639	1092	942	1092	2195	1318	962	778	1441	2335	2626	3172	1546	1015	2515	2535	1036	1710	1983	1748	319	1155	1204	1397	1008	1723	1140	1576	4124	2591
ENSG00000043355	2	0	2	0	0	0	0	1	0	3	4	1	0	0	0	3	1	0	0	0	0	0	1	1	1	0	0	1	0	0	1	0	1	10	1	1	0	0	0	11	0	0	66	19	0	0	0	8	0
ENSG00000043462	898	190	1052	886	2430	494	695	550	1032	1968	1807	432	145	917	223	1005	2214	215	221	143	1329	2981	142	3025	1819	123	107	757	1297	1385	1661	309	195	1388	652	1265	96	2239	1983	863	163	829	332	821	874	556	173	1027	1006
ENSG00000043514	684	747	751	1180	633	731	647	735	720	825	820	361	476	706	469	664	1096	339	870	633	615	855	527	629	583	480	806	385	733	1136	514	575	410	821	690	527	915	665	972	491	575	1453	567	760	366	526	489	1077	947
ENSG00000043591	1	32	1	34	3	1	3	15	25	4	4	62	22	0	12	11	2	4	61	28	2	4	44	1	27	10	62	0	2	4	3	36	68	6	2	15	50	1	7	8	38	57	60	3	1	15	31	1	4
ENSG00000044012	0	2	11	6	17	455	6	1	1	0	2	0	2	53	1	187	0	0	1	2	65	3	0	70	679	2	2	15	17	14	68	8	2	3112	1444	1	9	36	13	1	3	34	1	85	4	11	3	4	11
ENSG00000044090	1652	1253	1295	1353	2237	2279	1391	1193	1086	2713	1867	855	972	1024	670	1269	1757	1351	1749	1829	994	1264	1099	2199	1600	815	515	1607	2458	2344	1354	1821	1206	4149	1419	1314	917	1899	2310	878	1299	2800	1207	1607	1227	1467	1346	2684	1991
ENSG00000044115	10926	14908	19561	15229	15450	15383	7029	13619	8574	18513	9263	10673	11064	7908	8148	9482	38601	8335	15801	15798	12181	14880	16665	16524	15221	8435	5624	13425	20038	14201	17432	18444	13952	23390	12410	10177	9831	17077	4684	10841	17559	6257	17482	9303	10909	4746	14054	26149	14802
ENSG00000044446	4552	923	3410	1155	4133	11532	2940	1014	966	5879	4879	728	708	1918	515	4872	5914	566	1288	1164	2703	3673	856	4252	3774	630	423	2440	5767	10051	5903	1135	817	5850	5460	2910	725	3801	8957	2237	878	12471	839	6243	6079	11598	891	6284	9151
ENSG00000044459	176	219	370	354	453	455	390	293	245	399	632	181	230	185	225	158	584	531	313	220	337	616	178	516	266	92	180	139	383	849	471	197	137	533	769	262	274	356	214	160	144	630	151	440	502	218	219	393	604
ENSG00000044524	314	53	368	414	1852	539	466	161	214	684	680	149	23	231	117	158	1008	25	94	71	222	194	44	1311	76	21	105	260	905	596	786	35	14	272	1335	644	86	377	68	242	47	6	548	241	523	163	19	243	1462
ENSG00000044574	9289	14734	16793	24588	25169	14390	11773	14084	16222	21037	13301	12990	13469	9351	8204	8806	34382	15017	15281	11888	13003	17821	14091	21314	19760	10087	6192	8939	21173	19603	20795	34044	18349	34956	19986	19087	12411	17348	3503	14895	18702	18196	18542	15163	13751	3025	11535	16507	21223
ENSG00000046604	941	2776	3202	3465	4448	8115	3091	4067	1381	3959	4147	2770	1711	819	1598	694	7800	2331	5282	3662	6659	5053	3318	4874	6004	1337	2190	1954	5995	6192	13345	1954	1409	7036	5842	3456	2764	3701	821	8771	3344	1000	2877	3050	3163	270	1777	7306	4753
ENSG00000046647	797	542	700	1047	747	1152	570	565	796	1036	571	490	553	772	520	864	676	567	530	573	530	709	550	625	619	392	482	565	742	1440	583	1038	518	1114	656	554	901	940	576	437	417	1375	542	763	863	1166	547	1090	1205
ENSG00000046651	1253	831	1344	2059	1451	2160	1010	1236	1594	1196	1625	730	838	1123	613	2239	1621	894	1043	910	967	1540	572	1298	1349	677	672	520	1134	2099	1198	1273	655	1491	1610	909	1155	1493	5167	517	588	7772	1225	2340	1748	4332	755	2365	2142
ENSG00000046653	34	181	34	743	58	47	60	480	386	46	116	464	119	72	176	111	174	41	287	293	30	63	135	70	140	64	189	18	37	74	63	120	116	30	82	199	146	52	29	16	239	319	1216	67	94	34	205	186	122
ENSG00000046774	0	0	0	0	0	0	0	0	0	0	0	0	0	0	0	0	0	0	0	0	0	0	0	0	0	0	0	0	0	0	0	0	0	0	0	0	0	0	0	0	0	0	0	0	0	0	0	0	0
ENSG00000046889	2766	350	569	430	3403	3194	1009	671	176	3646	4971	662	113	870	232	6510	3568	86	324	322	1717	1405	140	4353	1083	115	169	1624	1539	1166	4200	189	137	966	288	1236	105	695	310	731	111	580	406	2066	3666	5316	198	3496	1087
ENSG00000047056	454	628	349	561	931	766	432	739	564	838	784	640	468	356	410	460	802	382	819	702	350	433	641	869	756	432	366	312	1039	873	488	655	423	611	603	821	484	421	503	168	592	359	611	356	427	362	503	934	867
ENSG00000047188	720	1188	874	1236	1558	1463	1032	1407	1172	1984	1677	717	813	846	798	866	5023	1039	1611	1288	1003	1419	884	1493	2049	717	843	721	1242	1774	2057	977	692	1964	1560	1395	882	859	740	520	874	626	1053	1140	1702	719	976	1969	1774
ENSG00000047230	664	583	652	1098	502	998	434	656	728	737	596	501	386	580	317	732	1075	427	699	608	497	734	484	700	723	313	442	533	758	823	533	471	364	759	744	547	506	606	746	568	584	413	687	627	1052	803	529	783	841
ENSG00000047249	891	3294	1452	3177	1484	1726	826	3277	1656	1530	1177	2657	2620	1051	2296	1240	1980	3823	3589	3217	1696	2199	4291	1373	1735	1879	1950	1300	1570	1439	1013	3894	2860	2100	1056	1163	3980	1675	605	1022	4262	375	4154	881	849	322	3052	2514	1311
ENSG00000047315	1435	2759	1582	3782	3042	1974	1707	3228	2444	2848	3262	1690	2407	2449	2260	1077	4610	2330	4049	3331	1771	3018	2356	2826	2029	1732	2901	741	3381	3768	2790	2330	1398	2825	5513	2153	3270	2030	921	1452	2070	1122	2371	2229	2448	481	2875	2531	3536
ENSG00000047346	754	970	1456	1326	1331	1364	671	1383	943	1638	1454	1139	565	1147	911	838	1833	839	1189	921	1050	1446	783	2321	1303	567	805	547	1690	2177	1129	772	485	1115	1676	1181	790	1566	1020	578	743	975	896	1113	1190	527	695	1194	1634
ENSG00000047365	236	418	285	807	875	332	437	856	510	736	1010	451	274	479	387	254	1682	412	633	466	806	1046	267	667	756	266	321	258	725	1452	965	342	188	964	871	490	343	629	443	140	317	295	577	630	662	80	340	715	1126
ENSG00000047410	3313	3006	3691	2859	4748	4277	3068	3740	3433	5652	5463	2466	1950	2728	1742	2120	8343	2530	4252	3974	2838	4250	2343	5005	3124	2044	1518	1330	4994	6573	4984	3057	1914	4777	2386	3147	1101	3986	2165	1758	2164	2214	3276	3846	3820	1249	2804	4566	6019
ENSG00000047457	5832	200	14958	1563	28452	11177	12731	1101	1360	189	85018	229	244	27506	287	1973	43776	13	232	111	20081	32584	70	7693	9325	102	296	4312	5568	8486	2976	411	93	11405	9516	1735	255	378	3394	22867	185	1528	639	21528	20709	3412	136	9053	1160
ENSG00000047578	430	516	507	580	609	608	411	813	648	590	634	684	394	222	274	756	1023	261	724	754	321	335	476	790	447	307	215	341	737	668	491	746	506	1158	266	511	267	546	846	191	488	892	727	349	381	541	500	852	686
ENSG00000047579	916	986	730	1596	1020	912	754	780	880	1181	587	529	774	957	1096	589	898	766	1087	809	1419	1319	1049	1584	886	967	702	1408	1038	1317	585	1640	1147	1910	1588	501	1902	889	458	1053	983	895	612	868	662	432	1247	1907	831
ENSG00000047597	3	85	6	83	10	1	5	111	30	17	18	126	47	29	40	14	78	7	135	86	3	7	77	16	20	37	72	71	33	16	3	55	53	63	52	10	110	5	0	42	99	3	146	55	7	7	43	10	6
ENSG00000047617	78	21	335	66	123	68	91	78	30	122	72	21	7	69	15	92	149	28	41	21	48	88	18	278	43	19	15	60	217	127	111	26	18	72	55	99	12	188	249	24	35	379	53	24	36	82	20	113	126
ENSG00000047621	428	577	629	1030	761	1014	543	917	672	647	1040	341	405	1009	455	378	1563	398	624	453	517	981	436	839	691	263	735	387	563	1159	632	359	285	892	1943	494	745	427	554	380	331	693	585	735	1017	453	475	671	931
ENSG00000047634	379	533	340	474	636	462	341	813	411	311	776	655	258	327	397	494	734	319	586	474	322	608	299	663	361	286	509	122	301	994	353	341	245	228	610	555	394	227	389	159	367	737	389	507	533	872	385	474	752
ENSG00000047644	1476	692	3008	938	2740	1491	1011	975	710	3576	1393	1866	400	1030	440	2381	5382	295	763	638	1114	1240	565	3030	1869	399	285	1054	2666	1837	4106	886	854	3289	1126	1701	382	2599	1735	396	574	2202	1754	1244	1898	1726	600	3119	1333
ENSG00000047648	475	494	1063	442	627	402	383	681	258	754	579	394	252	209	170	413	787	154	578	662	289	283	468	1017	286	254	261	256	812	546	583	519	401	495	315	512	271	528	231	217	728	603	883	305	419	365	374	595	635
ENSG00000047662	241	312	295	415	360	379	326	505	500	360	654	453	213	147	148	384	420	190	377	359	167	206	236	270	309	158	101	100	289	617	360	334	218	366	217	268	165	290	458	65	261	422	599	216	274	179	175	387	578
ENSG00000047849	4437	5779	6871	4965	7171	5307	3005	6010	4904	8357	4044	8480	3666	1596	2681	8337	14455	5054	6967	7866	3885	4997	6807	8546	5329	3117	1609	4038	7968	5521	7902	8230	6665	11268	2574	4975	2682	8276	4961	3969	8370	4981	8756	3541	4284	2700	5405	7491	5893
ENSG00000047932	980	1259	1381	1605	1607	2074	755	1531	1163	1913	1672	1213	770	990	949	668	1741	959	1516	1358	1321	1615	1125	1772	1223	729	991	649	1547	2091	1036	966	846	841	1370	1327	774	975	709	715	1188	630	1610	1327	1210	600	962	1905	2163
ENSG00000047936	0	5	0	27	0	1	0	18	21	0	0	14	19	0	7	3	0	0	17	2	1	0	1	4	1	2	1	1	1	1	0	6	4	0	0	11	6	0	0	1	18	37	177	1	0	2	3	0	0
ENSG00000048028	359	499	498	652	643	882	482	721	416	659	762	534	360	332	431	187	1165	406	782	664	444	506	460	689	286	272	397	261	630	873	508	495	230	556	731	520	661	545	392	272	526	572	587	470	529	180	481	707	956
ENSG00000048052	194	140	222	548	362	142	120	354	318	206	680	336	71	185	126	231	404	189	140	112	217	613	89	315	207	47	149	124	313	267	309	95	37	165	302	281	136	106	79	91	101	19	105	162	382	125	73	73	362
ENSG00000048140	794	1202	469	2515	1763	1878	597	1548	1301	1350	1292	838	962	1400	1018	1222	3610	1103	1239	941	768	980	881	1260	2095	578	995	1438	871	1293	1442	1434	950	2964	2442	974	2064	1044	837	1119	991	577	1259	719	1286	741	1092	1622	975
ENSG00000048162	547	700	731	854	619	931	360	550	594	716	569	255	419	880	569	803	1116	618	569	351	680	735	534	571	718	474	415	503	405	543	589	728	584	1156	1304	622	763	580	560	515	461	517	317	702	503	735	467	1171	629
ENSG00000048342	640	1802	1110	1516	1101	881	927	1808	889	562	1771	726	1631	1175	1477	1196	1631	3059	2088	1602	860	1351	2054	1095	1037	1414	1477	703	2017	1249	840	1861	1742	1223	2412	798	3480	1264	961	263	1562	1087	1346	606	821	214	1928	1776	1252
ENSG00000048392	1030	1812	864	2622	2214	2845	1283	2715	1322	3418	3197	1349	1068	3755	1525	968	7701	3477	2404	1754	2412	2694	1327	2638	2265	878	2698	1341	2010	2938	1998	1162	924	3297	9186	1499	3023	974	546	1640	1776	838	2864	1869	2092	364	1338	3333	2450
ENSG00000048405	371	418	555	785	844	1163	373	734	435	647	731	471	310	399	434	345	1080	367	584	395	648	751	365	932	669	297	410	271	881	778	640	335	248	729	1360	836	523	474	539	274	467	406	615	543	592	434	308	818	693
ENSG00000048462	13	4	19	153	1	1	4	10	387	36	4	18	8	1	10	45	34	2	7	1	2	39	5	6	9	2	1	1	2	37	1	3	1	8	74	3	3	16	38	7	1	0	7	10	15	2	1	4	14
ENSG00000048471	1263	2674	1847	1373	2207	6254	1262	3016	1222	1745	2347	1627	2074	803	1988	832	3096	2345	4470	5262	1588	1096	2552	2697	1608	1804	754	882	3090	3129	2332	4134	2107	3463	1490	1677	2292	2336	1279	711	3081	1183	2310	702	1091	413	2615	4481	3815
ENSG00000048540	25	135	0	251	12	9	19	51	105	10	32	351	76	22	75	72	50	1330	284	294	8	6	148	6	39	54	191	52	55	4	11	171	126	60	73	57	70	27	56	19	446	68	1068	19	62	88	98	27	28
ENSG00000048544	675	1816	1041	1866	1356	1801	674	1926	1254	1119	865	1150	1066	1430	1581	760	1649	1083	1882	1500	1209	1636	1991	1162	1570	1009	1734	890	1169	1617	906	1666	1564	2133	1986	994	2157	1100	426	1079	1838	334	2689	935	934	309	1306	1621	1136
ENSG00000048545	0	0	0	0	0	0	0	1	1	0	0	0	0	0	0	1	1	0	0	0	0	1	1	0	0	0	0	0	0	0	0	1	0	0	0	0	0	0	1	0	0	0	1	1	1	0	0	1	0
ENSG00000048649	1304	1511	1623	2185	2304	1997	1449	2262	1546	2172	2861	1438	1038	1396	1124	859	3477	1086	2416	1795	1438	1847	1124	2442	1289	957	1201	585	2559	3345	1961	1198	909	1789	2564	1450	1136	1704	1094	676	1135	1563	1874	1527	1890	673	1529	1811	3139
ENSG00000048707	1002	1866	1318	1320	2442	730	1079	2307	1349	1901	1504	1871	1008	503	1059	1387	3440	1775	2636	3027	486	738	1925	1731	894	1179	658	544	2244	1574	2261	2452	1767	2473	511	1558	713	1557	1249	644	2105	1358	3370	790	866	599	1797	2513	2166
ENSG00000048740	570	191	267	990	1078	300	513	558	1103	1579	2125	454	183	871	194	489	1981	150	282	209	580	1764	255	830	1221	85	113	462	590	1918	881	424	222	680	427	958	185	1127	966	572	167	570	579	569	626	132	145	1186	1044
ENSG00000048828	2784	5581	4787	3523	7642	7647	3514	5676	3521	4774	4608	4850	3384	2710	4188	5023	10981	4412	6296	6296	4355	6051	6445	6175	5862	3212	2225	3088	6317	5655	5643	6103	5076	9391	2906	5141	2426	5508	4230	2234	5486	4583	6354	2623	4355	2309	4712	6002	6246
ENSG00000048991	417	546	643	524	1306	766	385	795	583	908	695	595	372	353	396	531	1486	642	623	614	529	806	697	1104	589	315	179	371	720	723	803	633	522	830	450	578	254	716	547	552	768	534	857	373	804	347	448	625	673
ENSG00000049089	208	411	33	737	100	90	76	349	914	85	355	880	267	145	98	396	83	105	504	582	65	131	303	253	96	222	149	27	106	58	61	578	607	154	101	86	169	163	627	90	1130	364	1500	220	63	82	384	34	104
ENSG00000049130	581	1778	1775	3969	1364	842	752	3930	1887	801	1636	2148	1095	282	1265	385	1941	1500	2975	1524	369	661	1307	1933	281	593	1818	1118	2165	1796	1265	1090	704	635	1875	1068	1252	857	138	340	1479	300	2543	541	2136	169	1099	1271	1771
ENSG00000049167	122	301	198	537	237	492	116	380	257	225	304	219	237	250	250	95	654	160	417	255	313	280	272	274	211	164	450	121	198	322	313	156	147	294	783	220	657	200	143	227	260	132	284	178	411	84	286	260	295
ENSG00000049192	33	26	41	54	53	40	14	93	25	70	61	57	15	14	18	28	97	1	57	39	27	19	13	47	52	14	25	9	12	77	53	14	12	48	24	55	18	27	48	16	21	24	267	25	31	40	17	34	37
ENSG00000049239	2986	1273	3406	1776	4589	1682	2466	1624	1567	9100	3129	1925	831	1119	593	2857	5370	1286	1707	1913	1411	1397	1090	5588	1841	893	416	1535	4483	4027	3846	1892	1341	5819	748	4858	585	3102	3545	1240	1172	2772	1876	2190	2146	1698	1150	5262	4081
ENSG00000049245	4107	4762	4740	6367	4514	3628	3168	4361	3450	5100	5199	3085	2921	5594	3767	3205	9150	3236	4147	4117	5149	7608	3848	6704	3685	2615	3087	3303	7403	5470	3944	3890	3208	6816	8896	3046	4578	5405	1823	3830	4494	3685	4412	3275	4906	1041	4191	5050	4617
ENSG00000049246	1150	1193	1871	884	505	1283	681	953	305	1016	1074	959	455	444	502	1069	1855	2144	1365	2112	1004	1551	1107	888	582	368	662	285	2352	1038	1980	319	733	1265	809	835	379	1886	1197	501	1002	1769	2002	693	1291	952	812	1048	451
ENSG00000049247	6	2	5	8	2	3	2	3	19	8	3	1	4	7	0	2	3	0	0	1	15	24	0	1	15	0	0	2	7	8	6	1	1	2	8	5	0	4	53	1	0	0	0	8	11	3	1	2	2
ENSG00000049249	11	5	7	20	22	12	3	2	19	31	81	9	2	35	6	17	54	1	4	2	95	259	5	19	70	1	7	8	5	25	39	1	2	46	219	60	11	187	141	7	5	0	4	115	31	7	4	19	16
ENSG00000049283	3	229	1	188	0	5	2	155	199	49	2	508	242	1	57	40	75	37	483	287	3	0	434	0	4	75	118	2	3	0	1	467	444	5	2	11	215	7	3	1	500	1	776	1	6	4	219	3	4
ENSG00000049319	6	38	2	6	2	7	2	6	20	13	11	15	30	3	48	3	4	1	50	143	0	0	63	1	3	30	119	0	0	1	0	17	19	1	1	4	188	1	0	0	42	0	3	8	10	16	140	14	3
ENSG00000049323	1639	445	1941	1841	4190	799	635	1020	1180	2215	1107	1290	211	317	431	7512	1706	147	529	1106	472	638	524	3324	966	215	404	1087	1325	178	2644	518	409	1578	192	1567	233	1131	154	2101	1093	2618	9533	1076	1500	983	548	1308	398
ENSG00000049449	6107	1642	5026	7333	6337	3705	2164	3429	3185	7390	4755	1925	1181	6707	1530	5157	18793	2918	2003	1635	5424	7375	1417	6454	4759	1059	1483	6637	5507	5213	5921	2267	1456	10053	4961	6202	1579	4805	3524	5226	2608	3131	3889	6409	5895	3454	1435	8240	4969
ENSG00000049540	1866	361	2020	1187	1881	195	306	613	859	1456	196	644	159	89	152	12771	2041	288	411	258	298	293	258	1096	152	143	94	1179	1574	242	2181	496	339	1165	352	1272	216	1773	908	1697	514	5965	1099	45	504	813	183	695	601
ENSG00000049541	1109	470	1085	1278	898	2413	607	520	617	1364	891	353	365	1273	406	845	1594	322	520	442	1847	1258	430	1214	907	347	368	1701	1162	1130	950	511	435	2091	1153	608	699	1449	624	1243	553	720	720	1262	1350	702	484	1443	916
ENSG00000049618	1134	1156	1500	1694	2570	1753	860	1665	1235	2597	1611	2018	885	478	792	901	1945	1019	2047	1786	808	1059	1407	2587	1052	798	547	466	1680	1829	1682	1731	1154	1387	507	1630	593	1255	1007	443	1567	1019	2706	982	817	577	1148	2255	1977
ENSG00000049656	3360	7369	4020	5670	4360	11391	2238	5983	3488	8019	4080	1976	5921	3955	4864	4306	29585	2538	6151	5732	6175	11744	5906	5567	4076	3881	4648	3842	5667	7538	6353	9010	5930	19492	21384	3263	11149	4633	3418	4149	4781	2426	2209	3194	7227	789	6063	8836	6333
ENSG00000049759	1368	3812	1891	2439	2545	4089	1233	3698	1977	1808	2268	4428	2814	859	2860	1464	3047	1733	5569	5023	1689	2148	4507	2527	2152	3090	2198	1261	2670	3068	2634	4883	4411	3380	2529	1457	2645	1857	2270	1438	5206	1926	6121	1855	989	648	3359	1946	2746
ENSG00000049768	51	7	22	45	29	16	11	12	178	123	51	34	8	27	6	176	175	5	4	11	88	85	12	82	85	5	3	60	28	26	42	17	9	72	14	8	6	51	20	29	13	22	33	26	28	24	6	32	14
ENSG00000049769	67	110	150	263	83	176	87	130	161	99	146	147	80	87	66	125	180	90	147	93	110	91	91	121	121	70	80	113	146	95	81	141	87	199	167	59	144	169	154	64	117	120	177	50	78	87	117	130	93
ENSG00000049860	2961	4643	2849	8778	4542	8943	2984	6121	5106	6141	5028	1955	4041	3803	4674	2006	9287	6091	3582	4164	6739	5179	2776	5978	4912	3912	3227	3791	3891	5829	6266	9337	4440	9864	11746	2634	7119	3393	1397	6522	4096	4116	3107	3607	10075	1150	3981	6214	5998
ENSG00000049883	141	330	167	436	213	287	115	350	251	236	305	201	217	207	234	83	806	288	361	310	278	246	268	175	117	155	438	90	166	359	292	227	195	267	637	132	468	174	39	119	248	89	313	160	335	29	272	222	301
ENSG00000050030	3	114	2	199	4	4	90	214	99	12	200	171	59	60	61	17	28	172	207	184	1	1	92	4	3	52	59	3	239	6	36	96	83	1	1	8	62	36	1	11	158	0	153	229	4	1	89	86	14
ENSG00000050130	836	1982	911	2997	1331	2206	991	2539	1351	1536	1610	977	1454	1397	1902	404	2224	1335	2356	1698	1757	1424	1412	1988	991	1163	2876	622	1944	2527	1096	1394	771	1205	4919	1504	4158	1158	359	1228	1447	380	1529	1435	1494	241	1734	1627	2444
ENSG00000050165	2510	1113	4442	7655	7046	1446	1879	2145	3614	4208	974	1849	735	2932	1195	4982	3538	72	755	1489	1751	1996	860	7932	1764	347	1322	2328	3302	2940	2209	1142	700	2668	7692	3547	1913	4919	856	3794	954	2296	3311	1270	2416	898	1073	1929	2915
ENSG00000050327	483	853	343	677	656	917	441	1210	702	504	457	592	501	288	352	505	1385	371	992	790	553	652	933	394	1107	471	296	497	644	773	554	948	680	1742	672	657	630	379	176	263	1059	680	2059	408	370	206	705	1052	760
ENSG00000050344	631	401	293	1539	1117	870	332	558	1000	2065	1120	1191	259	701	307	700	3499	187	415	350	1475	1360	296	1334	1404	185	390	1307	533	1393	1694	252	205	1618	571	813	402	1007	626	401	272	826	592	2229	2652	629	291	690	677
ENSG00000050393	489	1342	622	1308	437	850	269	1045	659	522	523	480	1181	714	1299	501	770	753	1335	1166	505	802	1444	470	630	1211	1446	621	441	828	272	1463	1234	954	1281	374	2599	578	493	670	1292	709	954	526	458	303	1366	751	529
ENSG00000050405	2101	2930	2224	3848	3002	3797	2004	4078	2602	3106	3417	2415	1894	1776	2076	1986	5897	1021	3515	2857	2388	4918	2295	3295	3860	1428	2385	1927	3943	4304	2905	2212	1744	3937	4433	3303	2332	2521	2140	2221	2294	2258	4457	1969	4121	1304	2311	3345	5752
ENSG00000050426	1977	2975	2643	3271	1686	5723	1428	2727	2425	4293	2451	1610	1985	2677	2048	2087	3832	3798	3599	2949	3099	3057	2691	2209	2137	2011	2613	3238	1894	4426	1780	2677	2107	2685	3594	1158	4506	2473	2110	1521	2809	1057	2421	2532	2491	1437	2440	3880	3400
ENSG00000050438	25	112	26	55	44	43	21	256	28	35	80	20	59	22	44	36	108	33	262	183	19	37	50	45	43	44	93	12	39	40	43	47	45	32	31	35	80	21	45	4	222	43	354	19	25	31	113	29	32
ENSG00000050555	579	206	2620	1281	261	105	190	464	931	622	233	334	253	14	209	2275	397	110	156	618	66	102	383	1441	70	109	89	156	1355	520	914	578	585	2186	121	1899	120	659	1776	592	583	2046	1787	110	60	449	140	630	980
ENSG00000050628	1162	6236	1544	2343	637	585	176	6903	1542	660	512	3670	4346	253	2317	412	560	4529	10145	5481	1784	469	5068	3182	662	4663	6970	4978	5550	17773	811	4371	4029	1025	1129	1504	7515	1861	1714	99	7290	3160	11599	4648	297	361	4261	5800	10160
ENSG00000050730	5	2	4	33	28	5	2	6	13	57	11	3	0	18	1	10	21	1	1	2	30	42	0	10	37	1	2	5	2	12	27	6	0	10	25	32	0	28	95	130	0	0	1	47	44	24	4	5	16
ENSG00000050748	952	1387	1247	1850	1790	2794	757	1866	977	1910	1771	1068	1089	1447	1077	893	4976	1474	1876	1293	1569	2277	1375	1724	2203	870	1058	1786	1628	1781	1997	1145	916	2567	2462	1099	2159	1302	577	1515	1538	707	1864	1266	2141	632	1389	3498	1693
ENSG00000050767	6050	115	14901	263	5903	10090	4441	87	272	6070	3650	222	77	848	84	6027	12010	397	125	146	15456	8188	88	6958	8555	61	45	4613	8758	5548	14447	144	119	14267	3625	2054	94	5917	11063	16524	143	4099	46	2554	4461	11154	132	16661	6357
ENSG00000050820	496	1231	1982	1048	1399	1397	620	1368	587	1465	1003	1387	1184	296	684	2126	1881	685	1838	1143	1102	560	1363	2129	1359	631	692	549	1526	779	1485	1259	1310	2926	883	840	1221	2669	675	1251	1361	891	1110	310	581	699	1439	1787	1043
ENSG00000051009	1402	1037	1980	1314	1175	2684	982	1261	1113	1786	1915	905	724	706	577	1602	1774	692	1211	1063	1100	832	628	1540	911	561	450	582	1210	1878	875	1210	777	1547	1735	1025	999	2193	1984	755	722	1914	928	1096	1028	874	979	2205	2156
ENSG00000051108	4723	9406	9189	6153	6165	6419	3091	7245	5122	7693	6921	5053	6383	5235	6531	3507	13350	5998	9010	7004	8311	10593	9045	7451	6408	5988	4781	6832	11823	11415	6195	11138	7215	12581	10867	6915	8617	10600	3164	2801	6609	4928	7655	3790	6300	1252	8181	10308	8787
ENSG00000051128	772	912	910	2165	699	2822	698	1725	1252	760	730	392	850	1306	923	1359	1077	1013	556	723	578	598	622	1699	1422	633	710	613	679	720	657	1984	1168	1964	653	617	1919	1025	413	930	676	474	594	718	772	552	806	2059	774
ENSG00000051180	67	16	43	52	77	97	24	26	31	77	43	11	16	162	11	58	54	7	15	5	58	92	8	68	74	14	12	94	25	34	67	10	17	171	78	51	22	79	34	77	20	0	25	38	54	27	18	93	44
ENSG00000051341	34	16	18	7	65	61	27	21	29	40	48	5	14	46	13	67	44	4	15	13	24	58	5	61	56	9	6	14	9	56	34	9	1	117	16	45	12	46	72	8	11	1	6	67	33	37	7	23	44
ENSG00000051382	2010	2490	1210	1894	2459	2962	1607	2747	1190	2190	2398	1292	1609	1515	1988	720	2847	1289	3234	3194	2266	4131	2668	2749	2083	1665	1552	1147	4592	4443	1802	1968	1727	6205	3169	1473	2036	1327	861	609	2635	875	1744	2224	2081	453	2311	1462	2881
ENSG00000051523	2156	2389	2895	4815	2162	5888	2296	1811	2984	2656	3342	608	1818	2813	1794	5784	6061	1415	3219	2003	3614	4023	2517	1844	4442	1823	1405	3453	1774	2028	1898	3169	2738	10236	3360	921	3752	4167	3350	2747	2150	1016	473	1418	2281	1165	2692	4752	1379
ENSG00000051596	371	634	1358	1205	456	680	391	406	625	780	489	351	393	702	540	362	1009	304	802	434	654	686	382	363	447	290	468	495	405	819	430	726	346	1342	1358	413	1261	822	204	521	638	372	678	695	682	166	614	1495	490
ENSG00000051620	1401	1954	2634	3589	1312	2983	617	1724	1686	2446	1573	1001	1492	4018	1953	1412	1454	1386	1896	1467	2647	2298	2033	1517	1853	1776	2046	2767	1087	2787	970	2147	1699	467	1644	1010	3597	805	2308	2483	2458	2780	2256	2227	1550	1958	1983	3424	1600
ENSG00000051825	399	508	239	473	517	954	324	722	394	689	821	306	322	505	437	303	1298	545	668	548	325	554	488	594	423	248	384	235	354	909	510	407	264	523	566	402	516	295	495	266	415	166	466	597	609	378	400	524	846
ENSG00000052126	1303	3418	938	2432	1726	3528	992	3413	1286	1873	3359	1538	3931	3606	4324	1392	3988	1047	4970	3604	1329	1552	3032	1775	2885	2650	3947	645	1656	4474	987	1996	1589	1314	2483	2360	6601	1569	1021	378	2238	1459	1801	7000	1413	1150	3926	3614	3690
ENSG00000052344	217	3074	1803	2301	250	1001	418	2098	1615	157	540	2252	2051	111	1767	3172	3005	1375	4091	4052	1097	1317	4301	263	1724	2157	1090	406	1193	595	801	5389	5190	8660	253	398	1831	1398	1036	2637	6900	999	7419	157	1401	820	2959	4978	706
ENSG00000052723	557	1149	908	1412	1145	1091	617	1703	732	1095	1360	881	816	1102	1121	455	1775	993	1361	1093	854	1122	991	1540	978	671	1008	407	1227	1732	964	789	566	1312	2188	1045	1820	938	349	579	1123	323	1303	1011	891	234	846	1208	1471
ENSG00000052749	523	506	548	612	978	786	342	505	510	842	243	353	418	424	327	939	1952	325	607	493	338	437	518	853	755	419	125	536	500	424	523	1009	737	1551	378	548	257	734	573	268	500	711	613	425	301	516	499	1247	487
ENSG00000052795	1336	4484	1811	2399	3377	2695	1072	5979	1464	2083	2147	2226	2725	688	4417	1213	3634	9244	4841	5273	1903	1821	3502	2705	1276	3039	2827	527	2819	4872	2723	2726	2119	2522	3210	3261	3213	1364	1298	682	2857	1668	2542	968	2449	607	3528	3272	3364
ENSG00000052802	752	2938	1068	2525	1051	2869	744	2678	1516	1797	1414	1072	1812	1536	2586	687	3750	575	2689	2871	1264	1687	3117	931	1831	2054	3251	551	1353	1905	1444	2161	1298	2096	3747	1102	5878	1250	208	866	3440	297	1930	1107	1189	261	2508	2061	1519
ENSG00000052841	2257	1860	2312	2737	2774	3614	2174	2408	2045	2775	3778	1761	1172	1876	1381	2220	4276	1215	2589	1898	1828	2388	1270	3061	2654	1188	1100	1176	2707	3484	2236	1863	1160	2634	2765	2508	1384	2198	3401	1039	1292	4953	1901	2951	2228	2256	1712	3673	3740
ENSG00000052850	0	2	2	3	6	1	9	8	2	8	2	2	1	2	0	9	28	1	13	4	5	1	1	15	15	3	1	1	4	7	5	4	5	2	9	2	0	22	8	0	1	0	38	3	0	5	1	5	18
ENSG00000053108	2	192	365	136	8	29	4	232	70	11	7	311	191	9	128	4	15	352	263	235	8	4	383	48	7	105	108	2	98	48	23	480	236	19	67	4	244	393	18	31	253	0	69	9	3	0	243	11	16
ENSG00000053254	2105	1352	2375	2162	3123	5541	1747	2296	1335	4098	2904	1695	1060	1433	1095	1380	3772	1772	2055	1733	2473	2715	1312	3761	1769	742	781	942	2969	4888	3687	1543	1097	2625	3302	2175	1530	2397	1097	2106	1584	1916	2119	1834	2278	741	1066	3097	4214
ENSG00000053328	10	55	36	49	103	44	15	126	22	50	34	49	65	9	62	18	100	33	74	72	60	77	44	61	16	28	60	9	79	103	70	46	20	43	225	86	173	32	6	56	38	0	18	39	34	6	66	7	138
ENSG00000053371	3066	5616	1895	3383	1409	4501	1405	2779	2073	2983	1525	1528	4831	2402	3988	1240	1555	2871	6170	5417	2842	2342	5818	1973	2428	3734	4282	2084	2829	4499	1493	5473	4103	3872	1787	1993	9812	3865	555	2124	6066	853	2016	1419	1825	303	6699	2400	5655
ENSG00000053372	1316	794	1431	2101	1290	1477	675	915	954	1410	1063	489	629	1799	625	1157	2109	757	1017	739	1011	1274	780	1356	1066	620	646	1146	1252	1475	776	857	639	1744	1101	960	1300	1711	1322	1163	852	1230	1111	1704	808	829	698	1675	1247
ENSG00000053438	4	9	1	17	4	28	9	29	6	7	23	14	10	3	0	3	12	6	20	18	3	1	2	3	3	7	3	1	1	13	6	5	2	5	13	11	6	3	1	0	3	0	2	2	5	3	8	11	26
ENSG00000053501	1200	862	1681	1490	581	2153	689	764	793	993	846	476	756	1563	827	1336	920	810	1094	640	1531	1216	960	957	653	683	600	2113	1273	1599	727	1151	987	2067	1657	464	1688	1361	1220	985	929	1973	777	1382	866	1558	917	1138	1105
ENSG00000053524	16	18	14	34	30	31	13	30	32	36	33	56	9	22	9	16	111	77	21	17	12	26	11	35	19	13	11	7	10	25	22	10	8	17	12	18	13	14	38	11	15	66	86	25	19	17	4	18	12
ENSG00000053702	575	551	2207	1366	1369	930	786	650	503	845	918	2427	303	188	269	2238	1728	211	650	558	537	551	448	1565	358	292	357	297	2436	652	759	461	510	1038	1653	666	521	3764	1869	1392	536	1914	1142	417	597	924	493	522	1217
ENSG00000053747	295	82	432	539	327	363	122	228	288	1446	305	450	58	135	63	623	6290	224	121	142	223	237	117	422	348	66	34	472	237	373	966	194	84	1476	59	513	63	264	107	1062	108	727	520	378	634	450	131	673	317
ENSG00000053770	453	2353	712	2523	748	1722	521	2953	1190	893	929	1024	1821	595	2059	377	1151	2489	2962	1960	796	944	1868	1061	738	1214	3351	274	1074	1496	795	1585	1122	828	3498	862	5001	643	274	523	1785	772	2345	933	1080	211	2072	1347	1292
ENSG00000053900	847	824	723	1518	836	839	796	989	1262	766	1058	626	581	973	635	1151	1459	644	966	686	827	1299	544	846	1042	576	804	623	696	1445	850	785	514	1105	1209	678	807	708	3939	552	473	2236	789	936	981	1244	756	1041	1258
ENSG00000053918	540	1305	1329	1639	893	297	369	1229	801	938	615	1362	919	452	579	561	507	93	1948	1084	311	357	1502	1515	394	703	825	292	931	667	627	1917	1639	628	461	322	1367	1187	373	366	2236	185	3621	239	300	258	1429	504	372
ENSG00000054116	1530	2606	1630	3936	1311	2136	1063	2207	2052	1557	1478	1242	1912	3129	2318	1735	2459	2345	2631	1861	1971	2101	2244	1572	2459	1780	2626	1593	1751	2340	1262	2406	2004	2706	2256	1316	4138	2120	1394	1874	2191	2253	1917	1480	1600	792	2370	2290	1764
ENSG00000054118	3321	3812	3802	6412	5433	3280	3073	3952	3319	5058	4310	2936	2654	2768	2038	2259	7248	3486	5270	4170	2837	4220	3271	5227	3587	2350	2895	2286	5951	5661	4353	3551	2785	5421	4069	3462	3282	4591	1870	2151	3592	2989	5331	3826	3348	1286	3418	6256	5129
ENSG00000054148	1850	2641	5106	4249	1570	7539	2204	2162	2072	2354	2489	1413	1966	5056	2195	8207	1936	3234	2664	1741	4533	3642	2530	2718	3592	1518	2007	2662	2713	3814	2447	2986	2767	6741	3796	1211	4482	5235	4390	6270	2817	5400	2235	2177	1922	3338	2241	2705	2634
ENSG00000054179	159	239	719	145	118	1400	335	152	172	141	79	86	245	75	204	2668	244	1	279	366	281	258	250	398	130	156	44	80	497	106	880	467	380	1102	455	257	172	1354	804	710	309	587	32	37	448	498	384	542	410
ENSG00000054219	247	252	241	608	651	134	99	275	224	477	312	409	49	336	140	233	391	19	159	81	309	632	58	426	618	69	105	200	191	314	498	172	121	213	192	205	148	492	207	160	218	133	570	338	209	176	74	268	131
ENSG00000054267	1125	1302	1176	2232	1799	2047	1366	1944	1593	1600	2372	1436	776	1422	1189	1119	2995	1102	1728	1287	1597	2118	979	2358	1366	682	1117	653	1917	2384	1893	991	913	1814	1850	1527	835	1195	1148	779	1065	974	1402	1459	1482	843	987	1468	2226
ENSG00000054277	154	182	137	279	328	309	134	271	127	409	326	122	130	517	134	24	475	87	242	173	343	265	176	374	69	61	177	155	550	384	289	145	84	136	448	333	354	120	38	281	230	4	152	777	404	22	182	857	280
ENSG00000054282	920	972	1084	1735	997	1481	789	1129	951	1245	1328	722	634	1169	725	1053	1488	787	1162	837	807	1510	831	1325	928	592	1019	673	1168	1466	868	910	748	1523	1531	1029	1417	1337	1681	652	1013	1567	1375	1066	605	637	868	1419	1313
ENSG00000054356	290	1	107	3	28	435	127	0	0	562	57	1	0	63	0	22	4231	2	0	5	262	40	0	274	9	4	1	121	71	73	40	1	0	57	61	61	4	70	80	1001	3	373	3	133	997	309	5	87	113
ENSG00000054392	239	302	343	782	305	465	261	397	353	448	411	283	180	260	223	142	561	678	421	318	145	382	251	348	243	135	306	136	538	542	353	265	187	686	846	502	316	425	128	527	416	265	627	348	171	61	244	761	541
ENSG00000054523	1350	2329	1732	1340	2515	1504	1433	2322	1089	2328	1755	1930	1222	869	1338	1372	3950	1270	3489	3733	1038	1255	2365	2706	1092	1541	855	895	2739	2614	2543	2284	2045	2650	1420	1497	853	1618	1537	821	2261	1186	2135	934	1346	936	2100	3416	2853
ENSG00000054598	282	1006	1099	1589	594	363	208	1181	335	513	292	3813	436	166	367	548	584	1326	1650	1360	353	866	1285	620	394	530	677	367	479	220	351	665	727	419	531	393	609	1042	210	175	1966	626	4294	180	227	92	765	815	232
ENSG00000054611	1412	1092	1281	1722	1058	1609	817	914	885	1821	1371	820	906	1212	728	1336	2003	563	1087	1078	1106	1438	1254	1384	1246	701	577	1635	1371	1417	905	1372	1230	2492	1326	688	1605	1647	988	1385	1048	1024	1090	867	912	681	1225	2094	1080
ENSG00000054654	4105	5083	7801	5813	6157	9957	4873	9267	5072	6614	3910	5484	2698	1169	3327	3720	8767	2179	9537	9122	3081	2885	4281	6873	4996	4619	1626	1068	6421	9894	7501	8180	4309	5282	1428	6186	2183	7904	3579	4542	6682	5631	15776	3283	4413	1722	4235	14127	13172
ENSG00000054690	320	275	609	323	240	672	428	691	499	374	322	334	259	77	180	257	350	253	617	324	154	156	352	265	309	213	126	80	546	675	263	400	324	445	161	509	223	366	1069	81	324	1889	870	168	211	373	265	1095	1079
ENSG00000054793	1077	1080	893	1844	1211	1558	319	1591	1081	1845	915	2072	511	597	648	911	3027	1149	1691	1142	828	552	931	1014	1759	380	529	961	1689	916	456	802	700	1301	571	1188	549	583	671	1603	1416	771	3347	987	307	789	737	5479	948
ENSG00000054796	0	0	0	0	0	0	0	0	0	1	0	0	0	0	0	0	0	0	0	0	0	0	0	0	0	0	0	0	0	0	0	0	0	0	0	0	0	0	1	0	0	0	0	0	0	0	0	0	0
ENSG00000054803	41	19	144	13	433	109	100	73	22	175	521	10	14	22	11	3	613	0	16	23	14	41	18	585	28	5	7	9	81	8	205	33	32	79	13	69	28	60	20	23	17	20	16	20	496	68	9	5	103
ENSG00000054938	67	30	6	43	45	4	73	46	77	6350	12	62	12	19	25	76	7	0	25	19	20	10	28	255	18	19	24	17	13	7	23	33	23	9	1	10	55	6	4	220	37	23	54	80	37	161	23	16	9
ENSG00000054965	1572	1738	2757	1396	2738	2664	1486	1982	1214	3224	2935	1939	1129	719	893	1530	4367	1172	2264	2646	1106	1793	1767	2811	1382	789	605	1068	2848	2766	2707	1733	1396	2717	1122	1980	1107	2616	1744	1120	2239	1656	2865	1498	1578	1032	1502	2854	2902
ENSG00000054967	171	65	192	257	229	150	188	110	234	221	571	41	40	230	38	171	584	51	59	37	211	240	32	423	310	23	38	93	210	177	210	50	49	232	229	125	78	231	219	263	30	106	40	82	185	175	56	256	219
ENSG00000054983	1801	1980	992	1983	1535	3566	1157	1783	958	2267	2373	1984	1080	828	1245	425	1566	746	2176	1930	2066	1641	1386	2650	1312	1005	1462	686	2474	3118	1348	1198	906	1481	2780	1628	1622	1149	752	1676	1516	2020	1634	1982	1897	385	1540	2120	3126
ENSG00000055044	1587	1542	2007	3995	1849	3074	1114	1764	2066	1450	1577	995	1247	2614	1324	1275	3434	1023	1760	1395	1748	2107	1114	1956	1382	1212	1851	930	1472	2000	1187	1507	1155	1750	4711	1416	2380	1477	1405	911	956	4013	1530	1695	2554	887	1429	1197	1761
ENSG00000055070	2790	3421	4293	7157	4255	3649	2141	4401	2562	4839	4009	3064	2849	4979	3045	3678	5022	2280	4018	2934	2953	3628	3083	4577	3273	2128	2927	2852	5141	4276	3316	3699	2764	4330	4917	3207	6846	5230	3501	2310	3661	2442	3762	3517	2394	1654	3075	5298	3852
ENSG00000055118	233	40	22	128	115	21	6	39	58	58	340	191	47	97	32	124	191	64	43	38	69	14	50	60	11	22	12	76	33	8	64	54	42	70	19	31	58	94	16	33	24	22	29	14	38	4	61	32	20
ENSG00000055130	1419	1619	2039	3374	2552	3066	1237	1916	1758	2562	2302	1275	1531	1930	1422	1612	3537	1679	2261	1624	2017	3025	1735	2518	2577	1163	1449	1650	2476	2133	2460	1856	1378	2833	3316	1642	2404	2549	1492	1541	1639	1474	1857	1748	2726	986	1708	2632	2084
ENSG00000055147	623	1091	863	1762	1069	1267	588	1137	813	1259	1310	684	738	864	741	520	2716	768	1335	886	1087	1442	843	1287	1024	568	965	980	1050	1422	1118	818	586	1356	2875	706	1564	778	261	808	798	492	1043	958	1370	334	912	1327	1160
ENSG00000055163	3605	12597	4758	3373	5347	3821	1719	12117	3341	10283	3339	6640	9293	1184	7659	5165	12135	14722	23913	24221	2979	6643	20393	5715	7113	8836	7711	9241	6573	6133	15898	11137	11501	18349	4359	2779	12307	4248	3550	1343	26009	4412	30671	2623	6031	2574	12577	10613	6152
ENSG00000055208	1356	2897	1781	3687	2929	2457	1135	3604	2102	2151	3129	2224	2200	1857	2268	779	3769	2482	3771	3433	2532	3304	2866	2749	2452	1766	2315	1033	1908	3111	1794	2442	1904	1577	3539	1886	3878	1788	861	1125	3199	977	3144	2461	2102	325	2690	2996	3626
ENSG00000055211	1522	5074	2494	4877	3651	4916	1155	4842	2683	3240	3214	2751	3561	2625	4546	1498	2867	2733	4897	4558	3060	4124	4851	3788	3204	3473	4381	2434	2769	4597	1684	5167	3245	2999	3905	2762	8437	2295	680	2043	5060	1525	4942	2962	2181	643	4772	3755	3314
ENSG00000055332	1038	1412	1784	1901	5520	1578	1071	2154	1110	1878	2052	1402	873	1269	1153	1139	3699	996	1926	1592	1386	1927	1188	2708	1633	775	791	743	2380	2981	1961	1337	996	2159	1264	1627	981	1775	789	949	1373	964	1975	1527	2089	461	1105	2070	2605
ENSG00000055483	685	471	753	536	1301	797	626	719	412	1302	962	634	430	263	286	510	1942	553	778	700	531	563	486	1447	533	410	191	307	1332	868	947	518	379	1168	775	947	573	840	542	221	518	879	1180	487	505	351	566	1622	1098
ENSG00000055609	985	962	1292	1030	2541	2625	1193	1869	1056	2197	2208	1681	469	601	787	1205	3658	917	1749	1859	1196	859	990	2696	2007	655	443	460	2237	2756	2574	1193	941	2209	454	2055	401	1291	1093	514	1193	969	2229	805	1479	1054	824	2183	3200
ENSG00000055732	10	459	100	549	14	6	12	564	291	15	19	247	582	10	474	29	35	545	527	336	11	7	275	88	34	428	334	3	95	16	5	499	209	87	14	20	849	48	32	2	278	58	254	10	18	13	500	50	14
ENSG00000055813	85	81	706	149	225	525	159	117	33	444	286	106	40	164	39	81	517	37	88	88	588	269	75	503	156	27	68	199	711	349	316	45	58	351	674	193	124	437	274	228	74	640	308	111	502	44	63	576	414
ENSG00000055917	2765	4338	3782	6184	5903	6037	2662	5237	3630	4238	4900	3615	2656	2962	3514	2225	6503	3229	6075	4863	2946	4295	3668	5423	4284	2657	4026	1550	4447	5789	4118	3232	2433	3973	6295	3270	4748	3597	2611	1892	3616	2958	4515	3918	5096	1654	3288	5166	5317
ENSG00000055950	2061	2484	2236	3468	1264	3700	1299	2101	1907	2190	983	1246	1951	2521	2064	2082	2210	2142	2663	1838	2064	2364	2517	1418	1903	1631	2094	1754	1948	2198	1014	2748	2531	4035	2204	939	3723	2590	2410	1266	2525	2100	1964	1534	1213	1329	2277	2654	1725
ENSG00000055955	18	6	11	17	12	7	15	24	27	160	62	9	4	5	3	63	27	7	15	15	3	6	8	6	7	7	5	1	2	12	7	16	3	8	6	7	9	14	64	152	1	67	17	17	3	79	8	27	9
ENSG00000055957	0	0	1	5	2	3	3	0	6	7	8	0	0	38	0	8	88	0	0	3	2	3	0	5	0	0	2	5	2	2	1	1	1	1	1	0	1	2	2	0	5	1	4	1	2	1	1	4	4
ENSG00000056050	561	662	761	1780	738	1269	451	706	868	559	600	423	470	849	524	442	1077	568	710	491	757	964	596	620	554	435	778	432	588	744	689	673	521	840	1243	409	968	686	313	537	635	454	796	559	812	238	590	609	684
ENSG00000056097	1759	3095	1948	4494	3132	4897	1936	4174	1923	3255	3764	2423	2167	2170	2227	1133	7822	2191	5101	3569	3011	3527	2282	3695	2387	1513	4097	1248	3299	5091	3611	2035	1432	3205	8099	2478	4281	2184	956	1544	2930	1228	4243	3417	3705	1011	2551	3197	4656
ENSG00000056277	48	62	105	124	125	182	64	98	80	144	119	86	36	49	42	33	208	73	96	66	94	117	52	167	101	20	62	31	99	149	104	64	29	68	86	107	33	104	56	59	51	160	116	94	144	64	40	99	122
ENSG00000056291	0	2	0	31	2	1	0	2	13	0	4	2	0	0	6	0	4	1	3	0	3	0	3	11	3	0	2	1	0	0	0	3	0	0	0	2	5	0	0	1	2	0	3	0	0	0	2	0	0
ENSG00000056487	0	46	0	48	0	57	0	44	35	10	2	133	33	0	21	4	1	7	88	60	0	0	33	5	0	36	48	0	0	0	0	65	75	0	6	8	75	1	11	0	46	0	64	0	1	1	34	9	1
ENSG00000056558	432	390	228	1366	692	703	487	667	1271	522	1038	527	322	487	299	1227	815	293	622	325	486	745	199	783	629	365	209	182	511	846	804	413	192	886	865	1092	773	879	2032	246	549	1524	260	680	546	761	627	262	929
ENSG00000056586	1029	1747	1502	2273	2309	1002	1124	2603	1547	1467	2319	1573	1092	1507	1389	730	2142	741	1990	1517	1012	1511	1115	2870	1303	1001	1146	573	2202	2710	1919	1281	865	1702	2423	1817	1308	1289	691	637	1239	432	1444	1199	1652	347	1349	1126	2471
ENSG00000056661	769	1152	2144	602	689	1028	358	1082	495	1068	580	678	1199	154	820	912	1267	747	1355	1576	717	675	1501	1215	197	835	394	415	1063	684	858	2103	1537	814	318	548	1163	1988	1047	657	1458	1489	1542	350	414	586	1248	957	906
ENSG00000056736	778	6770	1306	1562	279	705	241	5509	2560	206	675	498	6555	2250	4004	4009	3286	164	6487	2640	362	719	2757	451	1719	4418	6675	100	336	690	2707	5792	3634	649	838	631	7158	765	433	495	2751	349	448	177	262	97	5757	5969	976
ENSG00000056972	1862	331	1964	1119	1615	2984	550	546	584	2281	1482	643	327	2028	225	814	1273	244	541	498	2026	2331	453	1630	1390	208	241	1122	1779	2188	719	586	409	1260	1061	1110	393	1245	838	1417	852	1451	864	2837	941	762	328	2049	1874
ENSG00000056998	15	166	4	170	47	1	15	123	135	62	117	109	159	99	117	39	12	1770	307	121	4	2	189	11	70	166	94	16	10	3	3	278	182	5	3	12	203	1	0	5	154	0	111	108	12	102	183	61	2
ENSG00000057019	1173	1389	1342	3146	2297	1374	1020	1725	2013	1409	1218	2576	741	1318	1007	1483	6189	1115	1908	1338	1364	1213	1057	2144	966	844	977	389	1208	1024	1018	1413	890	763	851	1818	1003	1010	1005	509	1284	1368	1887	579	1177	1094	1115	964	1229
ENSG00000057149	0	4	0	4	0	0	0	1	4	0	1	0	4	2	1	0	0	0	1	5	0	0	4	0	0	0	10	0	0	1	0	1	2	0	2	0	15	0	0	0	0	0	0	0	0	0	15	0	0
ENSG00000057252	1140	1282	999	2733	2353	2567	1034	1740	1336	2751	3273	930	891	1344	881	689	6470	3140	1673	1069	1642	3109	1079	1796	2860	772	987	1389	1765	1406	1747	919	777	3254	1620	1273	1261	1359	864	1376	1321	467	1500	1573	2110	706	1066	4406	1947
ENSG00000057294	255	618	194	282	387	706	231	495	154	699	468	171	500	283	495	69	444	288	760	816	394	482	769	387	226	290	538	283	559	650	506	564	337	909	850	763	946	250	47	313	588	162	355	616	502	111	669	735	906
ENSG00000057468	8	1	15	3	16	17	8	3	2	18	40	1	1	28	2	22	51	2	5	1	14	15	1	15	12	1	1	3	8	18	19	2	4	8	10	14	1	6	21	4	2	0	1	12	45	66	0	28	31
ENSG00000057593	2	49	1	36	0	17	2	15	14	0	0	10	35	4	25	5	0	98	50	37	1	0	55	2	2	27	20	0	3	2	1	22	25	2	0	0	57	1	31	0	52	66	14	0	0	1	42	23	0
ENSG00000057608	8268	11819	8152	18354	8352	18236	6350	11843	10178	12713	10708	4541	9223	12469	9148	4274	18414	5210	12432	9493	8960	16083	9513	9288	7590	7935	10835	9721	9397	19689	6857	10456	7837	13763	25157	6311	22592	7254	3326	7886	8481	5066	7647	12454	10734	2411	11268	15906	12701
ENSG00000057657	748	111	2000	423	1188	338	394	358	417	2307	1153	537	102	634	79	360	2158	117	121	143	735	913	53	1912	587	44	51	397	1477	1251	986	235	70	780	659	1192	67	2029	677	673	55	439	127	487	709	257	115	972	1211
ENSG00000057663	709	1517	857	3340	1075	1880	543	1910	1399	986	1234	967	1234	1419	1534	519	1292	929	1752	1380	1191	1638	1385	1364	1180	932	2089	746	1091	1825	805	1201	882	807	2913	769	2992	758	465	914	1468	575	1452	969	1275	302	1388	1158	1369
ENSG00000057704	992	1061	3408	1288	2618	1110	1160	1484	704	2716	2261	2255	905	1041	842	315	2585	735	1374	1070	1752	1669	850	2939	683	570	801	637	3029	3358	1285	796	762	1490	4001	1768	1339	3836	1109	559	637	929	1000	683	876	120	995	1835	2758
ENSG00000057757	1280	1540	1409	2620	1198	729	1056	1430	1469	1513	1054	1171	1091	1988	1158	1300	2213	1324	1566	1129	1186	1973	1472	1369	1746	1217	1202	1479	1755	1358	1081	1763	1428	1857	1013	859	1999	1553	992	1420	1427	1231	1800	1128	969	711	1244	2427	1261
ENSG00000057935	1072	1131	1178	1615	1505	1432	760	1168	1039	1595	1152	717	896	987	812	761	1785	1408	1446	1096	941	1015	1033	979	818	666	847	692	1087	1458	863	1070	819	1032	1329	689	1590	968	832	616	1114	1077	1270	1077	1160	466	1098	1332	1317
ENSG00000058056	338	467	839	581	560	487	212	817	308	794	367	591	246	381	266	406	696	145	731	671	217	278	362	1033	299	263	335	219	682	881	361	463	270	319	366	486	344	518	476	234	617	461	638	213	272	170	304	371	296
ENSG00000058063	1074	1792	1291	2066	2537	2081	1326	2558	1317	2067	2326	1283	931	1359	1517	525	3182	1231	2387	1883	1721	2098	1235	3026	1351	947	1364	694	2626	3756	1551	1181	743	1736	3966	1917	1379	1613	373	697	1443	505	1921	1827	1891	261	1466	1239	3070
ENSG00000058085	129	248	352	3665	169	17	240	911	1512	40	215	417	208	91	346	917	283	56	346	243	1340	203	182	55	309	145	146	65	680	27	291	409	186	155	21	423	99	107	218	909	579	554	1289	384	483	80	317	492	341
ENSG00000058091	1433	2850	750	1555	1371	2971	565	2503	1170	1515	1072	1316	1768	800	2080	616	1407	504	2948	2650	1751	1114	3179	1381	1153	1593	2557	880	1325	1708	1986	1930	1466	2463	995	1037	4295	1267	269	250	1845	761	1037	2735	3809	388	2689	887	2882
ENSG00000058262	8229	8646	6832	10022	9932	10621	4404	6620	7175	9638	7480	5090	5961	5564	4348	10901	15713	10906	9438	9032	5240	6398	7817	11898	10729	4942	3660	5576	6807	8513	6494	11005	7241	20342	7103	5920	6889	8567	8409	6737	7804	7209	6884	6412	7445	3822	8507	8427	8820
ENSG00000058272	1308	1573	1841	2241	2818	2579	1482	2573	1349	2017	2858	1892	886	1138	1454	1281	4035	982	2078	1751	1697	2349	1166	3061	1256	725	1213	832	2337	2692	2241	941	717	1529	2330	1871	1200	1691	779	956	1171	1997	1570	1545	2029	659	1232	1736	2803
ENSG00000058335	18	67	10	48	22	10	9	222	52	64	15	14	89	10	49	11	37	1780	62	77	40	33	59	11	20	45	39	4	27	17	7	348	210	35	13	8	107	23	18	22	44	0	11	4	11	8	56	59	11
ENSG00000058404	46	156	4	37	4	8	45	78	28	6	5	99	103	1	67	84	433	5	224	132	1	4	130	12	6	75	63	5	140	6	18	155	132	23	2	8	138	10	7	6	120	393	35	6	8	17	89	530	11
ENSG00000058453	371	246	731	384	425	297	494	300	506	533	379	393	172	92	162	1360	470	211	319	232	195	227	159	408	274	143	112	309	357	540	427	478	431	410	196	281	196	1127	1794	180	224	1265	291	213	214	795	239	750	535
ENSG00000058600	552	903	552	1187	890	1134	481	994	720	900	829	597	859	540	644	844	1813	757	1248	835	577	672	884	969	772	681	661	706	668	996	802	1113	743	1497	1106	569	1214	644	646	515	810	822	793	751	710	656	878	1214	944
ENSG00000058668	2662	1192	4896	2025	6353	3121	2501	1806	1638	5606	3877	3412	667	1350	679	3518	10665	1386	1515	1605	2176	2563	1069	7100	3157	559	402	1345	5664	3653	4485	1592	1192	6969	1448	4164	432	5241	2378	2294	1130	4506	2840	2237	2228	1898	772	3977	3622
ENSG00000058673	3289	4560	5241	4714	5306	6937	3376	5868	4293	4518	5347	3923	2108	3124	2809	3489	7507	3360	6185	4819	3538	4199	2903	6666	4105	2444	2563	1169	5544	6855	4715	3449	2519	4625	2852	5457	1905	5431	4664	2048	3141	5183	5710	3442	4082	2083	3155	4218	6772
ENSG00000058729	655	708	844	1775	771	1155	636	807	810	1221	863	425	735	1257	733	418	1976	660	1020	582	1170	960	546	1215	871	624	1248	701	956	1378	1135	630	502	1343	2883	612	1393	751	425	455	575	568	708	1205	1243	359	791	941	1076
ENSG00000058799	1085	1462	599	2689	869	1033	731	1671	1630	880	992	714	1170	1387	1101	799	1313	1012	1594	1051	896	1192	1169	1550	1333	944	1303	750	985	1249	503	1643	760	1907	2025	554	1946	891	970	1434	1204	1351	1130	836	362	586	752	1125	1084
ENSG00000058804	390	741	441	1347	929	783	480	827	850	753	800	525	433	732	504	401	1385	586	924	756	555	835	572	858	646	443	820	502	690	904	642	586	421	1029	1335	588	857	536	310	535	609	63	785	675	885	234	615	537	835
ENSG00000058866	100	158	116	108	138	89	33	187	95	178	161	258	180	286	58	186	308	28	149	78	121	225	154	113	120	73	48	117	52	41	164	113	89	153	31	90	54	115	60	77	93	23	107	40	86	90	125	171	80
ENSG00000059122	572	630	832	854	674	1197	680	671	653	986	616	558	432	317	361	1208	1113	450	829	589	973	636	578	873	542	316	357	746	916	882	708	650	517	1904	660	455	843	1318	2488	408	714	873	696	443	534	601	635	1231	997
ENSG00000059145	215	233	286	362	299	382	314	272	337	309	480	261	142	158	123	436	299	87	306	217	221	171	164	402	304	105	116	190	333	341	268	222	168	489	191	230	161	363	487	69	186	298	197	168	176	364	153	341	366
ENSG00000059377	799	231	568	1012	1259	1145	728	499	703	1456	2062	433	194	1223	173	922	2158	238	254	159	681	1876	220	927	1574	136	179	1485	1204	1412	1143	521	280	2115	1056	553	280	852	805	568	210	590	175	548	954	275	225	1656	977
ENSG00000059378	887	531	1114	1442	1556	1152	632	786	972	1269	999	607	408	701	407	1888	1435	352	614	423	1225	1431	433	1599	1849	233	252	1234	1125	1492	1504	913	638	2538	808	984	402	1979	4338	1157	640	2670	1216	978	1168	1429	372	996	1252
ENSG00000059573	1787	1669	1584	2428	2719	4514	1018	1671	1355	3862	1365	1049	1058	2010	728	1997	4799	1419	1648	1568	1595	1817	1340	1993	3973	728	805	1561	2121	2592	1511	1594	1009	4067	1778	2182	1470	1586	1111	2421	1592	2637	2355	5382	1488	1048	1378	4054	2427
ENSG00000059588	507	908	399	1103	582	1278	515	1218	1104	767	1093	680	605	436	622	1165	2378	980	1204	884	422	675	663	915	1249	463	629	232	504	1471	970	715	390	1040	772	1543	839	568	1619	372	599	1136	608	739	976	722	766	872	1214
ENSG00000059691	936	2379	1338	2016	793	1897	605	1660	1067	1341	1043	699	1623	1340	1527	850	1234	1577	2552	2011	1223	1416	2184	664	1175	1398	2335	590	1244	1407	917	2070	1437	1726	2275	692	3678	1470	830	908	1803	726	1500	899	789	381	2116	1716	1308
ENSG00000059728	454	544	343	492	351	750	554	766	519	323	857	219	225	630	393	251	589	226	427	512	468	415	325	892	589	276	189	365	924	988	487	365	311	574	855	267	482	379	276	277	644	314	282	446	612	136	475	430	804
ENSG00000059758	717	777	828	1559	1755	1606	877	1200	631	1417	1606	928	478	1039	835	455	2231	437	1001	743	1368	1331	594	2603	1061	447	866	549	1618	1662	1225	476	344	910	2411	1175	1232	938	350	772	592	262	851	1259	1112	389	561	953	1675
ENSG00000059769	149	716	391	635	314	579	275	671	351	208	389	241	520	458	581	200	500	602	942	686	342	470	566	448	379	473	732	148	471	584	327	616	395	482	851	430	1491	363	217	197	647	573	484	361	348	195	585	449	535
ENSG00000059804	4591	1155	1870	3307	4077	8242	4088	3645	2117	8776	10781	296	987	4588	807	1148	12994	130	919	1241	8877	2559	346	5645	1028	626	277	2344	7160	3031	2443	332	1522	2034	4816	1366	783	1447	800	6137	839	2846	286	4841	3812	5012	2715	4165	4148
ENSG00000059915	40	38	71	225	56	130	49	42	64	84	32	52	37	31	23	126	295	25	59	26	35	41	38	57	33	18	46	51	70	54	40	53	49	92	61	22	70	81	50	34	33	72	98	25	33	60	43	58	44
ENSG00000060069	295	454	480	501	518	540	306	340	377	595	305	378	416	184	316	653	722	215	595	391	338	319	474	556	442	319	204	305	500	327	506	673	438	797	324	320	387	675	975	388	481	894	407	246	177	149	488	775	384
ENSG00000060138	9408	3177	7756	7132	10092	12002	6109	4468	3526	26499	10509	3074	1833	11657	2021	7353	21308	3136	2344	2184	9304	11431	2215	18276	8714	2434	1161	24626	9343	13750	5005	4875	2991	12736	5038	5094	2292	5018	3925	10905	3462	14021	3739	22286	7993	12344	2108	14129	6817
ENSG00000060140	4	5	8	24	18	7	7	18	22	42	20	17	6	10	5	20	38	5	10	5	10	7	8	17	15	5	9	10	5	16	15	6	7	9	14	5	6	13	6	2	13	0	88	3	6	11	6	2	4
ENSG00000060237	1894	9019	3620	3002	4985	2847	1832	9784	3744	5481	3579	10021	5990	1027	3438	1977	12775	2296	12937	11145	1842	2551	10538	4687	2903	3578	4611	1277	4114	3577	4054	8678	7250	3968	868	3319	4817	3806	1758	1243	7389	3258	9601	2364	2096	1229	5476	4157	3907
ENSG00000060303	0	0	0	0	0	0	0	0	0	0	0	0	0	0	0	0	0	0	0	0	0	0	0	0	0	0	0	0	0	0	0	0	0	0	0	0	0	0	0	0	0	0	0	0	0	0	0	0	0
ENSG00000060339	1186	2180	1894	2117	1683	2925	1509	2777	1998	1820	2024	1802	1408	1285	1793	1574	2577	2145	2742	2232	1297	2053	1655	1951	1817	1337	1294	604	1789	2394	1508	2116	1223	2291	2019	2034	1200	1590	2296	592	1457	5444	1629	1515	1484	1360	1882	1859	2566
ENSG00000060491	960	996	2157	1394	1256	1340	951	698	794	1582	1157	559	728	737	496	3141	1827	334	1263	652	1825	1476	707	1310	1517	498	580	1860	1297	1467	1785	1072	969	3195	1142	447	1016	3210	3551	606	720	2564	701	839	1140	2093	853	2265	1135
ENSG00000060558	228	40	122	458	252	137	171	129	326	169	449	22	44	397	55	316	303	79	54	29	221	349	19	320	566	25	41	224	195	110	270	56	76	403	249	64	81	309	305	182	41	113	20	156	187	125	75	154	229
ENSG00000060566	62	250	296	14	122	2922	24	72	60	671	117	38	402	123	41	980	659	0	382	528	570	145	451	398	118	59	55	26	478	262	1944	192	307	1642	772	35	203	1368	831	170	347	1967	13	1928	1708	807	327	415	996
ENSG00000060642	452	829	915	955	522	597	435	741	527	949	832	454	712	386	648	390	918	565	1323	1124	845	810	1013	568	539	617	714	417	840	939	452	850	638	886	790	393	1528	988	396	578	992	394	1166	526	423	129	939	1025	1040
ENSG00000060656	777	217	1183	553	606	1210	886	292	274	3088	1114	475	162	530	105	2024	5142	111	399	298	631	295	250	1287	476	130	85	1544	1415	504	1102	305	296	2216	347	790	186	970	772	1004	285	1913	552	432	775	501	165	6081	1815
ENSG00000060688	593	868	512	1964	735	672	426	856	1061	731	689	668	689	711	600	471	1124	523	1002	696	605	1008	838	914	659	494	710	608	1001	757	686	953	753	1020	873	607	1206	798	134	694	843	287	973	537	733	134	739	640	732
ENSG00000060709	2	71	0	145	4	2	11	149	197	42	6	240	128	4	100	77	31	0	143	104	21	9	54	7	22	26	44	3	5	4	11	113	35	0	2	34	107	10	4	2	143	0	333	3	3	8	48	32	11
ENSG00000060718	72	13	7	57	179	5	39	17	73	3159	74	31	16	28	11	56	561	1	19	18	49	118	10	816	23	8	9	27	290	10	32	15	14	6	1	13	9	22	0	7	4	26	10	166	6	61	7	26	52
ENSG00000060749	1049	702	606	1064	1399	1582	803	1151	717	1352	1465	660	335	849	545	482	2191	684	925	876	804	1256	672	1417	872	366	404	378	1186	1658	1035	582	355	1132	545	930	383	639	339	497	626	271	1022	1146	974	399	483	1024	1653
ENSG00000060762	1258	5963	1380	3072	922	2550	478	5452	1805	1312	1272	2963	3060	1170	3281	840	1419	3310	8685	5485	1912	2012	6427	1095	1204	3801	6707	1425	716	2841	842	4366	3559	928	2343	827	10437	1027	788	1062	7713	1767	8181	1144	1549	456	4685	2923	1756
ENSG00000060971	1653	15700	1824	5106	1122	2942	915	7268	3838	2091	1571	3006	13511	2065	11853	1782	2550	3056	19613	16967	1691	2440	18579	1860	2749	11912	14064	1186	2029	2652	1841	15629	14066	2928	3102	759	31012	2318	1705	1069	12015	1429	3543	1401	2630	697	17691	3383	2560
ENSG00000060982	418	162	495	483	1446	498	353	474	316	1199	538	335	78	361	97	186	1003	128	268	250	492	569	116	1882	887	172	140	326	548	779	642	137	159	920	356	265	95	281	338	206	88	190	135	246	565	183	102	848	724
ENSG00000061273	2486	1067	5757	2842	3139	1811	1903	1847	2653	3523	2040	2724	698	1062	574	4914	4708	579	1257	1034	1734	1553	824	5160	1705	628	405	2285	3316	2387	2472	1946	1357	3717	1125	2602	466	6190	5832	1258	1236	4039	2704	1040	1636	4473	953	3145	2848
ENSG00000061337	736	45	3679	196	3782	427	500	202	145	3514	464	270	53	167	57	1473	1463	26	69	80	367	219	53	3263	412	18	20	241	1636	796	1006	98	83	928	651	1992	40	3628	2643	563	51	1233	498	285	235	862	69	641	974
ENSG00000061455	20	15	6	37	40	16	4	40	43	32	13	47	15	6	10	146	47	34	21	10	13	0	15	16	35	18	9	6	10	11	47	39	17	19	3	14	6	8	56	16	18	104	23	12	29	47	12	40	5
ENSG00000061492	2	1	0	0	0	0	0	1	0	0	0	0	0	0	0	0	0	0	0	1	0	2	0	0	2	1	0	0	0	1	0	0	0	1	0	1	0	0	0	1	0	0	1	0	0	4	0	0	0
ENSG00000061656	1329	128	1899	196	599	4103	875	150	425	1306	1249	38	123	1753	87	1347	1869	101	46	20	2284	1347	67	904	1434	59	57	2012	1432	2116	974	240	153	2001	1335	1043	124	1829	2260	4754	58	2920	112	1630	2030	3103	82	3141	2045
ENSG00000061676	2893	7392	4346	9016	9022	10151	3248	10680	3094	6062	5475	4846	5443	5966	7461	2244	15862	5630	9621	7942	6748	5681	5675	8230	5222	3601	10255	2312	6759	11670	5139	4448	2756	5035	22288	5652	14912	3671	1307	3767	6505	3351	7186	6038	7748	1077	5732	4617	8527
ENSG00000061794	1444	4569	1422	3799	1733	4555	1205	3823	2091	2374	1736	1537	2923	2624	3462	812	4057	2742	4942	3740	2192	2858	4057	1860	2158	2798	4584	1822	2190	2863	1567	3453	2396	2909	5972	1606	6788	1761	785	1347	4135	735	3672	2925	2275	484	3917	2709	2886
ENSG00000061918	980	704	2779	1756	3464	3277	1582	1149	871	4088	2117	958	507	1271	775	1354	4051	471	894	846	1306	1314	485	3264	1182	307	634	862	2577	2792	2256	430	269	2027	3084	1804	839	2548	893	1726	656	1463	885	2512	1886	972	714	1138	2866
ENSG00000061936	1228	689	2044	1135	1163	1619	1156	839	1050	1725	1387	672	533	611	348	2301	2762	863	1046	792	935	1159	657	1572	920	529	353	825	1224	1607	1167	935	662	1556	1118	863	584	2315	4165	594	793	3731	1176	1275	1021	1797	662	1962	1558
ENSG00000061938	781	270	1742	500	809	857	942	322	815	1110	905	436	282	171	107	2046	906	194	360	298	404	375	263	1834	586	224	100	696	1187	737	804	526	535	1209	252	446	186	2190	3646	256	250	3385	414	246	443	1663	305	600	1266
ENSG00000061987	1185	1562	1055	1303	1675	2893	1382	1804	1249	1576	1992	1164	757	888	987	1052	3265	1014	1827	1852	1297	1706	1145	2409	1043	779	1023	808	1996	2591	1768	954	804	1722	928	1551	755	978	1308	662	1111	2082	1575	1162	1843	1273	1158	1953	2849
ENSG00000062038	40	408	16	1304	83	5	7	589	840	52	25	438	147	9	186	768	44	16	458	344	18	20	351	21	22	158	112	18	24	8	55	760	330	23	3	130	171	16	16	97	412	250	256	29	30	52	229	28	12
ENSG00000062096	31	338	153	30	27	1483	17	230	41	10	5	51	540	11	425	7	11	870	696	876	22	45	905	46	14	559	232	59	100	345	10	1030	467	999	642	43	699	34	241	9	588	144	23	24	245	17	594	421	351
ENSG00000062194	3226	3682	3490	8652	3880	4921	3107	4361	4529	4291	4195	2627	2909	4983	3097	2325	8375	2080	4541	3370	4567	5480	3028	4919	2766	2886	4301	1772	4269	6170	4606	3189	2368	5205	12021	2746	5835	3875	4358	1995	3023	3722	3856	4305	4969	2067	3358	3673	4763
ENSG00000062282	15	258	17	139	48	714	27	216	180	42	82	56	244	78	202	42	123	128	243	279	33	77	276	18	97	121	148	32	22	47	15	454	214	45	63	15	392	114	41	13	163	2	92	28	37	5	271	67	30
ENSG00000062370	353	366	261	681	258	324	359	407	443	312	441	287	332	222	179	92	338	232	527	299	158	269	272	349	139	220	499	88	381	561	435	310	207	227	628	238	371	247	119	149	254	93	415	337	365	168	280	348	508
ENSG00000062485	3120	4461	3173	2564	3994	4381	2266	5219	3056	5049	3257	3229	3077	1851	2801	2950	13195	9138	5607	5448	3230	4765	6760	4621	4020	2766	1404	4529	4747	4609	4511	6744	4992	7838	2894	2931	2693	4119	2635	3296	7765	3267	7152	2236	3453	1702	4155	7498	4391
ENSG00000062524	12	99	13	213	22	14	15	58	137	14	35	387	41	17	10	55	126	6	92	62	15	33	85	24	14	64	37	6	17	13	9	160	58	18	15	32	63	17	43	9	55	60	38	6	23	45	62	35	13
ENSG00000062582	1885	2582	1860	3441	1198	5308	1167	2048	2032	2103	1413	1244	1825	3067	2055	1993	1653	2833	2556	1800	3453	2264	2726	1653	2396	1881	2146	3672	1553	2257	1258	2983	2626	7224	2190	841	4159	2228	1025	2336	3302	658	2636	1501	2131	1472	2186	1899	1335
ENSG00000062598	557	1060	1061	1473	1383	1190	605	1366	1136	1293	1001	1258	892	425	789	897	2155	892	1300	1135	615	959	1259	1307	901	607	473	581	1116	1188	1032	1482	1027	1012	847	1050	954	1333	1073	671	1410	1804	1616	470	842	580	982	1097	1255
ENSG00000062650	1070	1774	1316	2257	2675	2520	1245	2509	1363	2255	1889	1552	1196	1617	1518	1103	3537	1618	2736	1934	1628	2280	1497	2261	1819	1093	1479	827	2218	2599	1666	1223	1139	2195	2819	1946	1494	1543	1164	695	1704	1198	1844	1820	1657	749	1521	2446	2618
ENSG00000062716	3349	3791	2807	8616	3995	9998	2996	5952	4107	5473	6636	1403	2273	4847	3420	3005	6101	1511	3108	2358	3511	3995	2119	7569	3388	2958	2990	1768	3568	4725	2450	2611	1682	3314	12008	2692	6511	2488	1291	1898	2181	6271	2841	4850	3617	2613	3633	4421	4588
ENSG00000062725	1050	1600	1054	2196	2023	1532	1038	2361	1094	1718	1876	1682	1049	1570	1496	552	3229	1525	1961	1529	1359	1591	1387	1910	1066	948	1383	493	1799	2466	1130	1121	836	1493	3579	1562	2065	1001	759	603	1231	1062	1444	1166	1104	348	1247	1847	2053
ENSG00000062822	266	168	322	286	402	405	210	120	205	533	341	190	108	111	73	523	532	87	219	160	269	332	169	383	283	84	86	429	250	288	426	213	158	835	147	135	138	653	515	244	211	318	235	244	207	324	147	472	296
ENSG00000063015	3	6	4	1	1	3	2	2	1	2	1	0	0	0	2	4	4	1	4	3	1	0	1	1	3	1	2	0	0	0	0	1	1	1	4	2	0	4	1	0	1	0	1	2	0	9	4	0	0
ENSG00000063046	19449	21342	19473	32452	19121	40986	16539	22477	18349	33066	29136	10612	18316	29008	17392	6761	67264	16169	28895	25285	27556	34090	20176	31692	11530	15904	19433	25978	30988	53562	18025	19681	14999	22591	49310	13278	36478	15992	6756	13495	22838	14892	14367	35831	29234	5832	19991	35363	38471
ENSG00000063127	11	106	32	173	21	10	11	139	142	43	181	152	65	30	34	76	101	299	220	151	17	5	113	11	101	77	115	54	17	13	59	112	86	331	22	47	140	52	35	123	147	188	353	17	91	563	88	278	34
ENSG00000063169	131	36	383	50	220	65	150	72	165	329	95	184	33	22	21	588	221	35	87	88	56	45	80	225	140	24	11	64	164	113	232	195	174	378	10	137	15	500	636	35	88	805	257	19	40	571	50	362	190
ENSG00000063176	198	1145	339	367	228	411	223	580	339	310	265	381	847	82	552	380	341	143	1509	881	191	238	1190	314	174	674	675	239	295	267	291	1113	1200	490	295	116	1406	584	457	131	798	205	416	144	108	170	1374	326	319
ENSG00000063177	24318	10811	34237	39838	11944	64682	12333	11052	19534	27496	13078	8522	9109	40880	11252	30720	21889	9094	11384	7390	40295	25253	11121	21987	13566	7443	9724	40780	16986	27773	12477	14157	12695	35961	20692	7845	21732	33125	42668	33685	13516	41007	12374	27577	19638	36307	9814	30286	15362
ENSG00000063180	405	444	348	1230	234	550	341	420	481	225	282	622	469	128	423	366	396	679	474	378	293	367	333	435	94	364	432	172	678	379	360	584	508	361	512	243	817	483	423	281	605	365	633	614	280	251	433	81	256
ENSG00000063241	2576	5812	2676	2519	893	4045	1281	2642	1693	2705	1305	986	3628	3241	4528	3328	3000	2209	4821	3269	2811	1401	5051	1244	3583	3737	4113	4444	2277	3193	3436	6356	7302	11591	4787	977	8805	3790	1544	3346	4063	1274	1507	1376	3262	2147	4014	2412	1950
ENSG00000063244	2391	2426	4522	3851	3329	2899	2048	2231	2119	3995	2544	2334	1789	1320	1226	3135	4527	2009	3132	2733	2480	3438	2635	4013	2336	1376	1459	1731	4666	3130	3259	2749	2179	4159	3438	2558	2369	5481	2808	2364	3282	5832	4573	3113	1911	2253	2223	4387	2932
ENSG00000063245	3069	2669	3467	1841	2237	2785	1671	1818	1676	4446	2048	2096	1971	1173	1316	6556	3730	1212	2856	2401	2224	1952	3086	2833	2426	1570	834	3657	2758	2366	3168	3987	4420	10240	1308	1564	1801	4823	6397	2764	3835	3333	5032	1268	1918	4710	2605	4154	2097
ENSG00000063322	2006	2778	3732	3164	2366	4276	1611	2711	1439	3395	2223	2005	2056	1933	2131	2682	3736	1652	3075	3037	2608	2909	2734	2922	1871	1634	1827	2137	4635	2997	3266	2725	2516	3885	3591	1903	3293	5092	3489	1566	3052	2794	3747	2874	2193	1984	2467	3838	2538
ENSG00000063438	30	15	39	15	26	50	63	12	32	437	234	37	8	19	9	54	1554	8	15	24	36	16	3	91	21	4	7	22	92	55	2693	10	13	123	102	259	8	64	108	37	13	20	99	132	77	546	13	130	93
ENSG00000063515	0	0	0	0	0	0	0	0	0	0	0	0	0	0	0	0	0	0	0	0	0	0	0	0	0	0	0	0	0	0	0	0	0	0	0	0	0	0	0	0	0	0	0	0	0	0	0	0	0
ENSG00000063587	510	613	751	605	791	468	353	677	575	683	647	543	474	342	499	596	1114	367	857	690	379	501	563	825	482	458	355	187	822	546	703	576	568	808	397	769	440	846	952	300	1045	1674	844	458	497	722	515	829	649
ENSG00000063601	403	577	471	814	939	896	499	729	570	932	1024	522	535	526	458	572	1392	539	771	728	608	795	625	620	888	288	442	356	812	885	860	521	379	885	1069	775	700	644	719	319	612	728	778	723	716	418	472	1206	936
ENSG00000063660	511	510	1190	950	1318	753	391	531	514	3296	700	876	366	370	296	3049	1948	354	658	406	971	446	515	955	1247	254	219	1134	624	329	1380	862	584	1762	298	648	442	1605	1024	776	693	1159	1110	210	1504	822	456	1383	384
ENSG00000063761	184	344	120	338	160	182	103	283	341	189	128	193	265	126	233	352	141	364	316	263	83	127	384	173	182	211	92	113	167	177	133	722	445	237	63	150	179	179	199	170	335	307	331	78	69	192	311	286	115
ENSG00000063854	1257	6381	1702	2458	953	3339	717	3472	1744	1302	1254	1999	5601	1387	5175	2111	3388	1436	8617	5274	1592	1615	7570	1376	1589	4844	5272	2785	1290	1981	1274	7280	7410	4411	3128	935	11378	1894	1405	2726	6193	1971	1977	1069	1915	985	7751	3261	1656
ENSG00000063978	1435	1932	1745	2612	3005	1283	1064	1966	1491	2932	2008	1520	1344	1473	1584	1364	4623	1925	2398	2078	1538	2195	1948	2441	1969	1218	1230	1212	2406	2518	2304	2007	1301	2571	4016	2303	3103	1910	963	1255	2259	1483	2160	1617	1571	627	1793	3491	2210
ENSG00000064012	669	720	728	1407	1389	1393	598	1166	640	1392	1370	436	490	970	584	517	2834	553	822	631	1322	1281	511	1475	1538	346	705	441	1150	1872	993	409	310	1275	3146	856	1026	998	645	344	407	233	611	1997	1672	277	543	781	1166
ENSG00000064042	1529	2341	2023	2945	2577	1389	1299	3702	1468	2625	2038	3436	1606	1499	1856	1210	10445	763	2898	2688	1334	2176	2024	2223	1220	1123	1482	547	2531	2755	3769	2054	1705	3795	1377	3752	1980	2674	837	2612	2157	1766	4718	1049	1931	669	1860	2359	5108
ENSG00000064102	668	968	1130	1275	693	1488	674	940	728	1177	1147	358	778	667	886	378	2341	1071	1031	711	841	1059	646	1154	596	748	923	560	804	1389	759	706	395	894	2372	760	1572	712	366	575	490	1032	513	1594	1180	291	829	1155	1488
ENSG00000064115	2957	11971	1968	3739	3340	5131	2390	7146	3656	4272	4482	1767	12585	3159	12750	1158	17170	13417	12032	11121	3483	5147	9507	4347	3950	11301	13741	3450	5067	11875	4939	12458	6052	7237	9755	3798	24607	2274	1254	5170	7030	1893	2844	2405	6632	345	17698	8979	8950
ENSG00000064195	0	2	3	15	2	0	1	10	3	12	0	14	1	0	0	36	4	4	12	3	1	7	10	2	3	1	2	1	1	0	18	2	1	5	0	6	1	5	4	11	14	11	108	0	8	13	4	2	0
ENSG00000064199	125	576	179	1105	289	829	169	735	534	131	347	237	387	428	504	279	480	231	661	409	246	499	515	368	368	354	531	425	279	446	278	502	430	585	740	301	920	274	106	228	423	264	566	341	338	131	466	253	307
ENSG00000064201	59	18	29	117	69	37	76	40	168	98	186	23	12	42	17	113	114	20	25	19	106	126	3	54	59	3	5	10	24	99	53	13	14	35	83	52	11	135	438	16	18	61	23	41	44	32	9	43	58
ENSG00000064205	254	6	19	8	65	14	14	18	23	53	5	9	1	7	3	499	693	103	1	13	56	13	5	32	43	0	0	243	117	2	62	16	10	20	0	28	0	11	3	259	0	72	5	20	828	305	1	18	13
ENSG00000064218	0	0	0	0	0	0	0	0	0	6	2	1	0	1	0	0	1	0	0	0	0	0	0	23	0	0	0	0	0	0	0	0	1	0	0	0	0	0	0	545	0	0	0	6	0	5	0	0	0
ENSG00000064225	194	1172	754	1506	371	190	266	1111	626	193	524	2582	925	496	1035	1414	803	588	1496	973	360	706	1118	1086	1047	918	1555	119	732	348	962	1063	816	599	962	178	2402	441	419	596	1150	545	655	150	625	288	1100	140	387
ENSG00000064270	16	118	6	84	11	16	9	94	69	13	9	44	172	7	122	55	18	4	492	250	5	4	172	21	21	206	56	6	340	8	8	115	174	14	3	4	136	14	50	5	257	77	59	1	7	37	337	14	3
ENSG00000064300	657	91	3526	272	1204	115	386	223	226	1062	173	862	91	188	152	793	1271	216	126	236	136	132	98	981	67	50	46	180	1172	351	978	290	343	1929	646	1943	85	6185	5555	405	141	1256	47	151	166	819	63	909	671
ENSG00000064309	298	67	727	127	1325	2972	480	145	103	377	467	210	46	19	61	215	976	66	115	145	1609	418	94	1132	2836	39	41	367	942	1578	1318	119	131	2005	548	706	54	912	848	173	90	1732	129	250	1120	501	79	828	1372
ENSG00000064313	403	724	554	597	1140	992	549	1256	457	1009	1348	600	569	455	680	353	1742	450	1048	970	739	1014	708	1139	679	374	690	254	885	1153	884	474	306	901	1755	765	650	543	167	413	721	441	781	778	671	227	605	823	1291
ENSG00000064393	3874	4593	5147	1618	9651	21487	3586	7159	1218	11902	6632	7749	2851	1185	1996	4393	26356	1090	8411	8550	4896	3830	5646	10108	15347	2702	1300	5312	14101	19428	19116	5596	4569	18578	4696	8013	2025	6846	3170	1992	5714	6676	8305	4902	11798	2774	3886	23456	18168
ENSG00000064419	749	1174	895	991	1258	2051	688	1456	929	1818	1443	1104	1166	545	804	436	2324	1438	1635	1707	924	1126	1402	1612	1302	679	527	658	1403	1590	1768	1374	910	2068	983	1007	1115	949	236	472	1139	491	1463	988	1579	200	1210	1717	1599
ENSG00000064489	0	0	1	0	1	0	0	0	0	0	0	0	0	0	0	0	0	0	0	0	0	0	0	0	0	0	0	0	0	0	0	0	0	0	1	0	0	0	0	0	0	0	0	0	0	1	0	0	0
ENSG00000064490	1599	961	2133	2261	942	2907	857	940	1282	1492	1008	679	728	1723	786	2306	1361	1019	1063	857	1838	1845	1197	1488	1221	672	684	2108	1449	1594	1021	1411	1282	3340	1573	766	1332	2567	2216	1928	1448	1298	1375	1466	1161	1751	872	1414	1246
ENSG00000064545	1031	867	943	676	552	1149	368	345	433	1074	608	469	547	248	358	928	1097	473	860	689	466	765	742	645	595	428	301	753	612	493	938	1032	994	1998	425	364	671	1351	889	1085	708	740	521	381	676	802	773	970	614
ENSG00000064547	458	82	188	446	212	118	184	151	436	382	472	143	68	420	68	748	433	45	94	80	184	311	69	139	440	38	51	218	119	178	142	153	95	522	80	137	83	244	515	231	215	118	299	195	178	389	77	486	143
ENSG00000064601	6819	19415	6655	7153	6421	6473	2968	13047	6694	10445	4736	4025	12581	2529	8465	9683	10482	16958	12540	17245	4864	7389	15508	5841	11853	9958	5237	4887	5177	4303	5977	38838	22828	17329	2694	4368	14127	7520	5700	6567	14118	8559	7688	4454	5721	6001	17086	13480	5668
ENSG00000064607	1177	1536	1112	2112	1825	3142	1389	2695	2116	1454	2455	1322	1251	801	780	1978	2949	1592	2228	1925	554	1534	1350	1644	1531	929	896	487	1477	2791	2284	2131	1374	2400	1679	1573	1485	1434	2178	605	1647	1758	2293	1274	1460	1858	1344	1668	2986
ENSG00000064651	468	903	1343	1039	1897	680	634	1033	571	1354	694	555	549	686	729	251	2634	334	1259	836	572	562	723	2259	494	527	492	355	1450	1929	1038	828	619	803	1044	1031	658	808	157	669	723	347	725	290	744	89	628	959	1166
ENSG00000064652	268	801	411	854	747	1142	327	936	506	696	505	506	562	536	665	514	1790	755	791	638	532	622	873	503	701	468	466	653	428	714	726	830	625	889	1484	473	1044	390	166	320	807	297	887	443	761	219	587	851	653
ENSG00000064655	56	454	16	250	91	352	71	290	161	97	185	144	325	50	210	225	416	822	689	428	36	49	670	99	123	460	234	54	51	27	66	776	557	214	33	34	434	56	61	195	571	39	434	50	243	55	619	87	62
ENSG00000064666	1695	1357	3479	5274	1819	575	903	2374	3092	2991	1825	2858	1202	752	1141	6101	3535	231	1557	1273	1461	2014	1665	1923	1066	928	528	3259	1564	808	1655	1793	2227	3507	772	1798	1441	3533	3791	1477	1981	3433	3389	1272	1143	4658	1370	1023	1052
ENSG00000064687	135	177	114	365	236	150	244	234	635	250	432	270	142	79	96	765	389	181	206	202	148	204	137	253	297	120	47	110	170	284	417	317	292	524	170	123	90	293	1607	275	91	521	212	129	113	861	175	232	227
ENSG00000064692	41	45	45	529	49	20	24	133	171	63	105	64	30	25	38	88	177	118	87	50	21	45	24	93	26	23	26	32	116	72	101	36	34	24	28	50	28	74	42	40	33	113	428	23	48	15	31	28	108
ENSG00000064703	283	536	423	1025	632	423	321	483	469	511	568	352	472	322	496	331	757	330	706	380	314	535	388	883	446	453	556	241	741	716	423	411	239	736	1401	609	857	511	387	208	311	494	476	581	494	240	506	569	786
ENSG00000064726	1553	3018	1238	5185	2300	2812	1434	3852	2122	2583	2665	2279	2079	3010	2699	904	5176	3372	3378	2452	1898	3220	2458	2935	2248	1637	3683	1327	2381	3373	2160	2148	1782	2814	4891	2070	6079	1498	729	1924	2622	961	3910	2177	2657	486	2397	2709	2679
ENSG00000064763	183	121	470	340	278	192	150	224	169	225	486	136	82	233	101	99	427	59	133	81	274	596	62	511	340	50	105	151	268	457	339	112	64	346	382	238	80	449	160	83	52	198	227	197	232	65	72	210	339
ENSG00000064787	9	17	9	181	4	11	3	104	69	25	16	26	21	416	23	56	348	7	104	33	2	11	28	10	1	7	22	5	5	5	11	17	15	6	4	24	32	5	2	93	115	25	385	0	151	179	16	16	3
ENSG00000064835	3	4	8	9	1	6	1	3	10	3	0	1	3	3	6	4	0	1	5	6	0	1	2	1	7	3	8	3	1	0	3	1	3	0	1	3	2	3	4	3	4	0	2	1	2	0	7	1	6
ENSG00000064886	68	34	98	854	78	120	163	134	660	111	499	33	20	477	73	84	854	384	28	25	148	674	14	63	232	16	33	165	67	114	39	53	15	122	66	149	45	98	78	56	15	17	7	108	45	3	21	566	79
ENSG00000064932	647	384	956	885	1313	834	710	637	565	1993	1284	473	302	251	151	2670	2606	219	541	432	848	629	253	1748	1071	228	149	420	810	945	2045	611	372	1595	475	750	259	1810	1480	519	359	1027	398	610	550	1203	454	1573	1075
ENSG00000064933	519	445	297	965	622	939	442	567	655	531	562	320	346	465	353	372	976	352	520	442	469	544	343	678	357	255	496	193	371	965	367	393	200	427	1490	431	640	347	919	252	279	596	419	553	968	403	389	290	814
ENSG00000064961	1621	2066	2310	3698	1261	2834	1261	1769	1889	1741	1527	1218	1742	1980	1515	3299	1935	899	2528	1434	1881	2008	1586	1582	1832	1265	1764	2206	1382	1934	1779	2109	1875	4143	2459	858	4049	3025	3451	1597	1885	4311	1541	1771	1660	2780	1816	2197	1642
ENSG00000064989	1381	1019	7133	2628	4710	2976	2264	2131	706	5255	4663	1438	616	3270	1355	547	5672	211	1280	981	4395	3327	544	5715	1637	373	2120	1364	5677	12795	3231	567	284	2283	19450	3188	2686	4757	551	2384	633	488	2709	2566	3967	432	713	1682	7796
ENSG00000064995	835	741	1312	1400	947	1603	657	973	790	1071	1156	569	502	1464	672	739	784	657	640	588	1095	1191	634	1211	913	500	657	831	1109	1406	688	623	507	1394	2043	796	1095	1131	1405	871	671	1345	982	1102	702	726	623	1016	1130
ENSG00000064999	1055	1194	834	1259	1691	831	1053	1155	882	1787	1325	2206	795	378	681	742	1183	776	1673	1510	808	735	1336	1969	727	695	520	637	1693	2483	1071	1600	970	1566	822	1843	797	681	1386	413	1237	1501	1657	656	481	312	1123	1472	1420
ENSG00000065000	2317	3840	2657	2163	3993	5065	2163	3391	2306	4360	2508	2333	3115	1152	2293	3374	7725	3386	5581	4354	2065	2481	4758	4396	3004	2693	1240	2796	4346	3607	4330	6797	5148	7118	1783	2594	2265	4002	2637	1588	4124	3654	3180	1629	1863	1617	3939	4931	3892
ENSG00000065029	920	1490	1426	2357	941	2515	838	1738	1309	982	1044	1050	1163	901	1177	1188	781	892	1853	1395	955	1077	1335	962	1076	956	1258	554	1077	1560	676	1533	1140	1266	2152	783	2642	1508	2347	668	1276	2204	1541	967	597	1017	1350	1672	1602
ENSG00000065054	3071	2386	19561	2689	2064	1227	1950	1418	1202	5006	1624	6026	1894	1406	1414	6897	3258	338	2240	1279	3911	3118	2680	2221	1436	881	1357	3627	4355	3722	2885	2975	4657	8528	2435	1982	2677	14408	8509	3529	1999	4531	5052	515	1643	1603	2124	2609	2735
ENSG00000065057	267	288	610	682	168	403	252	181	292	300	174	329	208	150	211	443	491	208	313	169	324	265	286	344	129	152	276	517	355	286	203	348	326	807	367	107	448	730	383	467	244	322	360	178	210	242	271	214	234
ENSG00000065060	434	662	469	554	1080	785	454	954	437	796	941	640	296	343	357	245	1230	592	806	602	250	442	398	752	731	241	283	238	841	869	898	628	425	813	340	516	308	417	266	278	627	210	712	485	520	190	389	693	915
ENSG00000065135	2435	3113	2270	6946	3177	2890	2135	3650	2748	3772	3641	1979	1934	5059	2589	1495	4983	1506	3207	2364	3251	4604	2151	3606	3138	1974	3363	2207	3533	4553	2739	2119	1630	4590	6759	2816	4890	2470	850	2468	2292	834	2641	3377	2887	705	2383	2519	3699
ENSG00000065150	3553	5624	2798	8189	5320	10072	3015	6548	4440	8620	5443	3198	4647	4115	4638	1949	9918	3866	7157	6131	3149	5543	5445	7221	2778	3630	5718	4359	4895	9955	5196	4807	3299	6495	8880	3792	9153	2652	1661	4155	5133	2473	4259	6603	5785	1220	5175	5145	7547
ENSG00000065154	690	5417	1394	3853	2425	1938	784	3834	1907	1718	1475	2230	4629	1444	5887	710	3830	2976	6307	7471	899	1852	6281	1711	1099	3672	6841	945	2089	1936	1337	2863	2553	881	3778	1337	11299	1297	134	833	5855	370	3175	1243	1540	290	8625	2654	1650
ENSG00000065183	662	834	727	1057	1369	1175	664	842	744	1300	1157	481	566	722	490	282	2116	796	1098	799	765	974	642	1219	737	460	714	437	1104	1505	898	636	358	1332	1598	878	667	714	379	464	631	447	815	1195	907	246	716	1207	1405
ENSG00000065243	952	1757	1081	2058	2094	2112	1362	2403	1087	1842	2720	1343	955	1120	1455	732	2849	1580	2491	1999	1630	1986	1317	2290	1466	875	1646	640	2007	2407	1576	832	513	1712	3389	1808	1567	1024	685	869	1270	745	1727	1736	1431	546	1259	2197	2911
ENSG00000065268	443	744	780	928	317	1340	433	576	413	1049	413	545	604	533	471	1172	764	259	996	556	891	622	612	567	537	445	558	707	558	717	634	873	976	1863	662	288	1041	1668	535	578	613	310	540	532	541	519	1030	1248	585
ENSG00000065308	734	533	847	845	2194	685	554	1099	827	2708	1309	2336	438	265	315	898	1562	103	847	607	384	521	541	2578	579	349	241	398	1300	634	1376	787	561	1038	439	974	401	757	160	473	474	148	1049	461	1014	398	486	1127	785
ENSG00000065320	12	109	35	173	66	62	25	91	69	47	85	231	151	31	46	42	52	6	201	109	27	25	164	74	28	89	56	10	72	36	185	271	142	82	67	17	97	99	22	12	108	28	194	40	17	9	104	21	19
ENSG00000065325	70	1	0	2	8	0	14	1	8	90	160	0	0	77	0	0	7	29	2	2	0	1	0	9	3	0	0	11	20	3	22	1	0	4	0	1	0	1	1	54	8	0	51	14	4	259	0	150	1
ENSG00000065328	47	8	12	18	60	97	5	6	10	55	30	7	2	33	7	22	42	4	3	3	35	58	1	52	36	2	4	18	9	43	42	5	2	83	52	84	2	43	15	52	1	24	11	52	23	24	0	83	47
ENSG00000065357	460	101	806	777	632	279	316	331	1397	661	525	307	107	250	96	1016	1549	103	137	125	371	645	113	637	387	58	48	297	620	382	366	203	134	358	260	377	61	1016	1982	277	108	1558	310	208	280	419	80	318	354
ENSG00000065361	6906	5418	6098	3186	3690	5256	3104	3914	2281	8558	4292	1830	2897	3906	3800	6529	4450	948	6287	6663	4812	7090	5199	5535	10139	4190	2730	2151	10338	5351	8773	4524	4566	13231	9955	3370	4956	6099	13491	2046	4006	8339	1814	4957	6240	6349	5174	16454	9626
ENSG00000065371	2	1	2	0	0	4	2	2	8	0	3	0	0	0	1	3	0	1	1	1	0	2	1	1	1	0	1	0	1	2	0	1	0	1	0	0	0	0	1	0	0	5	1	1	0	0	0	0	1
ENSG00000065413	120	102	66	225	380	193	171	302	176	192	889	312	86	105	57	84	1124	83	192	144	170	401	68	285	193	26	83	58	206	553	325	72	42	193	361	227	133	101	416	44	45	129	85	184	262	54	64	87	572
ENSG00000065427	5207	4746	5918	9926	3929	7668	3102	4192	5349	6336	4613	2447	3938	5465	2983	3885	6112	2934	5525	4289	7201	6489	4182	5800	4337	3902	4025	5496	5166	6921	3879	5301	3900	10489	8775	2830	7434	5775	2587	3782	4562	4241	5010	7218	6220	3186	4473	6057	4966
ENSG00000065457	216	525	292	606	583	600	219	912	350	554	586	579	360	257	365	288	1432	476	816	663	362	336	488	632	429	240	412	147	491	802	497	475	349	1371	969	465	870	484	446	335	577	532	733	321	489	113	445	367	575
ENSG00000065485	3212	1002	2939	1594	3057	6378	1205	836	912	6012	2064	928	697	3492	512	3897	2521	694	992	757	2845	3720	777	3572	4019	578	647	1788	1556	3271	2352	1336	1117	4481	5168	2097	1215	3271	2184	1791	819	2132	1056	4557	2970	2697	851	2161	2974
ENSG00000065491	604	751	798	1213	766	1307	608	1043	690	860	625	464	598	788	787	549	852	905	944	695	607	782	710	817	677	523	540	472	997	934	536	802	592	1362	1849	628	1426	827	1021	407	831	922	595	710	726	351	687	941	863
ENSG00000065518	2578	4151	4509	6081	2909	6644	1947	4000	2898	3243	3381	2273	3412	5006	3670	3317	2764	4229	4371	2884	4051	5090	4443	2793	3808	2650	4141	2091	2121	4428	1842	4646	3963	4904	6407	2272	8154	4246	2236	1919	4841	2448	4905	3863	2258	1708	3528	2814	3336
ENSG00000065526	1195	697	2244	386	2980	541	1520	1652	1046	2484	1687	1576	552	172	416	1929	3462	444	1322	1867	840	650	995	2511	1009	635	178	385	3045	2049	2870	1317	1015	2319	238	2716	245	2270	1725	319	1083	4453	1860	284	538	806	801	2168	2902
ENSG00000065534	5677	4279	9433	8943	11284	5837	3429	6508	3644	9505	8413	9744	2566	1815	2833	7020	12162	997	7079	6337	3821	6056	4606	8946	2277	2194	3407	2152	6197	5046	7082	3350	1916	6888	5042	8887	3640	7764	1755	3292	4570	4401	7898	4455	6985	1752	3628	3343	8135
ENSG00000065548	1198	3475	1675	4641	2448	3415	1315	3668	2388	1798	2272	1254	2740	3045	3267	801	4940	1670	3781	2805	2466	2800	2597	2709	1753	2227	4565	1070	2001	3387	1620	2531	1747	2160	10266	1575	7357	1511	593	1207	2391	1194	2405	2270	3310	463	3191	1244	2684
ENSG00000065559	737	1510	850	1950	1264	1572	688	1859	1162	1166	1346	835	1140	879	1353	779	2522	1077	1928	1393	774	1203	1200	1465	1535	1020	1528	531	1319	1695	925	1252	909	1586	2829	1259	2223	843	490	703	1210	1160	1152	1008	1162	347	1399	1657	1626
ENSG00000065600	174	1045	204	695	253	274	150	695	422	322	313	213	702	261	834	138	452	130	1473	934	142	418	866	355	302	880	837	161	258	399	226	1009	563	258	238	151	2269	268	113	243	898	35	472	168	271	63	1076	369	354
ENSG00000065609	1	3	0	9	3	0	0	5	32	3	1	6	3	2	1	13	1	1	0	0	0	1	1	0	0	1	0	1	0	1	0	11	1	16	0	0	2	0	1	0	6	0	2	23	0	0	3	0	0
ENSG00000065613	2396	3807	2076	5734	3789	4439	2816	5131	2076	3479	3148	6151	2705	2462	3043	996	5347	4003	5386	4089	3125	3679	2603	3931	1970	2054	4196	1472	4437	6192	2883	2476	2050	4004	7442	3066	4687	2466	795	1175	2700	1660	3038	3375	3364	584	3058	4028	5819
ENSG00000065615	389	631	236	1162	792	962	335	913	518	561	1022	304	415	811	626	99	957	423	645	505	624	1228	426	792	678	305	905	440	439	815	630	407	238	816	1731	469	1223	229	46	344	465	25	520	531	679	100	503	696	695
ENSG00000065618	12	4	55	63	9	2	10	10	26	11	18	8	2	5	3	69	66	16	2	7	79	6	1	11	128	1	0	11	9	13	5	4	1	8	7	5	3	18	10	12	6	0	27	1	6	14	3	13	4
ENSG00000065621	378	804	548	869	114	1763	145	614	523	76	21	443	384	186	500	253	40	735	828	586	428	147	674	84	4	407	676	35	219	458	9	665	683	31	30	173	780	271	156	25	919	281	963	12	9	1	485	12	12
ENSG00000065665	144	139	172	196	189	274	119	239	263	169	263	97	99	78	63	291	460	286	177	171	90	136	91	159	186	78	74	44	155	337	118	157	111	234	186	170	93	162	336	88	114	508	283	109	135	168	105	197	247
ENSG00000065675	190	250	219	1670	242	422	132	571	526	609	247	190	148	137	107	250	1352	166	506	483	167	504	225	127	115	138	245	846	169	146	113	234	161	100	250	164	326	190	362	76	853	325	1430	145	82	103	153	444	302
ENSG00000065717	494	293	652	1170	522	303	293	788	1049	542	278	896	394	214	285	1361	360	221	532	301	181	146	364	991	127	267	226	262	546	346	291	853	641	386	258	536	423	686	652	268	598	751	909	178	166	486	339	220	556
ENSG00000065802	310	819	336	911	1239	686	672	855	813	727	773	972	629	482	569	628	1072	442	1141	1065	436	301	684	970	482	649	469	495	1274	774	704	982	864	967	1292	699	826	418	541	231	820	375	574	325	745	234	804	540	811
ENSG00000065809	1778	10017	2323	10980	5197	14271	2657	13722	5390	5191	6662	5620	7120	8482	9493	2239	12338	3028	8933	7599	4711	6760	6654	4932	6962	5011	8510	2105	4413	6400	4029	9245	5840	7799	16604	4407	13403	3952	1101	2735	7282	1270	11203	6212	5496	1223	7015	5492	4019
ENSG00000065833	147	262	105	406	939	516	380	504	272	826	426	251	170	455	241	166	985	547	145	184	232	478	151	429	453	68	123	248	190	255	234	243	120	386	205	314	250	112	94	192	148	61	284	374	232	117	187	835	279
ENSG00000065882	1994	5898	3231	8790	4604	2707	1616	7136	3755	3992	3206	6507	6024	2530	4618	3735	6410	2622	7347	5662	1686	3806	7264	3615	2868	4165	4575	1656	4123	4827	3647	7990	6914	5795	4582	2862	11878	3832	2434	2139	6075	1893	4985	2089	2793	1197	6246	2632	3498
ENSG00000065883	951	1089	1335	1473	1764	2252	960	1265	1261	1714	1666	1057	732	677	735	1164	2637	1035	1460	1004	1137	1184	912	1831	1710	640	592	793	1487	1465	1394	1025	709	1940	1087	1328	784	1333	1809	537	903	2236	1398	1024	1394	1294	957	2091	1738
ENSG00000065911	704	439	1411	1443	1412	842	301	687	644	1082	886	1215	174	1189	363	488	4119	852	333	269	598	1200	306	1122	531	181	377	1087	525	1318	672	521	230	658	1077	833	451	853	303	514	272	651	869	577	1217	152	332	854	1027
ENSG00000065923	66	66	19	89	157	75	85	146	60	103	241	52	41	67	51	28	336	187	156	119	54	128	50	177	48	33	44	48	119	136	136	55	29	132	138	68	95	33	33	162	84	94	137	75	119	25	51	74	95
ENSG00000065970	884	440	1151	606	971	899	652	640	542	1099	825	677	255	222	205	707	2041	385	588	655	527	782	407	1297	633	231	149	545	1350	1002	1063	540	520	1285	506	759	229	1278	928	537	595	496	663	444	539	674	325	1057	1038
ENSG00000065978	9064	10961	15300	25128	15481	18892	7480	15495	9984	16152	14885	8628	9416	17764	11082	5740	25420	7020	15133	10411	13871	21471	11720	14954	15664	7724	11307	15124	12945	17376	10300	10422	6153	15388	18053	10843	23959	15034	2014	16574	15281	6675	18348	18423	11836	2241	10457	24461	14689
ENSG00000065989	1389	174	1375	459	1332	417	673	350	450	1303	718	492	139	217	95	1016	1335	842	325	199	628	706	172	1353	411	122	64	578	1680	883	1350	317	337	1609	459	674	168	1344	1005	668	341	1310	883	478	695	750	218	1321	989
ENSG00000066027	2159	2406	2778	6366	2082	3547	1534	3492	2360	2522	1840	2554	1427	2069	1741	1361	2441	1213	2917	2119	2120	2523	1965	2807	1748	1797	2554	1212	2346	3218	1629	2339	1851	2191	3475	1801	3667	2251	1157	1256	3070	931	3225	1768	1786	663	2036	2149	2234
ENSG00000066032	0	11	0	18	0	10	0	10	3	2	1	4	4	9	5	1	12	4	24	9	0	0	9	0	2	4	14	1	0	0	2	4	1	0	0	0	19	0	0	0	10	0	6	1	0	0	8	3	0
ENSG00000066044	1452	1545	2475	2163	2195	2386	940	1761	1310	2583	1353	1612	1244	1009	1167	1989	3242	3133	1885	1547	1742	2397	2149	2351	2011	1109	701	1565	2330	1777	1879	2264	1802	3140	1588	1635	1508	2473	863	1504	2331	1400	2884	1116	1386	1124	1466	2677	1819
ENSG00000066056	2181	595	6064	1757	2787	737	1122	773	570	3517	1355	1401	298	726	327	1732	2822	152	556	638	1930	974	428	6696	859	336	239	1581	4734	1776	2378	1146	837	1678	794	1421	324	5968	2655	1381	447	7501	3508	575	846	1698	507	1866	1526
ENSG00000066084	717	848	1096	1109	1616	1656	866	1372	825	1422	1554	710	410	681	609	617	4050	1252	1278	1169	1046	1366	781	1788	1378	425	367	736	1578	1741	1192	800	560	1781	397	1212	386	1172	794	476	731	489	932	887	968	478	683	1819	1833
ENSG00000066117	1284	1362	2131	1360	1630	2107	802	1284	1404	1579	1026	1183	1046	493	809	1635	3374	1313	1746	1612	825	1207	1592	2286	1372	974	473	1096	1819	1386	1408	2036	1627	2570	1095	1421	962	2084	1771	1162	1856	2768	1812	728	1221	1060	1362	2118	1677
ENSG00000066135	1021	1185	1010	1364	1263	890	730	1246	987	1561	1094	819	851	787	698	794	2224	1268	1490	1438	588	1137	1189	1344	1061	607	554	718	1629	1370	1129	1386	926	1629	679	946	823	1317	724	577	983	789	974	1008	808	380	1217	1489	1546
ENSG00000066136	1494	1629	2557	1681	1259	1081	1086	1350	1277	1988	1357	1288	1202	815	906	1992	2378	2605	2140	1602	1495	1821	1824	1624	1305	1129	996	1108	1590	2006	1182	2066	1540	2075	879	989	1613	3067	1936	1114	1719	1837	2704	1090	836	941	1414	2700	1975
ENSG00000066185	101	465	137	225	65	266	59	442	130	97	338	165	397	98	319	51	56	137	536	452	132	132	394	82	140	355	505	56	135	211	102	504	397	230	127	100	711	180	56	72	498	68	589	149	78	20	458	141	166
ENSG00000066230	168	1835	493	145	61	690	778	2449	191	298	368	312	1362	17	973	220	195	165	4903	3931	662	1899	1921	1725	142	739	801	169	259	2562	9647	1190	697	1336	1430	1079	1412	311	3045	18	3051	340	3121	289	68	608	2433	882	3466
ENSG00000066248	13	733	151	303	90	654	37	487	225	70	300	147	841	333	427	955	670	1	806	935	487	459	913	179	543	584	406	181	288	171	194	895	549	1442	1276	66	1069	128	124	285	562	234	51	212	1010	71	1055	112	340
ENSG00000066279	143	16	60	76	330	344	53	38	80	225	109	20	5	162	18	154	111	9	15	22	72	162	6	189	144	2	14	59	44	148	253	18	3	487	120	163	5	75	106	102	0	0	14	366	380	92	13	76	148
ENSG00000066294	389	65	188	474	1931	339	778	437	523	1925	3149	184	92	763	79	256	2130	184	81	56	576	1508	27	1061	1956	21	67	454	468	1982	1091	248	40	1386	1082	645	69	630	934	203	36	85	44	670	1129	75	66	1544	1348
ENSG00000066322	1699	2311	2806	4182	2165	1928	1141	2175	1945	2278	2185	1296	1685	1863	1913	2009	4176	1694	2368	2034	1823	3024	1994	2476	2913	1360	1603	2178	2396	2290	1994	3208	1841	4935	4234	1419	3269	3133	896	3774	2385	950	2351	1287	1712	634	2350	3216	1961
ENSG00000066336	833	140	389	722	1127	285	731	296	841	1091	1418	108	104	708	102	1467	947	215	106	84	898	1733	106	874	1892	52	41	1054	632	686	858	388	227	2166	476	306	116	1624	1725	583	156	875	112	482	556	403	112	890	635
ENSG00000066379	743	528	851	1772	442	1176	494	516	790	604	574	418	446	1194	571	437	384	384	483	315	679	921	395	594	501	424	507	692	626	794	306	541	540	896	1013	373	914	838	441	722	527	333	589	546	684	343	475	510	422
ENSG00000066382	65	332	334	303	176	73	42	413	290	187	85	642	286	81	195	89	212	16	642	525	56	105	429	206	44	246	309	43	266	179	174	349	274	64	134	114	416	139	79	128	818	61	1554	35	125	62	253	67	159
ENSG00000066405	16	5	7	16	24	23	28	23	15	7	61	8	6	9	2	5	13	4	18	8	7	23	6	13	19	2	8	2	7	40	22	8	1	15	10	10	4	4	19	2	3	0	19	13	5	12	5	7	30
ENSG00000066422	414	757	510	947	875	1027	642	1016	512	690	877	535	543	476	655	420	1259	376	937	777	697	1031	573	1274	688	361	907	214	695	1286	622	433	299	517	1604	692	940	479	169	303	462	243	697	632	682	301	588	457	1308
ENSG00000066427	435	412	611	622	593	542	405	690	411	529	735	364	288	487	446	191	610	284	566	363	512	503	321	739	317	251	478	210	775	911	464	302	266	352	1294	544	650	572	259	308	308	319	615	394	424	167	296	613	943
ENSG00000066455	1340	2008	2142	3135	1387	2889	1073	2269	1436	3255	1750	993	1676	1824	1594	679	2217	2456	2306	1669	1687	2037	1583	3749	2510	1303	2145	801	3262	4272	1780	1692	1133	2669	4794	2051	3401	2183	899	1675	1640	1989	1902	2671	2084	437	1834	2352	2817
ENSG00000066468	654	1699	1208	2024	990	2696	1078	2782	915	1717	1224	1446	776	417	780	723	2491	229	2638	2046	1440	1723	1350	468	479	1041	1015	873	1683	1367	1195	2676	1410	965	210	352	1222	1041	1453	179	2570	1253	1747	367	934	612	1029	2799	1341
ENSG00000066557	486	749	424	1114	810	1152	476	1195	492	857	963	396	528	785	975	297	1104	440	967	863	834	1066	772	909	588	470	1515	384	864	1605	797	472	282	847	2944	809	2143	401	162	428	594	335	716	1051	794	244	618	948	1281
ENSG00000066583	244	1604	430	1414	613	1420	331	1502	504	767	495	665	977	488	1254	178	1504	659	2063	1767	711	786	1771	525	786	905	1582	543	599	836	866	1105	1023	1243	3284	522	2775	517	104	495	2204	280	1587	587	932	103	1263	918	818
ENSG00000066629	880	614	1592	605	1013	779	672	919	383	1518	1187	847	371	355	347	464	2293	374	679	556	601	732	581	1513	350	212	373	504	1377	1402	1209	551	430	1102	854	1574	506	1236	435	671	516	470	598	408	869	279	463	1017	1586
ENSG00000066651	267	704	454	940	325	935	177	759	463	382	499	322	401	392	564	163	439	337	613	606	581	665	414	524	481	422	713	171	298	682	254	469	269	213	674	341	1046	308	194	215	494	413	448	514	383	83	537	486	566
ENSG00000066654	1140	1929	1763	3347	1642	2880	1095	2790	1763	1905	2029	1636	1392	1319	1761	911	2566	1772	2928	2096	2066	2311	2106	2180	1609	1283	2216	1172	2088	2818	1944	1957	1347	2700	3618	1512	2140	1787	851	985	2114	1572	2571	1979	2787	975	1673	2136	2666
ENSG00000066697	300	284	361	831	775	887	336	449	426	497	531	301	214	1433	294	261	947	1099	406	227	542	624	249	849	527	184	279	222	590	936	432	372	216	667	1169	803	522	407	221	654	444	486	622	753	539	220	254	722	734
ENSG00000066735	65	66	350	92	96	180	43	71	50	298	53	71	30	22	25	78	125	4	116	83	46	58	77	871	30	27	49	48	186	107	753	51	86	183	89	86	32	488	133	60	127	170	290	28	153	81	41	582	111
ENSG00000066739	792	1408	902	1287	1106	1975	927	1869	963	1187	1004	849	779	471	931	656	1833	936	1957	1732	779	682	981	1770	794	779	848	247	1619	1563	1033	1079	786	718	607	1142	660	841	1407	558	971	1365	1341	801	887	749	1039	1654	1942
ENSG00000066777	1196	3054	1201	2295	2424	2864	1383	3439	1950	2406	2714	1982	1871	1252	2037	924	3032	2132	3931	3642	1491	2063	2396	2482	1623	1876	1712	921	2063	3071	2028	2214	1506	2002	1811	1481	1754	1189	765	714	2254	567	2539	1523	1715	413	2505	2332	2665
ENSG00000066813	5866	56832	4651	8886	2411	16358	3305	28088	10423	2152	8003	2917	45788	5033	31646	4463	1614	16620	48307	45604	6773	3630	32569	7804	8687	40165	43822	4165	6775	31422	2981	62782	50294	16194	12223	7812	68012	9486	18611	848	22938	22914	469	7491	6409	1483	60350	26714	29755
ENSG00000066827	248	1054	843	460	619	1318	308	811	344	457	402	448	1210	397	881	771	1212	243	1582	1255	449	887	1430	849	440	907	622	325	1521	653	626	1363	1109	890	1182	415	1261	905	193	116	886	273	507	155	643	69	1434	1279	1308
ENSG00000066855	588	2675	443	1569	859	2706	571	2296	849	980	1104	675	1831	1728	2685	582	1543	877	2605	2468	621	1004	2385	1278	1339	1783	2208	668	1390	2265	1122	2203	1329	2366	3687	1005	4894	712	217	562	2449	271	1251	1186	1385	167	2150	1613	1886
ENSG00000066923	100	73	56	199	221	291	184	291	197	94	400	87	59	101	29	308	209	56	117	117	53	160	25	105	237	38	37	41	91	218	214	94	36	191	161	96	84	87	98	22	29	222	51	91	151	108	42	324	432
ENSG00000066926	460	2754	439	1641	1054	1331	360	3166	712	822	914	1058	1405	558	1498	319	1675	1137	4206	4067	768	1000	2833	763	696	1244	2260	485	709	1374	1205	1488	1287	1197	1614	791	3944	512	303	571	4726	271	4699	607	712	146	2092	931	1499
ENSG00000066933	1753	2011	2552	2022	3469	3687	2774	3202	1129	3334	3025	1414	862	1259	1239	1357	5382	2044	3088	3050	1917	2612	1380	3274	2468	1130	1091	1004	5577	7759	2634	1543	952	3172	2182	2645	1119	2279	2502	531	1993	3409	2933	2786	2899	1017	1417	4245	5461
ENSG00000067048	1905	2770	2116	3675	2	804	2172	3444	2214	1	0	0	0	3187	2408	1406	4155	0	3546	3	2449	3240	1839	5232	2368	2116	3654	1044	4800	1	1020	3	1067	2493	0	1	0	0	2	1861	1905	13	13	2135	952	228	2682	0	4
ENSG00000067057	16193	1410	13229	3495	15676	23199	13341	2177	1610	36594	12330	1539	768	10708	972	13627	39687	1503	1481	1053	12857	26163	1363	9395	17455	743	515	13920	26925	20496	10799	3139	1296	24369	14182	11776	1159	21577	9526	16667	2503	19743	3174	11807	8393	9768	1148	43511	14950
ENSG00000067064	704	2592	863	3125	1366	1983	773	2639	1701	1147	1042	1247	1730	1529	2311	424	1278	933	2411	1913	1184	1600	1977	1549	919	1947	2882	745	1526	2375	796	2010	1440	1229	4099	1324	5723	969	268	1092	2740	415	2091	1029	943	115	2730	1110	1358
ENSG00000067066	1563	1706	3060	3521	4465	2361	1628	2475	2152	3704	3193	1530	1097	2554	1334	1521	4101	1370	1732	1551	4560	3768	1376	3542	2168	1027	1271	1873	2596	4412	2515	1640	1130	2760	3605	2184	2173	3169	2813	1626	1925	1955	2513	2970	3308	831	1477	2070	3161
ENSG00000067082	7073	4466	14646	12950	17616	12111	6013	9729	2800	16062	8225	3551	2042	10637	10788	4446	9986	3083	2956	3879	8761	3954	1263	20247	4224	6716	1436	6537	23152	24249	7678	4453	2317	9522	31024	13857	8274	13103	5011	1695	4377	20690	3625	7232	5151	3659	8465	40708	15688
ENSG00000067113	4531	2843	25331	3656	4809	3782	2797	2487	1207	8620	3589	6997	1871	3405	1968	4416	9765	798	2145	2058	5442	6573	2262	4131	3365	1153	1953	2632	7388	10695	5106	3411	2428	6128	12548	6647	3669	17506	1837	3275	1803	3130	5260	2490	5065	584	2051	6477	10871
ENSG00000067141	1154	1998	2010	1820	3130	1787	1000	1688	1274	1898	1444	2196	1542	566	1679	2490	4119	1010	2912	3132	1467	1914	2411	2880	2147	1578	677	517	2726	1747	2644	2494	1842	4837	1129	2120	1051	2335	1951	976	2243	2137	2170	1426	1208	787	2224	2499	2771
ENSG00000067167	2055	4082	1935	7514	7037	4982	2756	8734	2821	5646	8592	3383	3081	5720	4172	1068	14404	2417	6389	4702	4274	7953	2952	7220	5831	1644	8149	5149	5723	9858	6769	2014	989	6397	25919	5242	12818	2437	461	3055	3750	959	4482	8746	5157	330	3476	10682	8489
ENSG00000067177	207	288	173	196	343	480	210	389	130	866	588	180	176	356	167	165	944	821	418	311	335	373	271	413	1041	128	152	363	817	597	556	321	175	490	57	294	318	188	596	280	281	567	324	941	28	568	172	1286	65
ENSG00000067182	3972	2699	4246	5779	4932	5133	3211	3490	2674	6412	4175	1692	1720	3099	2102	4285	8077	2169	2163	2332	4053	4166	2091	6796	3750	1976	1121	3666	5965	4519	3709	4239	2569	6434	3829	3148	2434	6781	3451	3912	2700	2837	1474	3884	3193	2907	2610	5989	5061
ENSG00000067191	216	37	167	127	96	119	177	79	169	165	200	110	24	23	16	336	214	56	45	34	67	117	36	174	98	28	20	45	143	94	111	39	39	102	69	62	23	227	567	59	37	236	82	66	72	270	31	57	75
ENSG00000067208	325	573	354	975	814	436	345	1028	483	715	715	803	351	388	509	353	1421	479	798	509	361	448	434	807	467	264	395	228	639	767	569	506	280	642	633	605	644	349	129	330	467	266	772	354	514	163	385	605	605
ENSG00000067221	623	405	953	1374	667	735	453	358	496	889	502	282	299	482	224	937	1119	289	362	279	639	562	317	630	695	191	292	696	569	714	453	507	364	1210	645	285	599	1132	821	1026	325	381	561	385	580	341	346	1018	440
ENSG00000067225	73625	17877	53794	32916	48876	92278	62393	19527	21046	61236	38532	14592	11378	44938	7534	49718	161092	36598	23456	19341	60279	83850	21021	59372	51689	9014	7316	60153	112794	67439	45209	28020	17232	105631	60659	41831	12915	75731	45341	76221	37986	81640	63597	43685	51744	23715	16881	109075	61393
ENSG00000067248	809	2601	925	3119	1414	2311	949	2818	1636	1701	1224	1012	2508	1144	2085	705	4013	1232	3439	2675	1071	1453	2288	1752	1244	1825	3227	532	1309	2162	2178	2287	1606	2670	5456	1098	4519	969	406	727	1713	629	1669	1036	2247	461	2533	1473	1870
ENSG00000067334	1804	1985	2537	5156	2008	2289	1674	2570	2470	2276	2052	1240	1719	3952	2153	1269	3024	1311	2584	1504	2450	3094	1586	2863	1987	2062	2934	1506	2968	3317	1830	1864	1379	2956	5367	1650	3854	1888	1463	1289	1613	1217	1950	2596	2200	715	2135	2402	2314
ENSG00000067365	263	152	342	479	289	707	220	325	245	363	357	208	149	425	197	534	295	216	284	248	359	263	205	414	378	138	260	317	327	411	238	323	242	702	385	245	380	370	555	268	188	694	230	314	277	637	222	362	301
ENSG00000067369	1086	1126	918	1675	1857	1833	1115	1506	1491	1625	2074	1072	926	806	531	812	3569	1719	1555	1414	756	1265	911	1634	963	579	480	413	1494	2016	1596	1467	700	1965	1416	1068	795	1005	847	571	1034	997	1393	1047	1213	435	962	1545	2104
ENSG00000067445	643	448	355	1015	513	605	426	606	818	815	1144	548	235	442	204	329	602	82	339	311	243	381	228	686	98	202	273	68	544	328	359	455	208	326	438	444	255	335	803	118	383	259	305	515	69	816	250	573	220
ENSG00000067533	476	576	437	847	745	1039	398	694	561	725	623	633	355	775	560	300	1321	523	638	539	704	825	572	843	632	410	439	350	921	697	548	384	353	968	1009	945	545	515	167	455	741	339	749	625	543	175	368	625	792
ENSG00000067560	10284	11730	18294	22063	15318	14497	7535	14580	13348	14549	10731	12479	7970	10493	9796	12574	18876	9501	12317	10407	11639	18199	13334	17641	12575	7037	6183	10088	19387	14225	11761	13659	10830	17339	15246	11076	10305	16823	5146	12267	16582	8673	16635	6097	11686	3782	9827	14639	12637
ENSG00000067596	901	923	1089	1444	1221	978	647	952	975	1239	1012	769	653	371	541	784	2246	805	1193	1130	628	1164	995	1616	876	635	399	671	1460	1086	1277	1217	798	1620	797	833	534	1190	893	751	1038	559	1256	568	773	374	1044	1220	1148
ENSG00000067601	82	191	125	127	115	189	41	212	75	100	108	100	151	158	149	99	202	89	209	109	84	137	150	95	214	110	207	77	90	136	61	189	200	233	199	69	235	87	72	40	130	137	111	58	122	53	151	150	94
ENSG00000067606	523	1567	619	871	577	857	373	857	656	881	485	625	993	409	1141	352	715	356	1693	1199	838	720	2196	456	464	987	962	606	913	758	634	1663	1539	883	621	393	1838	947	493	332	1512	304	936	577	458	127	1847	899	664
ENSG00000067646	301	367	284	722	0	177	428	764	394	0	0	0	0	645	421	305	1199	0	541	0	468	754	299	872	454	212	597	168	692	0	234	0	161	501	1	1	1	0	0	254	233	1	4	441	152	78	303	1	2
ENSG00000067704	2639	5009	2198	3930	3919	4810	1915	4585	2572	5466	3446	2230	3835	2569	4339	992	8815	4524	6163	5997	3171	3912	5427	4204	3026	3562	3227	2267	4793	5432	4460	4683	3151	5731	4730	4714	4882	3237	480	4874	4535	859	4098	3888	3185	638	5386	5219	5081
ENSG00000067715	11	128	11	149	4	3	11	89	62	7	14	83	39	7	41	33	33	9	119	105	4	5	69	39	8	54	72	4	23	63	9	84	71	42	13	31	45	14	1	8	77	41	767	6	7	6	96	5	33
ENSG00000067798	34	34	118	118	76	16	35	103	116	42	62	42	21	32	41	57	417	59	26	40	24	19	19	109	28	33	17	11	31	41	45	37	23	35	10	77	10	78	28	18	19	146	27	12	97	42	22	39	81
ENSG00000067829	1967	3123	2850	2928	1476	2784	1061	2504	1667	1884	1386	1469	2501	1290	1831	2927	2003	1683	3002	3047	1794	2757	3772	1589	1574	2235	1493	2162	1819	1828	1380	4136	3809	3714	1999	1029	3498	3107	3802	2314	3645	3758	2353	1470	1531	2890	3108	3006	1863
ENSG00000067836	588	1700	758	1257	571	2018	406	1391	946	862	496	849	1084	1152	1333	1448	736	578	2137	1409	1140	889	1704	684	1618	1385	1589	885	718	1177	636	2570	2038	2639	1401	405	3054	1234	778	1314	1646	941	1456	313	617	681	1783	685	721
ENSG00000067840	130	91	436	418	136	48	55	141	191	74	62	215	40	58	44	853	138	18	90	57	59	49	48	113	45	48	49	66	169	108	115	139	85	78	134	149	114	414	508	47	31	513	85	36	85	152	61	98	132
ENSG00000067842	1	17	3	4	3	0	0	16	8	0	3	7	0	2	2	3	1	2	20	21	0	0	12	0	0	7	3	0	4	1	1	2	1	0	0	0	1	0	1	10	21	0	6	1	2	73	7	0	0
ENSG00000067900	1823	2423	2306	3326	4070	3320	2132	3327	1921	3571	3926	2865	1410	2051	1787	1445	5694	1427	2658	2415	2174	3846	1836	4128	2059	1092	1641	1028	3655	4751	3986	1801	1280	2779	3159	2707	1349	2028	815	1154	1644	999	2736	2879	2962	641	1789	2569	4592
ENSG00000067955	729	665	1332	1718	2056	1568	705	1292	845	1917	1436	750	380	991	642	683	2383	574	824	586	1824	2250	521	2735	1506	342	504	1068	1452	1661	1444	465	283	1626	1629	1364	699	1354	617	1110	816	628	1240	1312	1336	671	467	2232	1213
ENSG00000067992	205	324	177	242	249	341	144	294	212	381	368	136	360	174	230	137	675	518	342	379	161	295	374	247	190	199	196	110	281	357	270	308	276	240	482	221	615	255	203	332	244	266	248	183	345	108	336	334	344
ENSG00000068001	2118	2006	18084	4543	3837	2439	1410	1845	955	6799	2326	3375	882	1627	1156	3707	3998	749	1754	1100	3809	2736	1175	5003	1992	857	1408	2959	4840	5030	3028	1871	1172	3552	3883	4089	2368	7915	8674	2045	1280	5898	6976	1087	1835	1634	1351	5761	2682
ENSG00000068024	115	198	165	261	546	272	223	313	278	499	273	426	131	136	157	346	414	415	366	249	152	93	208	477	291	160	108	138	354	299	330	271	257	357	148	358	120	254	351	162	245	169	309	147	197	205	204	281	352
ENSG00000068028	895	670	1648	1726	843	795	821	824	1171	833	917	444	491	788	536	1211	1038	572	638	512	833	962	468	1100	765	537	477	599	1081	994	861	606	517	1064	1089	721	827	1258	1664	1078	568	701	572	454	779	619	690	931	900
ENSG00000068078	525	1839	953	1092	559	912	359	1662	813	1287	699	1089	1083	395	1025	973	770	447	3213	2421	395	351	1394	367	884	1264	1409	295	1296	865	691	1297	1109	1422	888	967	1733	1336	1813	77	1438	1174	1970	694	316	936	1890	1793	1168
ENSG00000068079	1456	1227	1316	2798	1881	1777	778	1415	1093	1078	879	711	761	1455	933	2304	1107	750	919	790	2134	3015	1092	1273	1759	658	714	1714	1408	2128	1231	1817	1663	3885	1978	877	1359	2892	2026	1710	1019	488	838	1133	1173	1118	1059	1315	1168
ENSG00000068097	376	247	456	388	607	411	311	325	356	681	730	243	199	238	130	419	1128	290	355	358	251	434	231	606	357	135	115	216	677	597	471	317	152	482	197	366	138	488	601	178	260	713	359	363	257	304	192	629	544
ENSG00000068120	2146	2805	2027	2471	1368	3006	1265	2066	1735	2142	1423	1430	2118	1026	1683	2557	2720	1495	3436	2437	1582	2342	3506	1973	1924	1926	1436	2055	2349	2004	1521	4451	4232	4994	1894	1147	2593	2845	2798	1869	3454	1805	3386	1171	1045	1534	3012	2933	1877
ENSG00000068137	383	206	684	250	507	445	542	185	261	593	453	231	168	114	142	1075	454	118	277	208	302	253	210	809	290	122	86	333	867	303	409	215	267	815	184	200	200	1457	566	405	242	681	240	214	221	554	288	337	450
ENSG00000068305	1642	1790	2813	2077	3244	2786	2066	2656	1135	2886	4953	1895	1116	1527	1153	1147	5370	1521	2476	2059	2294	3078	1321	4320	2042	701	1209	731	3243	3706	3474	1225	776	2623	4375	2615	1691	2747	1185	940	1542	1724	2957	1442	2766	454	1355	2726	4310
ENSG00000068308	1920	1848	2081	2656	1646	2112	1412	1612	1936	2279	1613	1708	1303	1027	1070	2657	2832	1010	2081	1854	1623	2139	1873	2279	1748	1215	888	1893	2915	1985	1781	2222	1881	3268	1884	1533	1640	2701	2303	1409	2239	2853	2031	1714	1578	1618	1638	3119	1774
ENSG00000068323	1670	1560	2074	2596	2279	2049	1180	2051	1637	2539	1666	2055	1203	1275	1073	1984	3292	795	1558	1495	1279	1514	1436	2522	1590	981	780	1238	2697	1807	2099	2156	1604	3035	1800	1872	1900	2658	1138	1101	1729	2235	2209	1345	1906	1539	1445	2885	1945
ENSG00000068354	770	416	644	646	704	673	488	459	434	835	587	458	332	434	334	694	866	408	511	396	496	599	337	849	427	332	231	442	1011	789	680	525	370	1000	686	469	424	669	1082	370	497	1032	486	576	666	671	454	1048	623
ENSG00000068366	992	6431	929	15331	2920	2818	1314	11444	6616	1810	3416	3987	3656	1672	3582	1225	6388	1588	4815	3788	2339	3121	3717	2883	1898	2046	4673	937	1930	2720	2242	3946	2576	1591	4181	2092	4676	1064	316	1650	3450	894	3398	2029	3493	584	2716	1927	2220
ENSG00000068383	789	760	1469	1329	1282	853	426	1101	585	1164	612	1335	623	540	617	1018	1026	410	962	752	606	646	745	1467	509	486	613	560	1364	1046	702	822	542	1068	1227	1024	1108	1509	435	481	950	645	1134	456	513	296	693	1046	952
ENSG00000068394	722	754	712	1591	629	756	602	623	806	752	596	515	633	737	473	557	1074	421	925	631	679	956	719	835	536	565	466	870	1141	785	734	969	844	1417	1245	430	845	1031	236	610	888	344	790	717	889	219	806	814	666
ENSG00000068400	1922	1509	1775	2567	1580	2148	1464	1502	1903	2001	1732	1327	1171	1431	864	2292	2592	848	1791	1447	1494	1898	1477	1927	1480	1153	736	1264	2126	2085	1767	2337	1983	2695	1701	1287	1209	2427	1969	1094	1546	2038	1688	1426	1595	1515	1515	2455	1909
ENSG00000068438	617	650	998	1878	856	941	537	779	756	1053	746	614	505	758	499	722	2113	350	713	559	744	1085	612	1074	459	391	506	566	878	897	819	825	676	1202	1018	556	992	1032	705	942	944	902	1100	635	965	725	578	690	699
ENSG00000068489	97	13	26	21	153	55	26	35	10	126	212	23	12	45	11	11	250	9	12	22	31	78	7	101	45	3	9	44	48	62	90	5	1	80	84	66	17	33	13	31	5	8	24	107	82	7	6	216	77
ENSG00000068615	55	278	223	245	99	70	65	412	208	145	91	174	297	89	162	163	135	36	159	141	40	41	134	125	62	46	142	40	116	141	52	327	141	82	207	100	336	157	42	93	168	67	60	106	151	36	211	212	129
ENSG00000068650	2185	1521	3730	1339	10402	11845	3828	2107	771	5546	6735	999	734	786	1198	1830	9783	3769	2878	2688	2661	4374	1576	6660	5709	896	705	1479	13399	9999	11083	1127	772	8365	5711	6103	673	4367	1983	1246	1790	1695	1454	3386	2120	1047	1174	10033	10244
ENSG00000068654	603	612	661	456	1765	977	508	841	571	1366	762	671	489	277	377	877	2392	805	1008	1019	287	432	818	1237	775	413	197	318	1114	854	1106	1083	687	1578	372	996	292	969	1127	354	789	749	1333	375	777	471	519	860	1176
ENSG00000068697	10847	18760	11870	38062	18086	20068	9083	21190	16869	13705	17737	10007	14674	19506	16467	8032	25183	9097	22535	15853	13763	24271	15733	16908	16538	12445	21103	12849	18945	20293	14509	18062	12498	19411	32972	13512	32234	15293	2475	9657	16709	3962	16154	12312	24264	2985	17424	27056	18357
ENSG00000068724	792	910	1449	1408	1080	2346	982	1395	1216	1938	977	1015	537	515	369	2834	1890	326	1437	914	1266	1080	948	1559	1499	668	412	851	1467	1733	1515	1006	760	2925	1968	680	925	2364	2891	440	1687	2028	823	714	2097	1035	819	1572	1551
ENSG00000068745	1275	2001	2089	4064	1181	2144	919	2117	2674	1622	1456	2364	1332	1957	1389	2376	1535	1295	2059	1484	910	1211	1724	2017	1239	1251	1298	1248	1338	1645	1036	2469	1508	1637	1895	1518	2467	1828	2066	1109	1628	2480	2291	1197	1367	1407	1604	1806	1763
ENSG00000068781	28	9	9	13	1	10	4	10	3	70	4	35	7	23	4	15	24	19	17	6	53	11	9	15	6	3	3	0	9	12	13	14	17	10	4	11	3	14	9	4	6	42	8	2	15	2	12	196	6
ENSG00000068784	398	676	640	892	905	753	433	745	638	785	697	430	526	519	546	226	1747	784	895	726	619	979	636	826	610	425	490	386	697	988	668	547	452	868	1229	575	569	710	212	534	581	429	744	466	1141	142	718	1003	759
ENSG00000068793	2257	2394	3612	3677	6645	4680	2437	3136	1794	5168	5494	2682	1638	1887	1292	2133	7367	1452	3143	3304	2356	3807	2444	5443	4135	1009	1222	2393	4844	4127	4326	2703	1759	6163	3382	3440	1886	4239	1212	2014	2711	2506	4117	2344	3081	1072	2207	6125	4621
ENSG00000068796	278	339	140	711	1055	418	407	607	415	969	1215	338	198	798	335	191	4793	315	474	345	885	709	253	745	926	141	344	197	476	766	987	241	156	667	1212	503	379	164	92	555	307	169	296	1344	916	114	223	562	746
ENSG00000068831	528	162	810	1086	478	319	344	395	1061	438	321	533	152	235	128	1120	787	63	192	96	247	358	119	461	294	54	125	293	362	533	274	171	159	281	450	457	132	1319	1019	343	109	761	357	152	342	371	133	309	634
ENSG00000068878	940	1741	877	2115	2544	1745	760	2239	1489	2016	1739	952	971	1518	1264	1135	3289	1223	2085	1501	715	1649	1273	2042	1688	1089	971	858	952	1665	1405	1551	945	1860	952	1485	824	1117	1836	729	1121	1335	1458	907	1741	507	1398	2042	1405
ENSG00000068885	370	660	542	1279	789	2037	498	1084	849	491	1103	538	403	770	488	615	660	310	837	627	614	840	442	952	812	365	646	349	643	1425	471	469	365	767	1379	592	714	457	556	189	658	599	1237	950	699	392	495	321	1034
ENSG00000068903	2389	2121	3079	2678	2109	3534	1238	2007	1302	3405	2206	1336	1688	1571	1732	1712	2796	2029	2200	1972	2297	2499	2008	2765	2512	1198	1452	1934	2649	3251	2267	2656	1626	3348	2854	1449	3487	3482	2104	2157	2221	2222	1845	2274	2373	2568	2249	3159	2575
ENSG00000068912	1421	2075	1662	4368	3056	3915	1276	2595	2155	2339	2614	1798	1452	2277	1906	1488	5859	1831	2400	1775	2359	2835	1749	3758	2411	1195	2308	1681	2922	2895	2441	1646	1242	2892	5753	1998	3350	2140	517	1833	2251	908	2617	1872	3458	469	1710	2491	2401
ENSG00000068971	528	683	1174	820	793	1046	369	788	509	803	639	637	502	356	425	933	1529	398	791	568	520	480	543	927	517	391	392	386	890	689	690	733	602	811	843	643	811	1355	893	712	768	877	1032	383	502	465	617	849	604
ENSG00000068976	146	30	458	149	139	108	92	84	131	157	74	174	36	26	30	514	182	74	55	59	30	62	57	217	77	28	19	82	296	117	95	107	99	126	186	168	44	425	215	195	66	433	180	36	71	160	38	62	173
ENSG00000068985	0	0	0	0	0	0	0	0	0	0	0	0	0	0	0	0	0	0	0	0	0	0	0	0	0	0	0	0	0	0	0	0	0	0	0	0	0	0	0	0	0	0	0	0	0	0	0	0	0
ENSG00000069011	0	0	0	0	0	0	0	0	0	0	1	0	2	0	0	93	24	32	0	0	0	0	1	0	37	0	0	2	0	0	1	0	0	0	0	0	0	0	1	0	3	0	1	18	0	0	0	31	0
ENSG00000069018	1	87	0	24	6	10	0	151	29	2	4	34	80	1	70	10	42	9	211	98	2	7	93	11	25	54	706	1	0	51	7	360	80	4	34	22	189	5	2	2	74	1	2	7	4	1	158	15	9
ENSG00000069020	874	1218	1318	730	1925	1896	1147	1402	557	1766	1392	819	670	690	1373	1203	3583	634	1786	1743	1730	639	869	2742	1757	962	687	366	1880	2527	2781	1135	821	2813	1011	1443	923	1554	2823	421	1071	3305	1117	745	1285	690	1228	2005	2770
ENSG00000069122	3591	4943	8292	4535	9842	2420	2850	6007	2161	7625	4209	10510	4168	1992	2859	3038	9393	640	8804	7738	3788	3731	5342	10652	2516	2932	4002	2363	9482	6115	6228	4072	4044	4129	5578	8038	5150	7097	4373	3165	4351	3666	7734	2341	2990	1541	3985	5850	8265
ENSG00000069188	23	20	192	34	19	1	8	34	54	12	16	152	17	24	7	119	58	1	22	52	6	3	17	17	10	5	6	5	50	15	186	73	45	90	3	27	9	96	11	132	50	0	29	1	12	12	25	35	55
ENSG00000069206	0	28	0	4	0	0	0	9	7	12	3	3	13	2	11	2	19	9	11	47	0	0	13	0	2	6	14	0	1	0	0	11	21	106	0	1	34	0	0	0	6	0	1	2	34	0	25	122	0
ENSG00000069248	1130	1398	1053	2181	1518	2119	1032	1492	1556	1731	1880	1045	1018	841	872	732	2175	1210	1833	1672	934	1654	1328	1635	1032	937	933	825	1725	1707	1432	1385	1018	2069	1803	1357	975	1019	731	587	1240	1150	1390	1262	1301	440	1158	1388	2145
ENSG00000069275	8870	10992	8077	19632	9851	16482	6745	12129	8214	8914	9004	9482	6977	10880	7395	7388	15233	8762	13980	11441	9294	11585	9568	10497	8422	6382	9152	3989	13042	14965	9755	8344	8130	15751	23255	10114	13098	10792	5220	7334	11921	18929	14475	10642	7405	3859	8299	13078	13967
ENSG00000069329	3041	5285	4093	7323	4442	6620	3521	6163	3959	4963	6036	2796	4109	3966	3627	1714	7729	3653	6013	5140	5395	6243	3496	4768	4380	2771	5672	2339	4993	7454	3717	3556	2423	7881	13027	3411	7748	4277	1745	2252	3879	2851	4169	5491	5259	1076	4627	7456	6717
ENSG00000069345	1652	3082	2931	4366	2526	3820	1527	3401	1951	2975	2595	1942	2246	3029	2736	1482	4734	2337	3670	2912	3532	3649	2982	3400	2446	1990	3027	1873	4053	3886	2052	2595	2135	4359	5406	2357	4525	2490	1530	1927	3200	2347	3225	2773	2631	1244	2861	4056	2746
ENSG00000069399	690	330	488	895	515	1113	571	1001	953	710	827	217	198	483	274	1622	1134	262	328	302	905	522	232	1296	878	510	53	437	946	278	1015	560	590	1763	460	469	195	887	600	1484	884	1275	302	383	638	1717	596	462	733
ENSG00000069424	481	2960	465	703	1060	985	497	1794	833	1396	1220	622	2375	291	1854	1118	2322	325	2465	2606	493	677	2555	843	1409	1466	1180	597	487	675	1031	4618	3842	1182	437	349	2531	1162	2462	540	1236	972	184	324	530	541	2164	1478	626
ENSG00000069431	873	539	1489	1365	2151	937	791	1265	1026	1398	1448	519	343	477	518	1096	2159	384	624	833	532	558	348	2525	1436	271	360	282	1209	1201	1350	416	382	1561	654	1752	345	872	1561	672	469	2394	2077	542	803	739	397	677	1614
ENSG00000069482	0	0	0	9	0	0	1	2	16	2	0	2	0	0	0	0	0	0	1	1	0	2	1	3	0	0	0	1	0	0	1	5	8	2	0	0	3	0	0	0	3	0	12	0	0	4	0	0	0
ENSG00000069493	421	70	142	500	370	435	261	250	503	393	601	97	47	345	76	488	658	137	111	72	312	666	17	354	359	36	50	154	142	442	213	82	37	179	362	269	42	329	1043	83	50	519	56	452	471	839	46	251	396
ENSG00000069509	407	639	575	1328	528	1096	358	769	683	865	709	538	637	1132	526	346	1057	810	787	538	598	865	587	472	712	450	866	372	661	949	473	802	526	551	1380	484	1377	774	277	503	745	486	1336	654	848	237	586	898	533
ENSG00000069535	5466	9621	5955	3974	4025	13867	3333	6076	2848	5685	4746	2231	8710	5786	6374	4053	6682	6188	11847	10679	5752	8689	12482	6447	9761	6898	4927	3878	9380	10234	12948	12464	9519	13073	6270	5567	9953	6921	1678	9774	8792	3692	3883	6640	9853	2925	10949	13294	9909
ENSG00000069667	1493	2188	1057	1293	2106	3581	1648	1971	724	1448	2369	671	1062	1547	1903	748	3216	361	2807	2373	1510	2582	1461	2545	1333	1515	1534	578	2013	3494	1348	882	764	1042	2149	1975	1707	1051	791	639	1355	1652	854	1675	2097	439	1781	2560	3254
ENSG00000069696	3	3	11	3	3	10	18	1	5	7	3	6	2	0	1	34	3	0	7	2	3	3	0	7	10	3	2	2	5	7	2	10	7	14	1	3	3	14	54	4	2	12	4	0	2	8	1	13	9
ENSG00000069702	697	3967	1752	3543	1436	1278	625	3264	1356	1016	719	11178	1808	562	2852	828	2442	1246	5148	4357	1388	806	3511	1836	741	2980	1929	580	1808	1451	916	2737	3102	1494	1063	1641	2015	2018	762	1291	3260	1560	2134	588	905	251	3131	2169	1726
ENSG00000069712	187	202	135	280	180	225	134	285	192	237	438	179	126	214	156	66	187	145	216	198	217	249	106	210	146	79	218	122	269	481	128	100	63	235	567	174	240	119	144	90	90	79	153	357	158	114	148	199	474
ENSG00000069764	2	4	3	3	4	5	1	2	1	5	5	4	1	2	4	1	1	0	3	4	0	1	3	5	0	0	0	1	3	11	1	2	2	7	12	1	1	1	7	1	1	0	2	4	3	7	0	1	13
ENSG00000069812	96	86	99	24	23	244	41	99	19	26	57	37	56	50	29	143	19	2	238	82	55	15	106	37	63	122	53	10	52	150	26	98	59	481	21	26	112	20	82	13	209	4	48	61	304	15	54	66	206
ENSG00000069849	1986	3948	2732	7791	3149	4153	1145	3879	3277	2190	2240	3006	2464	3007	2173	2724	3207	2449	3226	1793	1784	3042	2250	3612	3172	2424	2472	2085	2526	2121	1940	3975	2909	3665	2438	2584	5597	2408	1251	1783	3701	1023	6324	1455	2149	968	2518	2695	1829
ENSG00000069869	848	1217	1026	1409	1646	2712	865	1711	832	1530	2283	830	782	918	977	791	3296	628	1479	1184	962	1055	759	1755	1358	538	1092	320	1604	2476	1856	715	481	1440	2533	1656	1518	933	974	495	633	2024	687	1593	2772	465	1054	1220	2475
ENSG00000069943	447	630	360	721	472	1625	310	579	441	452	783	271	431	563	471	343	851	411	664	523	517	722	425	477	598	276	594	252	300	786	384	387	220	611	1296	377	1110	390	549	317	438	217	452	615	711	174	431	637	644
ENSG00000069956	481	1725	660	1603	1332	2929	474	2729	794	1599	1211	690	1239	1307	1908	378	1948	853	2100	2236	832	898	1147	1689	1098	1115	1733	440	1315	1642	1068	782	476	1179	4738	1372	2746	621	284	992	1486	886	688	1954	1603	369	1425	1320	1359
ENSG00000069966	385	2255	854	1814	1023	1239	633	1778	838	918	790	1101	1954	616	1179	679	1753	920	3201	3117	1116	967	2202	1152	856	1380	1602	529	1081	978	1002	1384	1339	843	1965	660	4490	980	616	920	2717	480	1382	626	1129	424	2230	1115	638
ENSG00000069974	466	408	440	1028	1342	1309	457	893	702	1039	912	569	208	601	294	394	1524	269	443	338	1037	1583	311	1137	669	201	273	485	784	1067	686	434	297	884	1105	641	270	890	674	618	545	674	1244	879	798	169	221	742	740
ENSG00000069998	1662	1340	956	1838	971	3025	1190	1107	1068	1578	1093	703	997	1249	1038	836	1640	1013	1696	1170	1172	1477	1480	1162	942	783	1036	1311	1525	1855	1103	1736	1246	1847	1791	845	1784	1555	1118	2080	1415	1259	981	965	1183	802	1443	2208	1502
ENSG00000070010	1336	1740	1951	3585	1519	2904	1086	2036	1720	1539	1372	1214	1331	2138	1402	1601	2444	1265	1819	1419	1439	1852	1395	1925	1576	1123	1519	1683	1518	2210	1112	1856	1304	2132	2822	1142	2647	2092	1630	1391	1482	1622	1599	1318	1944	1186	1652	1894	1696
ENSG00000070018	957	1921	912	1420	1814	1675	1025	2241	892	900	1619	1304	819	638	1031	523	3556	1474	2664	2500	1129	940	1436	1807	504	833	1092	453	1821	1704	1452	1222	1025	1054	1017	1262	824	1004	670	616	1469	724	2034	825	1318	318	1398	1396	2696
ENSG00000070019	22	54	10	53	19	104	12	87	30	22	68	50	42	31	54	8	76	74	69	72	34	42	47	18	10	30	65	27	23	36	39	51	29	67	79	17	100	15	22	52	73	25	75	20	39	24	57	30	53
ENSG00000070031	0	0	1	16	0	4	0	4	20	1	0	5	0	0	5	12	0	0	4	2	2	1	1	0	3	0	2	6	0	1	1	4	5	9	1	1	6	9	15	2	1	0	0	1	3	1	1	2	0
ENSG00000070047	580	533	1120	496	1057	729	844	463	487	1966	953	560	406	214	212	1613	1868	212	847	604	541	492	630	1238	809	397	207	618	1602	807	1230	801	643	1690	484	632	302	1676	1422	279	553	1732	704	536	504	671	605	2445	1089
ENSG00000070061	546	1400	662	1190	1510	2027	968	1548	1025	986	1559	1015	849	689	847	790	1814	920	1981	1684	709	1223	1081	1542	943	723	807	432	1779	1939	1426	1161	745	1596	1319	1375	1021	800	1027	540	1181	1505	1182	868	1112	718	1156	786	1936
ENSG00000070081	2095	1734	2510	3679	2354	4181	1593	1941	2730	3339	3377	1449	1415	2955	1406	1619	5783	3955	2120	1219	2596	2985	1595	3202	2111	1286	2271	3064	2676	4872	1580	1783	1379	3937	4988	2023	3017	2818	1883	2288	1199	3619	1820	3243	2747	1059	1636	2219	2373
ENSG00000070087	1203	5707	1255	7176	1525	4409	1150	5922	3210	2221	1683	5428	4209	3370	4292	1679	1961	1967	6902	5004	798	775	5373	1612	1846	2919	6333	2063	1200	3766	1246	4447	3905	1735	3689	2236	10253	776	242	1797	6096	971	7846	2383	1229	358	5112	1738	2856
ENSG00000070159	401	2146	728	2223	1679	2140	657	3340	1736	411	1593	1729	2266	598	2219	916	1745	3540	3599	2888	982	1606	2819	1101	1242	1863	1552	347	2044	1832	1445	3130	1859	1402	1279	1181	2625	769	1087	609	2712	920	3121	609	656	408	2347	1818	2140
ENSG00000070182	108	411	165	393	126	328	102	580	198	201	146	1735	272	24	163	328	212	134	755	518	41	45	380	190	148	171	146	29	159	159	142	524	442	115	24	124	224	183	226	115	410	74	447	46	30	199	373	150	184
ENSG00000070190	87	37	19	449	203	79	92	170	359	131	443	56	34	171	53	75	305	20	36	24	180	513	13	143	208	9	17	73	66	221	152	41	25	112	255	143	24	121	77	37	41	78	42	114	136	16	25	53	220
ENSG00000070193	0	1	0	29	0	0	0	38	14	0	0	9	0	0	4	0	4	2	10	9	0	0	2	1	0	1	10	0	2	0	0	5	4	0	0	6	5	0	3	1	8	0	22	0	0	0	2	0	3
ENSG00000070214	1174	2978	3356	4602	3002	4590	1484	3524	2510	2121	2513	3075	1754	2105	2570	1277	2798	4292	3477	3329	2272	3514	2594	4362	2236	1816	2219	1207	3811	3992	2368	2428	1757	3279	5301	2292	3028	2884	1217	1410	2983	1451	3975	2072	2016	523	2328	2375	3505
ENSG00000070269	651	748	784	1230	523	1601	545	994	864	821	750	694	608	403	568	487	693	647	1025	870	666	702	628	758	455	437	589	222	803	1257	530	772	443	508	1168	559	722	746	1265	490	736	841	1091	744	752	519	587	959	1094
ENSG00000070366	1477	1021	1935	957	1880	924	1056	1003	962	2807	1178	1379	750	305	451	1941	2265	912	1395	1495	853	965	1257	2150	1076	648	330	717	2345	1271	1687	1677	1349	2371	524	1185	431	2142	2138	681	1500	2141	2196	591	784	1057	1057	2330	1387
ENSG00000070367	941	1557	849	1984	1520	2559	982	2478	997	1540	1636	1251	1020	1095	1442	402	2193	1309	1992	1773	1694	1416	1254	2279	881	857	1860	472	1777	3252	1391	871	768	1535	5223	1788	1978	726	305	1070	1240	443	1483	1389	1811	262	1329	1864	3122
ENSG00000070371	152	127	494	202	252	156	179	159	173	316	200	122	86	64	73	344	501	140	156	120	84	122	113	311	184	92	59	115	337	250	206	168	108	368	169	235	81	359	528	107	175	406	264	68	189	168	139	283	307
ENSG00000070388	0	2	0	0	0	0	0	0	2	0	0	0	0	0	0	0	0	0	2	0	0	0	2	0	1	1	2	0	0	0	0	2	0	1	0	0	3	0	0	0	0	0	1	0	0	0	1	0	0
ENSG00000070404	4362	881	1139	4286	1670	2022	1253	1110	2318	4371	3744	969	332	2500	1000	12476	3010	435	904	573	1638	5635	530	6629	2288	641	385	6902	5042	2872	7445	1434	641	8943	2066	7809	1044	1899	5157	1330	1102	24237	629	3771	5905	9067	785	7678	6525
ENSG00000070413	2857	2737	4894	4021	4284	4319	2513	2305	2271	4562	2914	3151	1893	1405	1500	5376	5185	1624	3822	3177	2316	2350	2613	4217	3196	1759	1240	2206	5336	2700	3491	3701	2750	7036	2255	2098	2218	6090	5149	1666	3037	3821	3618	1706	2425	1942	2834	5181	3269
ENSG00000070423	417	413	768	541	384	863	355	311	303	691	369	230	359	353	300	991	941	175	500	340	639	502	450	550	503	317	308	652	483	474	524	507	536	1195	558	270	703	1035	433	677	544	827	327	366	358	313	418	1228	422
ENSG00000070444	327	230	539	251	822	457	366	289	367	652	462	354	196	98	160	889	955	344	314	383	234	273	301	732	441	202	52	259	834	488	664	515	371	878	262	489	134	632	631	201	470	1295	436	153	214	665	311	971	518
ENSG00000070476	718	766	1054	729	968	1096	962	952	810	1151	1124	638	692	330	499	964	931	376	1375	1063	596	822	741	1114	677	626	356	296	689	1134	667	932	802	1097	609	891	661	1166	1436	222	769	1944	863	587	472	722	879	1049	1290
ENSG00000070495	821	703	1222	1095	663	1042	815	771	838	1092	755	427	482	1062	580	805	984	509	614	552	901	1014	592	1408	544	590	301	787	2107	988	632	740	688	1632	1630	743	694	954	693	1038	839	951	643	916	577	572	692	1437	865
ENSG00000070501	438	490	488	1181	406	596	341	530	617	502	515	310	365	677	453	288	435	265	454	340	533	898	379	519	464	366	510	287	501	508	360	483	320	606	632	389	824	572	470	427	483	272	757	563	528	189	416	343	584
ENSG00000070526	4	4	19	19	8	1	3	7	8	29	25	3	1	4	0	10	32	1	4	4	30	6	2	14	6	6	5	4	15	17	1	2	7	9	19	5	4	13	10	9	5	0	20	1	6	1	2	11	4
ENSG00000070540	522	1174	556	932	848	1233	297	1418	765	578	871	461	949	457	1002	371	1435	1949	1260	1106	555	926	1263	1096	789	871	878	567	742	1032	723	1282	889	1515	1845	720	2331	596	348	591	1271	665	556	494	601	132	1314	1055	677
ENSG00000070601	5	19	25	24	12	192	7	40	49	22	38	59	42	9	11	47	16	40	37	32	14	8	38	7	14	9	8	10	9	19	42	79	55	207	38	21	24	28	24	8	29	37	53	4	35	25	23	16	67
ENSG00000070610	1860	4271	2494	3542	2175	4635	1968	4481	2427	1870	2602	2424	3608	2571	3241	3139	3643	3084	5200	4160	1186	2130	4652	3869	2131	2708	2856	929	3363	3949	2713	6020	3933	3625	5776	2215	5698	2996	3364	1154	4022	6712	3946	1555	1885	1798	4091	2571	3661
ENSG00000070614	1525	1724	4483	1369	6441	1219	2339	2266	1254	6499	3759	1445	1478	706	955	1948	5760	936	3309	3559	960	821	1854	11642	2067	1237	623	1066	6842	2791	4619	2198	1757	6431	2234	3215	1224	4359	1267	664	2297	1422	3936	1230	1469	1056	1979	5809	3941
ENSG00000070669	756	319	493	1279	467	2406	456	612	1308	598	708	407	373	646	470	1721	1938	329	355	270	523	651	272	661	861	235	325	867	367	594	585	392	206	597	1161	374	438	340	2097	650	359	2468	470	568	1258	1714	357	806	565
ENSG00000070718	949	923	837	1324	1021	1339	647	828	914	1009	894	753	550	550	434	468	1273	839	945	1033	737	1051	717	1371	957	417	605	362	1375	836	855	801	544	1044	969	489	692	1243	603	804	664	474	1101	595	1043	337	696	977	1296
ENSG00000070729	0	0	0	4	0	2	0	2	2	1	1	4	3	1	1	0	3	0	3	0	1	0	0	0	0	0	0	0	0	0	0	3	1	1	0	0	5	0	0	22	3	0	1	0	1	0	0	0	0
ENSG00000070731	71	803	128	1158	36	978	26	813	610	119	137	200	765	88	566	108	11	1743	629	684	127	95	834	149	81	499	537	20	74	136	197	1389	506	154	34	48	2200	63	58	79	752	279	972	330	349	117	892	162	395
ENSG00000070748	0	1	0	0	0	10	0	0	0	2	1	0	0	0	0	0	5	235	0	0	0	0	0	1	0	0	0	0	0	0	0	0	0	0	3	0	0	0	0	2	0	0	0	158	0	0	0	3	0
ENSG00000070756	12581	12797	22720	18659	21514	25713	9126	15237	13919	41158	21179	10596	10161	17083	12052	13660	34136	9343	13785	16954	19467	27974	18201	25703	19279	8641	6863	19652	18319	29357	16162	14161	10226	17281	14666	15821	13805	21575	4570	12899	16914	11086	13360	30746	14013	6234	12212	39919	22855
ENSG00000070759	74	131	199	230	195	140	110	193	125	137	242	107	117	82	113	73	180	35	209	190	103	176	143	206	79	108	128	89	281	216	161	89	82	122	192	102	366	286	120	92	163	208	128	107	153	47	131	121	174
ENSG00000070761	648	797	921	1377	776	1160	403	773	613	796	852	624	682	1064	678	449	1099	692	1034	758	1342	957	750	1682	693	648	734	720	1083	881	602	733	589	1771	1326	593	1269	1154	422	857	874	702	941	870	784	331	829	988	1004
ENSG00000070770	1573	1815	3102	2517	2327	4124	1182	2069	1728	3566	2123	1361	1576	1978	1678	1903	4075	1449	2048	1851	3039	2461	1986	2884	2346	1430	821	1997	2345	2776	1662	2302	1760	4564	1571	1580	1985	2877	2117	1261	2000	2298	1845	3020	2635	1841	1716	3936	2142
ENSG00000070778	309	777	453	936	555	734	384	1052	623	545	354	1846	516	146	558	520	483	323	1124	908	276	290	668	771	289	515	455	142	779	657	622	636	567	580	611	620	723	465	377	147	827	633	946	316	452	319	617	491	819
ENSG00000070785	920	1073	786	1537	679	869	528	858	883	643	694	505	768	978	737	592	1108	641	1175	758	586	902	842	649	630	789	986	826	666	987	589	938	780	1604	814	423	1746	834	364	882	895	291	795	543	729	216	1026	549	699
ENSG00000070808	3	186	21	77	0	12	2	71	16	2	5	358	126	0	79	15	6	4	173	151	1	1	115	9	0	123	125	1	9	1	1	125	151	4	6	10	171	5	6	0	78	0	9	0	7	13	111	2	17
ENSG00000070814	1228	598	1632	753	1376	1094	908	575	914	1995	862	873	487	308	230	1807	3219	612	763	746	736	1234	822	1305	1057	400	218	1460	1405	884	2082	1198	981	3776	799	737	334	1889	1477	722	886	4510	1257	557	987	1285	636	2580	927
ENSG00000070831	6894	10402	7773	21859	9281	9484	5797	13464	9105	9393	9231	6662	7818	13162	8721	5445	12719	7135	10924	8508	8091	12795	8500	10952	8411	6636	10596	5934	12214	13602	7901	9195	6447	10392	17266	8493	18389	9581	2732	7228	9607	3687	10533	9514	7998	2873	9252	11575	11234
ENSG00000070882	540	817	1245	797	1082	2713	481	1555	845	1711	1634	854	418	837	337	1622	2894	223	1222	1052	583	865	623	1430	1695	345	429	306	653	1266	1014	635	421	1415	599	900	431	911	1393	456	1196	1234	2171	709	1703	980	429	678	944
ENSG00000070886	0	2	0	0	0	0	1	2	1	0	4	1	3	1	1	0	1	0	1	1	0	1	1	0	1	1	2	0	0	0	0	1	1	0	0	1	0	2	0	1	2	0	0	0	0	1	1	1	0
ENSG00000070915	25	16359	4	802	14	8	3	7526	3448	16	33	5832	15838	6	3541	70	67	18	20979	18862	11	25	21208	31	8	6465	4168	13	5	29	9	23914	21429	18	23	122	8205	14	26	14	10517	206	1208	14	16	5	13296	4	43
ENSG00000070950	227	225	217	448	287	282	149	258	307	244	312	163	166	375	186	205	465	187	256	223	211	279	175	369	218	118	246	148	240	321	200	179	138	207	461	202	328	210	260	124	152	230	230	289	406	122	179	257	312
ENSG00000070961	833	1831	705	2755	1686	1137	1206	2131	1809	1390	2300	1273	1044	991	1428	789	4286	825	1925	1628	640	1208	1377	2356	1208	977	1149	852	1791	1356	1536	1377	955	1223	1033	1295	1177	789	394	668	1201	679	1329	992	1317	545	1332	1199	1700
ENSG00000070985	1	10	4	4	0	4	1	3	12	1	1	25	7	3	1	2	1	0	6	8	0	0	6	2	0	0	3	1	2	0	0	14	13	0	0	8	2	2	5	0	9	0	10	1	1	1	11	0	1
ENSG00000071051	964	745	3196	1489	3037	2697	1014	1002	759	2761	1628	1264	696	1081	611	1794	2418	478	1104	734	1496	1803	786	2629	2719	464	705	1196	2637	2322	1824	819	658	2062	2661	1749	1328	3338	895	1588	866	2179	1409	1448	1298	861	668	3215	2082
ENSG00000071054	2129	963	3627	2284	5592	2605	2006	1831	1451	5569	3078	986	800	2164	690	1272	7099	2360	1355	1208	1993	1797	737	7859	1608	611	459	1340	4241	3793	3285	1230	687	4073	3602	2528	1009	3308	1483	1496	933	1899	1007	2358	3990	1232	928	3132	3968
ENSG00000071073	1527	3872	2294	4447	3850	2126	2195	5141	2226	3171	6500	1599	2450	2884	3449	1149	5330	1553	5597	4746	2253	3650	3158	3965	2643	2935	3351	1349	3348	6716	2803	3042	2130	2709	4375	1763	4567	1721	1749	2071	3280	1697	4011	1942	2951	613	3372	2901	4679
ENSG00000071082	35393	22087	31636	96476	27509	74734	18583	28074	50088	36571	23496	13635	19596	90488	26629	22933	31630	19046	25390	17552	41717	52541	20688	40423	22314	21268	23565	47896	27670	51600	14692	27179	21196	35660	38176	17321	43922	28661	22817	30855	26249	12966	22923	34022	42633	19324	22255	44191	28296
ENSG00000071127	6247	8831	8768	13799	10719	4079	4348	8490	7398	10647	5963	7681	7147	6086	5652	8395	15496	6186	10398	7706	5474	8793	9566	11726	7236	6040	3915	6265	9453	7100	9310	12470	8482	13310	7616	8043	8895	9228	3447	7213	9981	7051	12331	4593	5107	2505	8517	9756	5971
ENSG00000071189	618	1225	592	1184	1496	2115	619	2033	614	981	2151	732	1021	885	1249	167	2144	1023	2126	1565	1305	1042	879	1623	948	632	1841	460	1175	2309	1394	712	507	1371	3672	928	2417	510	322	460	877	317	917	981	1728	170	1115	1128	2175
ENSG00000071203	0	0	0	0	0	0	0	0	2	0	0	0	0	0	0	0	0	0	0	0	0	0	0	0	0	0	0	0	0	0	0	1	0	0	0	0	0	0	0	0	0	0	0	0	0	0	0	0	0
ENSG00000071205	911	820	1675	1078	860	1185	558	795	592	1227	581	371	611	642	615	1740	1040	753	973	902	662	1476	941	677	572	534	384	675	1493	868	1154	1042	831	1546	911	539	884	1353	1154	670	612	1290	537	466	735	545	866	1244	919
ENSG00000071242	1974	1379	2588	1788	2457	798	1775	1558	1092	4686	2182	2204	852	860	750	1183	3467	162	1819	1599	1156	1424	1200	6199	1116	665	757	1521	4061	1720	2149	1532	1213	2225	1599	1830	1580	2633	1184	1218	1229	2095	2512	878	1288	661	1228	3676	1388
ENSG00000071243	377	484	472	1119	701	1223	558	600	514	563	1019	342	371	924	429	225	973	267	696	414	1046	1213	340	1051	564	352	661	516	902	1356	741	340	245	857	1819	573	969	425	170	223	408	225	486	934	1099	123	467	543	1080
ENSG00000071246	1263	132	2296	853	3438	650	1258	557	618	2305	3911	248	115	1372	108	2119	2373	374	250	206	379	640	80	6249	1307	142	108	536	3755	1979	2608	313	182	1878	1555	1222	154	1651	1869	308	60	1433	218	686	989	1485	195	993	1910
ENSG00000071282	664	778	639	2265	1489	652	431	925	1235	1345	528	618	799	818	786	1877	1200	57	916	511	710	672	717	1565	298	623	564	729	1338	424	733	761	619	697	961	472	1268	1195	254	595	585	766	1420	426	709	339	862	804	692
ENSG00000071462	1329	1909	1926	3581	1467	7089	1059	2053	2088	1587	1440	1639	1472	1782	1399	2003	2675	1786	2106	1575	1999	1989	2169	1784	2684	1439	1181	2279	1719	1742	1582	2518	2020	4921	2213	1408	2364	2451	1728	1914	2516	2598	2991	1479	1969	1667	1946	2126	1398
ENSG00000071537	2627	3760	2621	4048	4363	6275	2454	4344	2732	5637	4431	5213	2336	1270	2382	1636	8748	2994	5024	4621	4109	2785	2993	5920	3022	1906	2362	1388	4723	4788	4030	3072	2177	3908	5027	4229	2791	3040	1715	2665	3526	2628	4666	3633	3644	839	2677	4683	5978
ENSG00000071539	134	69	92	65	181	305	39	56	55	245	115	32	55	187	62	127	278	27	67	54	85	183	103	190	113	73	37	139	65	104	259	67	62	388	280	178	49	134	70	112	61	173	57	340	172	125	78	158	139
ENSG00000071553	5955	5105	7073	4169	5658	3840	3606	4163	3946	8246	4232	5183	4124	1454	2314	5904	10246	4127	5893	5198	5353	6125	7449	6105	3798	3444	1252	4954	8261	4651	5702	10895	7710	12340	3184	3376	3201	7990	3655	4963	8698	5316	12359	2543	3558	2826	5248	9737	4500
ENSG00000071564	673	432	1725	1200	1280	1164	783	539	1032	1696	868	724	461	510	280	1586	1281	406	717	614	642	627	499	1475	903	390	259	683	1103	857	1143	776	754	1685	531	651	442	1863	1312	558	719	1201	1095	740	621	1237	480	1543	879
ENSG00000071575	2370	1415	3512	3343	4211	7143	1862	2000	1723	2154	2348	2939	940	980	735	2292	3704	828	2011	1386	1747	1763	1068	5690	1326	899	1179	684	4328	5090	2405	1192	1218	2736	2771	3639	1219	5571	4628	1788	1367	6612	3100	2097	1572	1664	999	2083	7005
ENSG00000071626	1859	1284	2086	2504	2063	2775	1209	1447	1464	2074	1574	1148	973	2083	963	2826	2018	1445	1531	1065	1799	2141	1275	1967	1585	883	873	2505	1767	2079	1427	1653	1380	3171	1930	1281	1992	2302	2349	1300	1475	1763	1606	1880	1330	1954	1254	2759	1722
ENSG00000071655	1019	1543	1787	2045	1355	1849	1234	895	1033	1531	1050	1114	1215	1338	896	3301	1732	675	1883	940	1032	695	991	1484	1779	744	1608	1313	1108	1133	1814	1604	1961	3693	1308	620	2515	2998	3455	1414	983	1814	1141	648	828	1403	1407	2087	917
ENSG00000071677	0	0	0	0	0	0	0	0	0	0	0	0	0	0	0	0	0	0	0	0	0	0	0	0	0	0	0	0	0	0	0	0	0	0	0	0	0	0	0	0	0	0	0	0	0	0	0	0	0
ENSG00000071794	840	1758	968	2203	1666	1888	1037	2142	1081	1674	2233	1112	1216	881	1154	364	1821	2210	2314	1974	793	1929	1359	2349	832	881	2425	346	1285	1921	964	1019	624	1772	3282	1224	2830	958	292	555	1340	245	2291	1583	1393	230	1291	577	1866
ENSG00000071859	3343	2107	2865	5202	1521	4400	1883	2031	2761	1898	1694	1440	1901	3176	1650	5411	2853	2119	2563	1520	1974	3123	2065	2368	2528	1930	1287	2689	2450	2870	1879	3240	2459	5291	2553	1267	2892	3839	5088	2281	2167	6430	1939	2262	2540	3913	2335	3486	1959
ENSG00000071889	1246	1473	1506	1990	839	2780	895	1058	1123	1375	912	1203	1186	896	1047	2137	1162	1053	1597	1209	1252	1138	1499	912	1200	1080	1036	1322	1409	1248	991	1633	1506	2478	1471	713	2424	2187	2684	1781	1750	2778	1330	988	1343	2069	1506	1902	1084
ENSG00000071894	1683	1133	1771	882	1454	1336	1237	808	1227	1882	1749	843	875	451	441	3499	2782	691	1619	1272	1028	940	882	1488	1121	397	390	1007	1282	1824	1380	1419	1016	2455	539	1005	528	2744	3941	794	1027	6365	1259	795	969	2354	994	2119	2277
ENSG00000071909	6	453	13	342	24	3	3	647	79	136	22	339	165	35	108	44	43	26	851	618	88	27	441	11	10	153	362	3	19	23	29	238	306	7	5	40	348	19	6	308	772	1	1285	23	23	16	317	11	9
ENSG00000071967	1744	1878	2926	6208	4053	1003	1170	3869	3974	1675	3143	2539	1061	1429	1699	2594	3025	2035	2172	2111	816	1656	1442	2805	899	630	1452	1036	3308	1480	1621	1390	963	1946	2013	3437	2408	2939	432	1577	1830	1412	3478	646	1815	526	1158	2171	2591
ENSG00000071991	0	37	0	46	0	1	0	81	20	0	0	32	8	0	14	5	0	0	30	33	0	1	14	4	0	21	31	0	2	0	0	10	9	0	89	30	33	1	0	1	20	0	4	0	24	0	35	0	0
ENSG00000071994	851	1596	1450	3369	1289	2680	513	2035	1624	1301	1390	1153	1263	1941	1622	761	1243	1050	1904	1480	1170	1756	1419	1419	1462	1126	1956	1270	941	1907	850	1446	1127	918	1828	1132	3200	1079	884	853	1516	1100	1803	1562	1233	546	1466	1602	1654
ENSG00000072041	0	1	11	26	0	0	0	2	1	7	0	3	2	1	1	0	2	1	11	6	0	0	1	12	1	0	1	0	9	0	75	1	2	2	0	0	1	0	0	1	6	0	33	43	0	0	0	0	0
ENSG00000072042	1586	6643	2792	4556	1856	8208	1953	6095	4149	1663	1778	2596	5254	1131	5086	1397	2425	3689	6592	6202	2045	2000	6040	2643	1938	3664	4591	960	3395	4039	2077	6835	5375	2840	5598	2868	7594	3038	2858	2428	5883	6279	5129	2258	1793	1084	6394	3153	4339
ENSG00000072062	1943	1976	4614	2092	2687	1900	1186	1867	1540	3246	1772	1990	1495	778	1238	3582	3500	1895	2245	2338	1744	2190	2617	3453	1590	1170	611	1324	3293	1725	2398	3205	2619	3780	1596	2096	1550	5317	2529	1973	3211	3149	3921	944	1483	1704	1974	3408	1895
ENSG00000072071	270	251	800	562	529	104	185	425	479	527	497	872	199	108	116	1276	417	175	434	403	79	76	264	562	170	170	102	135	455	186	397	489	573	404	101	416	136	636	582	229	371	759	1387	88	104	460	226	304	310
ENSG00000072080	16	10	17	9	11	19	18	25	11	9	24	10	2	8	5	24	41	15	13	9	20	19	6	16	13	11	3	3	17	26	10	4	8	10	18	16	3	16	42	3	8	40	12	44	13	28	8	9	25
ENSG00000072110	4272	745	5224	2898	6313	3128	2006	1981	2427	13264	2449	1710	679	1292	693	8297	7529	1595	830	972	2552	3296	1086	6914	2304	441	243	2355	3934	2812	5814	1495	895	7942	1052	4379	723	3382	919	6015	1640	2804	3634	2605	3849	3205	643	3764	3240
ENSG00000072121	774	782	937	702	1120	1215	960	1023	811	1521	1135	675	587	310	460	726	1517	892	1021	1105	485	475	726	1424	892	498	259	305	1504	1355	1111	1044	704	1284	495	872	271	990	1514	280	631	1217	824	420	724	455	764	1639	1583
ENSG00000072133	30	174	11	83	2	10	29	365	51	23	68	161	94	7	89	0	65	64	389	344	2	73	146	1	11	67	223	0	38	1	142	68	47	1	0	16	163	10	0	16	225	2	270	13	3	0	81	53	2
ENSG00000072134	1017	887	1604	1935	1433	1439	1153	1251	996	1598	1298	1546	589	472	603	1459	1793	546	1204	984	893	950	710	2034	884	516	563	741	1733	1448	1060	1014	743	1533	1161	1266	894	1804	1330	665	935	1232	1665	1094	638	707	764	1664	1387
ENSG00000072135	3742	1882	4104	3253	3049	5200	2152	1879	2501	3608	3039	1630	1349	2198	1318	3845	4219	826	2183	1747	2841	4071	2057	3089	2811	1437	976	2401	3913	3144	2958	2965	2472	4992	2740	1958	1912	4705	6836	2913	2431	7002	2395	1615	2921	2702	1780	4095	3455
ENSG00000072163	1671	1017	4203	1043	866	346	834	738	760	1649	606	2485	487	471	370	5386	1519	124	957	534	1043	1356	984	1075	579	399	353	1282	1687	1017	856	1312	1494	2404	529	927	581	4230	2844	1230	723	2988	1577	257	633	899	753	1244	1131
ENSG00000072182	2	0	4	1	0	8	4	3	10	1	8	6	1	2	1	4	5	0	1	3	1	2	0	4	2	0	0	1	1	1	8	0	0	3	6	2	0	2	4	3	1	0	0	9	2	4	0	1	2
ENSG00000072195	62	63	99	152	101	53	36	148	178	77	38	305	27	42	31	447	122	69	77	47	25	12	47	41	23	46	37	31	51	29	34	83	86	23	75	73	56	66	81	98	98	282	83	34	96	166	55	47	49
ENSG00000072201	228	612	963	739	266	156	301	771	263	462	342	460	321	353	266	173	449	107	782	667	501	838	583	421	203	288	364	274	1219	877	209	494	301	440	463	329	584	1047	378	247	923	351	1699	328	221	66	361	436	566
ENSG00000072210	5778	20398	6488	7130	3365	14088	3729	8478	4322	5264	4748	3839	15032	2730	16418	2106	4258	3807	19691	16917	4290	6767	21131	6617	2908	14807	19378	4034	9714	14232	8307	13045	10021	5887	6949	4185	33556	6041	4519	2125	13838	4787	6236	4097	4020	693	20993	7841	12336
ENSG00000072274	873	1957	796	2395	914	4659	385	2571	903	1744	1575	662	1442	2432	1270	467	3335	3634	2944	2404	2089	2759	2256	2775	1042	852	1122	973	3529	3343	2428	1651	954	1963	5598	1599	2232	763	563	1334	2299	760	1867	3337	2206	331	1702	965	1817
ENSG00000072310	916	1091	2667	339	1514	1387	1576	538	657	2937	1281	654	453	414	486	2040	2289	127	1290	1184	3840	1441	1022	2899	2146	730	277	1807	5295	4865	1627	1200	889	2233	696	1061	439	2860	5632	979	1263	5616	1462	877	750	1455	1159	3744	2075
ENSG00000072315	1	6	0	4	0	2	0	3	1	0	0	2	0	0	1	0	0	1	25	13	0	0	8	0	1	3	3	1	0	1	0	3	0	0	1	0	6	0	0	0	9	0	2	0	0	0	9	0	0
ENSG00000072364	2166	3469	2046	3323	5895	3818	2175	4918	1933	4653	4366	2616	1606	2302	2736	1637	13246	3482	4272	4138	3645	3468	2571	4340	4384	1793	1903	1545	4267	4455	4932	2366	1874	6285	2618	4017	1720	1513	864	1624	2823	1459	3326	2966	3144	910	2609	6921	4496
ENSG00000072401	247	349	258	923	715	711	269	618	405	556	570	393	278	562	496	159	823	441	423	295	591	794	384	683	578	203	542	327	457	576	399	310	180	436	1080	502	794	282	33	294	478	53	476	493	483	107	301	565	472
ENSG00000072415	821	4136	629	3054	805	2167	925	4372	1287	1109	1111	5575	2686	733	3258	318	1352	1405	5951	4708	1105	903	3652	1401	932	2325	4570	322	1818	2375	1060	2286	2005	1387	2875	942	5800	677	296	593	2838	270	1769	1258	1347	236	3691	1212	2624
ENSG00000072422	3437	4163	2898	3290	2258	4984	1238	4229	1950	3377	4276	1210	2692	5995	4899	3527	4489	923	2665	2701	1375	3819	2967	1876	4319	2508	2291	1114	4055	6205	2772	4646	2444	4105	3409	2452	4186	2258	2204	546	1669	1439	424	6422	3106	1349	3882	2912	4470
ENSG00000072444	34	72	58	71	47	112	48	91	56	66	70	43	46	50	45	14	127	82	97	63	68	84	55	43	66	58	88	25	63	101	17	51	38	43	206	54	105	51	8	17	65	36	77	85	51	5	56	72	65
ENSG00000072501	1261	1787	1325	1631	3677	2511	1127	1754	1138	2987	1847	1993	1354	610	959	1125	3822	1081	2577	3185	889	1812	2127	2779	1461	1092	651	834	2582	2383	2852	2946	1628	3098	1341	2466	1021	2483	1285	889	2067	2714	2616	1076	1682	912	1649	2979	3298
ENSG00000072506	1755	4472	1746	4401	1245	4298	1030	2770	2613	1244	1060	1583	2925	2719	3123	2237	1925	1856	5116	3175	1263	1795	4622	1636	1865	3380	2887	1781	1820	1590	1371	5285	4489	3394	3200	930	5850	2545	860	1817	4313	766	3175	1066	2499	1241	4585	1975	1505
ENSG00000072518	673	684	831	757	1094	812	648	798	628	1429	884	778	546	239	315	1100	1625	476	983	887	576	704	861	1382	877	409	218	575	1475	967	1196	1024	807	1853	606	795	373	1404	1029	444	978	837	1115	423	598	414	691	1722	1098
ENSG00000072571	66	63	57	92	131	195	35	66	93	123	129	30	47	173	65	66	107	23	80	78	71	190	61	101	103	38	84	94	28	105	91	47	29	180	257	83	139	67	9	61	34	0	23	149	152	40	93	78	91
ENSG00000072609	181	258	469	527	480	665	274	424	320	660	621	271	159	249	193	606	622	142	328	196	278	432	164	588	531	124	215	312	289	503	450	243	165	526	575	429	340	650	694	186	212	414	281	348	287	365	187	543	423
ENSG00000072657	310	798	240	635	564	1198	366	1177	213	224	573	281	781	20	901	39	1046	3	1061	1208	614	593	846	653	32	645	1269	268	981	1139	665	636	508	405	2975	582	1924	153	123	14	677	255	338	745	696	1	992	332	1185
ENSG00000072682	2432	3757	2861	1093	3406	4755	1875	1668	1054	5198	1549	802	3219	839	4132	2137	13077	634	4263	4411	3728	3262	3994	3497	2703	2795	2190	238	3188	2887	5453	4581	3303	5752	2857	1885	4615	2244	1209	2889	3639	3472	580	1757	2872	1671	4258	11630	3667
ENSG00000072694	418	69	56	2319	786	355	930	401	1653	447	2849	121	90	1181	154	288	1628	159	71	52	313	1853	33	776	1321	16	26	555	362	422	428	213	71	813	455	336	85	382	248	355	65	172	68	591	465	52	51	959	591
ENSG00000072736	350	579	462	730	901	872	420	936	471	832	1058	659	585	259	339	214	1719	222	1014	882	568	531	680	916	479	300	350	239	810	911	873	629	373	1111	1144	477	667	613	195	244	556	107	277	720	852	92	627	550	1210
ENSG00000072756	229	783	310	1204	468	488	246	920	618	300	444	416	510	314	589	230	504	523	676	515	283	393	538	496	348	405	911	126	349	502	393	549	396	314	927	314	1219	256	155	220	603	134	956	266	518	92	612	304	422
ENSG00000072778	18475	19000	14189	21618	10897	25824	7961	14354	11806	21144	12271	10966	13558	13394	12593	30529	21567	12765	20285	23990	12015	14830	19352	11268	18742	11062	10570	11533	14618	14563	12022	23206	20012	41565	19130	10240	19475	21709	31642	19081	24786	40967	16904	16016	10527	24401	18795	23457	21310
ENSG00000072786	1315	478	1925	1616	2829	765	1081	849	1324	2715	1786	737	374	831	292	1401	3228	515	557	398	1283	1613	338	3052	1752	196	215	891	2111	1786	2311	647	475	2097	1226	1307	329	2805	2288	794	318	1049	866	759	1037	717	467	1452	1706
ENSG00000072803	1326	2272	1080	2192	2647	2186	1174	2985	1199	2454	2682	1778	1640	1261	1848	824	4709	2989	2872	2451	2008	2313	2120	2264	2239	1179	1840	1363	2362	2591	2704	1825	1436	2800	4982	1541	2707	1189	242	913	2126	470	2132	1509	2006	465	1819	2766	2380
ENSG00000072818	294	117	247	993	421	443	294	241	1077	517	362	250	117	284	90	1042	938	81	169	87	461	725	87	304	472	75	67	313	220	446	369	143	116	461	512	179	165	978	2743	256	66	809	130	314	290	452	92	299	313
ENSG00000072832	902	222	401	226	930	294	537	506	405	975	534	248	153	160	76	640	1426	729	431	437	122	150	155	390	691	127	38	115	398	831	1091	411	207	543	85	633	92	317	303	191	187	575	727	317	546	440	249	1097	979
ENSG00000072840	1639	2138	2510	1913	2610	763	1291	3451	1515	2413	1622	2140	2073	495	1391	1648	4866	1230	4333	3896	826	1012	3127	1539	3049	1484	925	444	3368	3349	4058	3312	2361	1739	814	1805	1934	1998	1512	363	2983	3242	7425	1206	1077	1017	2812	5286	3825
ENSG00000072849	1276	1864	1859	3602	1383	3184	978	1782	1850	1621	1456	1035	1337	1667	1555	1547	3059	1071	1838	1269	1412	2084	1466	1742	1896	1394	1795	1239	1576	2107	1108	1954	1360	2398	3452	1315	2927	1903	1648	1349	1532	1363	1827	1601	1529	856	1637	2035	1650
ENSG00000072858	87	88	34	300	124	57	78	134	246	182	214	74	63	101	70	83	199	20	75	58	73	121	78	197	94	28	25	73	109	74	90	52	59	71	76	76	61	160	268	18	48	86	85	63	49	41	46	59	132
ENSG00000072864	302	181	441	388	510	424	200	337	265	503	487	241	130	197	84	259	808	198	216	233	362	413	159	625	297	58	88	294	393	523	499	241	158	1016	432	253	191	505	247	225	261	260	486	264	363	153	150	450	453
ENSG00000072952	1653	500	2741	1209	2182	640	871	1018	1289	1802	1156	2102	292	331	431	3923	1984	109	675	574	271	665	566	1713	565	256	249	596	1743	1290	1387	754	583	1037	881	1473	378	2253	1534	788	539	1490	1354	226	990	936	386	637	1576
ENSG00000072954	27	204	30	138	44	148	44	221	75	123	87	153	158	17	109	28	98	194	311	215	42	46	226	104	12	138	191	76	149	166	93	229	135	52	156	54	336	49	10	45	284	56	243	68	71	0	154	38	124
ENSG00000072958	1319	2553	1837	1286	1482	2540	905	1514	983	2686	1291	1145	2085	797	1506	2215	2709	931	2686	2268	1444	1655	2988	1763	1720	1260	1075	1575	2025	1423	1867	2817	2368	3535	1424	1205	2577	3302	1548	1323	2071	1496	1366	1024	1488	1068	2695	2969	1592
ENSG00000073008	1214	1039	1138	1646	1274	1104	663	1584	914	2637	910	2325	765	462	656	1252	3322	1191	1092	961	916	790	1038	1882	1448	638	509	812	1811	1394	1239	1657	995	5570	817	1174	1019	1315	1188	1549	1088	1825	1258	1585	1193	3242	901	2111	937
ENSG00000073009	538	463	509	880	535	620	431	404	584	580	455	355	349	444	294	999	695	307	438	304	406	701	431	620	625	266	295	411	584	564	498	556	471	1053	620	338	501	856	609	552	388	1151	452	349	444	463	449	626	512
ENSG00000073050	1320	794	2483	1108	1351	1891	931	819	945	1900	1283	936	821	779	454	1462	1844	614	1174	1044	1465	1468	897	1538	958	593	450	1416	1485	1223	1248	1085	921	2169	959	736	757	2247	1623	1017	1169	2390	1322	901	1096	1302	995	2015	909
ENSG00000073060	3896	454	10764	453	5123	15152	6564	432	366	15073	3414	179	358	859	253	2444	15477	687	438	409	12350	4277	398	11431	6050	236	178	9835	22137	9672	17589	733	446	10916	3642	1262	424	10044	4130	9569	318	7202	339	2765	11557	3485	391	6246	8722
ENSG00000073067	0	2	1	0	1	3	1	1	1	1	1	2	1	0	1	8	0	0	3	8	1	0	0	1	2	2	2	0	0	0	0	1	6	2	2	3	0	5	11	2	1	0	4	1	0	3	3	2	1
ENSG00000073111	550	213	547	462	672	951	196	186	244	877	496	247	129	394	99	317	657	167	266	306	570	836	260	657	415	91	102	309	306	433	358	249	175	1284	304	362	133	860	323	385	355	167	575	488	298	165	180	678	360
ENSG00000073146	24	50	19	10	15	11	15	8	8	22	18	5	19	38	24	4	36	1	39	15	28	25	22	39	15	47	29	4	18	26	10	28	25	26	82	10	39	60	109	17	11	26	6	12	20	21	45	16	49
ENSG00000073150	2	93	1	20	10	74	1	59	29	8	15	30	44	61	48	34	8	1	177	21	0	1	65	14	20	65	43	2	3	4	1	111	39	2	8	1	37	5	32	0	124	0	15	0	1	6	78	26	13
ENSG00000073169	646	1270	696	815	381	1224	582	707	693	495	568	399	1022	409	732	1597	765	294	1602	781	363	492	1199	444	588	658	664	369	383	646	473	1575	1198	1094	467	227	1645	1099	2019	468	964	1409	358	283	404	895	1260	912	615
ENSG00000073282	10	17	18	69	17	3	3	21	32	11	7	47	9	8	9	17	11	11	21	23	6	24	13	138	23	4	17	6	20	27	15	25	17	16	8	36	20	33	8	1	7	0	8	6	6	16	14	4	20
ENSG00000073331	683	400	540	740	900	1129	739	790	796	929	1553	411	294	470	258	993	1300	374	574	533	685	884	320	501	999	203	216	163	659	1215	764	530	310	973	651	671	274	648	2078	396	369	1567	584	566	639	757	384	1009	1065
ENSG00000073350	635	2887	1537	2645	786	2854	1245	3093	2015	798	861	2053	2759	325	1783	2335	1182	649	3919	2433	1196	1096	2869	854	1452	1287	1728	625	895	1284	909	3881	2600	1828	675	472	3461	2016	4171	615	2939	2516	3070	574	431	818	2561	1862	1479
ENSG00000073417	1116	2265	1452	1704	2362	2171	1060	2240	901	2075	2120	1269	1442	1291	2191	1586	2758	1286	2541	2530	1037	1774	2245	3006	1839	1407	2167	1152	2349	3286	1398	1622	1133	1468	3770	1989	2784	1513	2618	648	1920	3344	1307	1770	2146	1300	1883	2121	2707
ENSG00000073464	279	459	380	279	523	1054	295	545	149	798	811	446	332	328	341	194	1005	758	442	482	331	439	372	666	429	184	263	244	890	529	847	504	258	969	506	339	327	404	134	336	403	274	583	280	522	131	484	1019	417
ENSG00000073536	530	444	629	798	555	1230	333	384	418	1033	528	238	309	423	426	301	837	299	523	493	574	529	419	625	355	310	369	985	536	1021	501	499	363	893	738	394	734	561	501	402	443	210	408	590	450	367	350	966	629
ENSG00000073578	4256	10383	4478	5873	5006	8983	3219	6764	3529	13625	4371	4615	8166	4229	6233	6112	35493	12212	13407	11338	8272	11185	13181	6670	7714	7115	4240	5891	9267	8057	9816	15147	12281	21158	17441	4782	9090	9253	5123	5159	13498	3587	10115	10256	6441	5222	11664	10995	6866
ENSG00000073584	3575	3482	5381	6722	4723	5714	2608	4919	4392	4625	4659	3274	2625	3230	2902	2955	7074	3372	4700	3416	3689	5871	3368	5534	3724	2274	3346	3398	5301	5258	3307	3220	2432	4773	8105	3895	3879	5501	3358	3096	3628	5235	5706	4482	3101	1965	2908	4624	5058
ENSG00000073598	18	31	51	28	55	106	26	14	12	84	43	18	28	7	9	17	76	12	47	43	11	21	35	84	17	25	11	13	60	31	47	34	36	58	30	40	26	47	17	7	31	0	17	26	30	10	34	40	42
ENSG00000073605	270	94	111	383	300	241	355	169	479	180	576	114	57	79	74	786	200	76	155	153	67	149	43	146	204	72	47	19	55	383	76	139	59	150	146	224	71	165	2381	37	44	2169	91	193	128	806	84	63	608
ENSG00000073614	1515	1272	1479	2059	1962	1770	1435	2068	1585	2008	2280	1215	755	1388	860	1035	4340	1044	1700	1394	1051	1721	871	2677	1209	716	544	833	2223	2752	2028	1170	841	1936	1022	1411	625	1549	1495	646	931	2057	1402	1177	1527	757	918	1873	2615
ENSG00000073670	33	16	37	16	23	58	17	12	15	88	47	23	8	6	5	41	46	1	7	17	11	14	9	82	6	1	1	6	70	53	19	13	12	23	39	18	15	43	70	15	6	9	20	42	17	31	12	14	13
ENSG00000073711	1509	1845	1178	1432	2186	3082	1441	3800	1170	1365	1992	1208	993	998	1352	858	3220	1478	2658	2271	1460	2182	1859	1707	2514	1062	872	529	2132	2799	1015	2043	1246	3077	899	2652	988	1174	1031	232	2544	1953	3235	1375	1587	683	1484	2675	3286
ENSG00000073712	1441	4184	2780	4279	3008	2953	1463	3695	2131	1942	1815	4087	2322	1296	3422	1796	2407	1420	4311	3878	1888	1571	3472	4131	929	2813	3106	1107	2729	3468	1973	2482	1966	1666	5689	3219	4737	2156	654	1373	2842	1786	2739	1603	2045	798	3101	1917	3776
ENSG00000073734	0	2	0	1	0	0	0	0	2	1	1	0	0	0	0	1	0	0	0	0	0	1	0	1	1	0	0	0	1	2	2	0	0	2	0	0	0	1	1	0	0	0	0	0	1	0	1	1	0
ENSG00000073737	19	5	5	32	71	22	71	23	85	83	111	4	12	17	8	10	67	10	9	5	80	292	3	53	146	4	21	46	15	117	34	39	4	90	123	21	12	98	39	27	5	26	5	20	149	1	11	147	73
ENSG00000073754	0	0	1	4	538	1	4	4	25	218	5	3	9	6	4	1	220	0	0	0	8	196	0	8	69	0	0	46	1	13	11	1	0	19	57	43	0	53	158	0	0	0	3	4	29	0	0	122	6
ENSG00000073756	161	368	30	2494	152	109	167	840	312	352	698	86	234	395	391	59	361	22	118	235	218	72	152	315	32	49	278	149	171	59	81	107	305	109	212	252	304	22	14	170	365	80	254	431	94	101	273	66	197
ENSG00000073792	75	552	12	610	40	10	16	712	478	77	28	429	534	32	386	138	50	232	664	601	19	51	619	31	36	440	270	259	32	37	32	708	541	34	27	72	773	8	28	10	477	220	255	500	43	24	506	109	32
ENSG00000073803	1430	2016	1465	2066	1613	3458	1386	2520	1099	902	1823	1057	1369	1729	1796	1162	1027	1734	2102	1652	1522	2030	1729	2063	1152	1603	1481	927	2541	2451	990	1762	1441	1788	3176	1308	3219	1750	1472	546	1786	1784	1563	1932	1293	618	1804	1066	2445
ENSG00000073849	1294	4216	1632	5581	2267	642	1002	7747	3587	3356	5107	8504	2761	2144	3418	2410	3837	3708	6414	4811	997	1685	2816	2769	8102	2074	3757	833	3873	4574	2075	3318	3475	1401	1700	3443	4589	2870	803	2952	7248	2212	28148	1082	1195	327	4009	5025	3138
ENSG00000073861	66	5	30	103	76	20	123	22	76	199	65	38	11	45	8	71	137	7	32	11	128	91	8	79	75	3	7	40	54	209	91	21	19	49	66	70	9	151	268	35	4	111	13	49	73	48	6	83	111
ENSG00000073905	1	1	0	1	0	1	0	1	1	0	1	1	0	0	0	0	1	0	0	2	0	0	0	0	1	0	1	1	1	4	0	0	2	2	0	1	0	0	3	5	0	0	1	0	0	3	1	0	0
ENSG00000073910	808	1184	2610	1419	1512	509	663	1323	575	1587	952	4715	592	330	688	1151	1931	273	1687	1426	721	730	1009	2192	329	578	764	525	2578	1456	1284	731	759	886	1437	1060	576	1760	553	833	1343	1025	2182	456	621	488	911	871	1205
ENSG00000073921	6408	10477	11698	10901	11163	11251	4493	11336	5733	10458	12101	9011	6621	7085	7628	4963	17586	6780	12367	10944	7565	13341	9201	10467	7138	5786	8102	4631	11833	11352	7950	8399	5856	8042	12758	9836	10426	9324	6012	4273	9503	6042	12188	5843	7115	2425	8690	10709	11417
ENSG00000073969	761	1125	836	1180	1371	2085	643	1405	840	1452	1351	1034	844	566	743	451	2905	1359	1500	1510	843	1223	1246	1462	1317	585	499	638	1367	1459	1167	1498	835	1616	1060	1085	1027	1160	271	1260	1265	371	1817	595	794	186	1118	1421	1584
ENSG00000074047	55	7	118	66	255	31	63	32	122	168	46	39	12	7	6	318	99	0	14	18	17	13	9	169	14	2	9	25	165	27	100	28	22	94	22	172	5	131	258	32	9	192	56	11	22	223	11	68	68
ENSG00000074054	1292	1129	2333	1013	2446	1382	983	1577	844	2900	2109	1303	834	583	588	1498	4409	914	1612	1588	968	1206	1124	2458	1183	654	492	1046	2469	2099	1785	1215	929	2034	1329	1732	730	2039	1356	1001	1273	2096	2275	1138	1634	920	1015	2735	2146
ENSG00000074071	1617	1797	1319	2684	865	2196	924	1144	1288	1614	1139	916	1588	2345	1370	2560	2321	1216	2185	1088	2814	1859	1602	1055	2007	1159	1768	3307	1445	1632	1026	2037	1976	6079	2684	758	3461	2195	1379	2261	1734	717	1428	1088	1202	1142	1619	2261	1150
ENSG00000074181	3502	390	17727	520	13932	750	2013	479	656	12468	2191	2486	195	281	120	13790	7950	125	736	1057	1393	748	739	14105	1229	258	87	1719	8866	1135	6870	911	940	5579	282	4971	133	14700	7530	3270	1436	14268	4689	608	741	7037	365	3564	3700
ENSG00000074201	1567	2028	1937	3893	1649	4194	1090	1970	1913	2273	2269	1099	1687	3522	1831	1032	3240	1489	2299	1771	2805	2947	1837	2062	1909	1404	2205	1874	1994	3008	1458	1789	1514	2104	3268	1375	3604	2286	996	1590	2000	924	2138	1844	2117	596	1989	2157	1967
ENSG00000074211	5	0	1	29	6	2	7	14	23	74	13	16	10	241	2	139	2911	38	14	24	5	2	5	30	22	5	7	3	9	6	5	7	10	7	7	4	7	5	1	647	2	3	9	2	1	2	4	56	6
ENSG00000074219	821	454	1731	2475	748	390	397	740	896	1220	666	725	310	817	337	989	1422	509	725	508	466	377	417	1290	348	311	431	785	1175	838	525	642	469	788	870	791	614	1591	756	1229	928	1157	1576	557	959	1085	407	655	962
ENSG00000074266	323	428	485	888	457	788	312	545	609	431	640	439	251	439	364	376	714	418	495	343	463	633	332	576	534	285	406	302	435	648	399	389	238	429	640	406	398	537	448	343	334	220	408	304	547	326	355	423	611
ENSG00000074276	58	2685	2566	205	660	1258	119	975	316	102	106	214	1801	12	1450	1148	370	45	3359	3281	669	254	2784	869	767	1994	990	1415	484	69	1069	3306	2309	4431	1173	27	2284	2630	385	948	1837	105	35	11	225	470	3066	576	200
ENSG00000074317	1	0	2	2	0	0	0	1	3	1	0	0	0	1	0	1	3	0	1	0	5	0	0	9	2	0	0	0	0	0	1	0	0	2	0	4	0	0	0	1	0	1	0	0	0	2	0	4	1
ENSG00000074319	1811	3333	2277	4915	1789	2873	1392	2730	2626	2224	2087	1891	2405	2548	2349	1272	3180	2179	3648	2465	2492	2962	3164	2580	2525	2334	3197	2266	2798	3037	1536	3256	2502	3005	5027	1602	4305	2414	850	1796	3383	990	3221	2223	2217	543	3019	2761	2550
ENSG00000074356	516	584	693	978	918	1144	582	859	688	704	1120	519	483	347	443	548	1540	579	865	644	679	839	552	1148	512	323	351	282	923	1301	786	555	374	771	1261	826	754	721	737	775	608	654	811	702	480	414	561	976	1364
ENSG00000074370	515	234	1501	814	1623	275	485	460	1294	1879	859	929	232	327	127	2043	3100	43	379	189	764	665	194	1421	590	141	98	524	2310	929	837	351	329	984	970	795	160	2532	3583	720	296	832	1969	218	585	622	209	801	755
ENSG00000074410	13797	40790	14538	19894	17704	86067	9759	27977	12435	21501	10495	23722	26755	16091	20255	15684	61215	3772	45363	34232	15720	15569	38398	28156	32678	15035	19738	3155	18775	16803	19338	35434	30520	37801	11253	17880	28907	10930	8711	20548	29959	17059	21614	25613	29330	7440	32319	15553	21673
ENSG00000074416	4392	5937	7301	5755	9362	24434	5161	6854	2793	7619	8187	3867	4222	4612	2787	8325	10397	1867	3931	6274	8604	6800	4039	13345	11432	1821	2661	3009	9832	7673	4442	8041	4621	13567	9021	9332	6109	11276	4028	4122	5064	3831	5326	5817	6494	1937	4012	11572	8472
ENSG00000074527	1704	5835	1673	9356	2850	2422	1946	7801	3473	2125	4302	4939	5004	1297	5539	1348	3132	148	9079	5769	4361	4627	4803	7441	1946	3147	4213	687	6676	8213	4468	5415	2974	5513	1918	2185	6927	2317	955	1083	6445	1636	14454	7282	2495	325	6168	3008	3603
ENSG00000074582	546	733	891	1312	741	1350	625	794	850	867	665	483	647	629	481	1188	1035	797	895	737	826	830	728	823	964	511	516	551	807	1048	585	998	632	868	1328	499	1114	1129	960	653	768	949	866	623	1096	745	676	562	876
ENSG00000074590	539	294	694	1223	1015	340	589	836	661	1352	661	352	175	336	155	689	1438	177	409	405	293	431	229	1702	434	105	187	468	1016	981	940	365	202	626	324	999	202	867	392	341	291	483	961	473	546	215	195	986	1165
ENSG00000074603	753	1506	1089	1312	1868	2241	1016	2397	949	1468	1747	1288	836	737	1120	690	2887	979	1957	1768	1271	1350	1269	2475	1487	818	771	448	1682	1929	1349	1192	930	1505	1066	1329	815	1257	601	706	1311	816	1834	962	1269	379	1134	1393	1974
ENSG00000074621	402	412	458	441	492	695	359	649	404	895	804	497	227	343	274	303	1077	293	564	565	306	448	382	629	431	251	194	214	657	686	399	432	304	587	556	518	289	432	325	221	544	532	1225	492	423	200	299	756	810
ENSG00000074657	2095	567	2917	1610	3365	3194	2339	1372	1211	3008	4451	1320	428	1465	362	1420	3115	1020	941	780	1213	1670	454	4747	912	301	416	632	2305	2667	3028	756	521	2309	1631	2076	439	2281	2300	1287	523	2807	1468	3600	1834	1464	465	2504	2772
ENSG00000074660	513	254	1742	406	1030	395	537	321	232	1261	729	482	152	238	115	607	1091	206	279	176	744	510	160	2142	476	100	92	379	1470	877	1068	275	271	869	552	624	139	2112	470	502	134	475	317	246	343	394	194	765	827
ENSG00000074695	5035	5914	4025	4969	8630	12297	4527	6850	3409	9031	10223	3518	3501	5837	4725	1976	18232	4403	7797	6653	8683	10448	5356	9921	8305	3414	4885	4761	10824	13505	9153	4383	3263	9531	12733	5469	5037	5293	1593	10677	6098	4298	7989	11363	5564	753	4797	7761	11701
ENSG00000074696	1224	5880	1266	6484	2540	3901	1528	7614	3985	2322	2225	3910	4797	2312	4823	788	5340	3143	7335	5674	1200	2154	5035	2897	987	3366	6356	1424	2390	3003	2230	4721	3244	3201	5983	2637	9025	2258	198	2300	6814	425	8760	1913	2484	214	4945	3696	3373
ENSG00000074706	128	180	234	536	391	236	152	483	281	337	515	369	242	104	155	155	1110	38	438	202	293	874	283	201	128	215	176	174	203	248	194	182	181	111	578	223	203	221	424	42	373	248	752	150	114	44	153	431	139
ENSG00000074755	762	962	1110	867	2474	1477	1082	1201	811	2284	1489	1060	718	364	608	1541	2511	716	1554	1811	518	560	1073	2218	1108	797	334	509	1842	1506	1854	1581	964	1728	340	1394	431	1522	1898	251	967	1923	1342	551	707	820	1007	2249	1580
ENSG00000074771	0	0	0	0	0	0	0	0	0	0	0	1	0	0	1	0	0	0	1	0	0	0	0	0	0	0	0	0	0	0	0	0	0	0	0	0	1	0	0	0	0	0	0	0	0	0	0	0	0
ENSG00000074800	132876	50087	88826	64529	62607	106652	86332	40615	37604	84671	82905	17696	36209	66487	22073	59033	202502	36592	58792	44896	109043	116309	43267	85721	43030	30402	25943	113122	138920	125264	58609	58506	41068	163725	171297	80003	48894	133246	50930	131023	64652	39008	88658	86809	52848	34980	52529	170512	139304
ENSG00000074803	84	43986	28	21712	2	61	20	68382	6219	26	87	9232	8242	57	6316	1929	145	2148	107760	73204	133	54	34355	113	3	14258	53312	14	412	165	2	13833	10511	61	25	846	31836	9	25	13	92978	961	73364	84	33	2	19689	21	108
ENSG00000074842	2554	1361	2294	3672	2553	3873	1535	1489	1860	3575	2347	930	1022	3984	1278	3106	7365	1889	1401	1040	3137	3751	1282	3350	4081	1050	1158	5286	3163	3272	2573	2000	1221	7476	3624	1749	2046	3326	1285	4038	1671	1017	1639	2295	3290	1334	1297	3712	1828
ENSG00000074855	238	131	326	175	239	229	257	199	192	356	204	181	91	23	48	369	678	196	188	167	102	84	150	388	85	70	43	74	207	411	276	294	127	289	119	217	96	345	380	118	143	1629	241	94	136	243	115	195	349
ENSG00000074935	307	611	359	652	360	1046	270	792	494	320	763	407	354	306	480	317	511	296	778	577	538	696	492	628	491	372	726	198	593	1041	323	401	239	264	1194	380	1017	282	348	239	517	669	344	468	453	320	465	633	935
ENSG00000074964	1585	2377	2488	2287	1504	4105	1675	2286	1571	2156	1482	2018	1795	548	1168	2818	2682	1446	3761	3101	1224	953	2604	1697	1617	1592	1629	638	1925	3813	2249	2639	2274	2402	471	961	2398	2553	2601	584	2289	3432	2482	1055	1223	1084	2539	3531	3252
ENSG00000074966	44	54	28	57	138	21	75	79	83	150	103	54	25	24	26	41	141	18	39	28	69	129	24	35	60	14	27	13	24	180	82	37	13	51	32	67	18	32	369	11	46	61	85	68	60	37	28	76	112
ENSG00000075035	3	94	5	179	0	0	1	95	43	4	2	114	65	1	17	150	32	1	120	68	1	5	35	4	0	38	38	2	13	5	6	59	76	1	4	29	109	6	0	14	77	13	53	0	10	7	106	0	10
ENSG00000075043	0	0	4	1	0	28	0	6	4	0	0	1	0	0	0	1	0	0	3	1	0	0	0	0	0	0	0	0	0	7	0	1	0	0	0	8	0	0	1	0	3	0	1	1	0	0	0	1	0
ENSG00000075073	13	3	19	20	16	18	10	4	10	18	24	14	4	73	11	17	15	3	19	3	16	16	5	9	8	5	1	11	22	18	5	9	6	12	15	20	17	21	19	31	8	51	28	23	6	14	4	12	8
ENSG00000075089	582	1133	651	1884	832	1902	567	1468	756	859	969	659	765	1233	1204	243	1934	500	1309	995	1272	1586	883	1170	771	776	1760	683	1160	1615	680	851	543	833	2081	697	2298	665	154	610	934	218	1001	941	1067	171	945	968	1116
ENSG00000075131	160	95	180	348	126	213	85	125	135	172	162	80	72	140	94	82	209	106	133	81	137	210	100	211	100	62	88	96	202	232	98	75	60	244	305	168	178	150	168	104	124	96	219	213	139	58	74	141	200
ENSG00000075142	2123	2417	2434	5562	2491	5404	1568	3022	2542	3573	2275	2374	1718	4231	1788	1517	4850	2312	2837	2190	4097	4295	2252	3349	2844	1445	2384	3927	2877	3356	3006	2262	1632	5535	4779	2016	3668	2514	610	2706	3493	1103	5077	3486	4113	1139	1847	2290	2722
ENSG00000075151	1202	1552	2584	1765	3281	1351	1156	1809	1340	2576	2305	1596	955	917	767	1441	4897	1937	1700	1602	1142	1471	1259	3176	1983	592	587	563	2628	2522	2501	1680	979	1866	1081	2089	669	2356	1646	992	1624	1891	3769	1387	1436	1091	1082	2200	2509
ENSG00000075188	269	520	409	1013	324	717	252	579	414	510	480	318	352	547	434	184	672	317	560	340	361	572	353	526	389	307	675	403	387	581	327	376	259	487	1008	356	959	424	93	277	348	73	419	557	605	94	432	467	481
ENSG00000075213	41	26	28	113	53	36	22	40	106	97	68	54	11	35	12	14	108	2	37	14	46	23	6	68	32	3	18	15	28	75	81	9	7	17	49	79	16	56	15	28	9	110	6	77	207	13	28	11	56
ENSG00000075218	35	15	44	31	90	153	26	23	30	92	31	22	5	40	7	80	43	7	10	9	32	64	12	71	68	1	6	47	31	43	74	15	7	166	34	47	12	79	99	34	5	16	16	63	66	94	12	54	31
ENSG00000075223	225	428	51	1811	934	346	194	770	919	608	678	952	422	376	325	624	7046	19	997	831	1070	230	550	165	313	247	770	246	348	263	302	353	350	1377	331	706	961	61	52	199	503	182	884	293	3689	235	374	437	321
ENSG00000075234	1621	9563	1780	2637	1437	7020	1132	6462	1917	2547	1950	1556	7362	1848	7063	2356	2985	1469	8738	9045	1738	2463	8086	1806	2553	5172	5879	944	2388	3239	2343	9384	7820	3806	4618	960	11801	2775	3046	1659	6290	1486	1109	1555	2483	974	9146	3298	3162
ENSG00000075239	3639	36173	3414	12955	3014	15736	2638	22078	7944	3070	3640	6331	31866	8627	27515	1651	5026	10752	37977	31015	4549	5036	33755	3401	6182	29886	38890	3055	4571	12307	4332	36669	33815	8824	25500	4253	58771	5778	892	5283	26149	2018	12280	3165	6395	417	40623	8449	12283
ENSG00000075240	816	510	1495	859	2532	13062	2049	614	362	2110	3030	392	337	871	266	1488	1126	289	842	488	460	1590	306	4878	854	248	313	930	758	3072	2640	546	367	1496	3348	1426	651	1081	1752	754	544	858	564	611	2071	989	354	7254	2824
ENSG00000075275	849	2298	1237	1140	2759	2498	1099	1395	806	4075	1669	808	1701	529	1488	3898	4587	246	3175	3732	943	824	2229	2996	2344	1461	898	791	2219	1045	3440	3082	2177	6206	504	1661	1403	2221	1903	213	1939	2685	2193	706	1641	1269	2322	5106	2664
ENSG00000075290	1	45	1	88	1	0	0	32	13	1	4	104	29	0	20	1	2	0	70	24	1	1	20	1	0	11	34	0	0	1	0	9	17	0	1	5	39	2	0	0	16	0	1	1	1	0	14	0	6
ENSG00000075292	3294	4325	4031	7287	4504	6071	3425	4773	5213	4160	5375	2572	3450	4221	3384	3362	5544	2715	5713	3947	2953	4169	2710	4961	3840	3133	4380	1173	4365	6075	3411	3600	2537	4103	8123	3253	3345	3717	6336	1731	2088	10890	3564	3993	5773	2346	4218	3907	6387
ENSG00000075303	337	531	321	800	755	1453	378	868	448	696	898	476	310	538	481	189	1474	650	733	601	975	1044	550	673	734	260	599	481	701	956	717	401	257	697	1435	460	819	295	102	376	733	140	979	564	782	189	397	881	731
ENSG00000075336	692	1302	492	1317	647	1408	565	1056	718	788	759	530	946	964	923	355	1120	1400	1643	1074	811	899	1326	736	704	991	1584	478	1053	1112	852	1278	943	1163	2153	530	2068	687	262	530	1149	452	1051	1076	742	134	1146	936	972
ENSG00000075340	8	1	33	40	68	2	12	7	26	96	172	7	2	385	3	68	306	7	3	1	18	67	0	66	28	5	3	9	102	6	17	5	1	63	39	14	3	109	67	237	1	0	16	62	15	12	3	101	18
ENSG00000075388	0	0	0	0	0	0	0	0	0	0	0	0	0	0	0	0	0	0	0	0	0	0	0	0	0	0	0	0	0	0	0	0	0	0	0	0	0	0	0	0	0	0	0	0	0	0	0	0	0
ENSG00000075391	803	731	2462	1181	1719	865	832	1478	587	1805	1651	891	326	459	404	965	2778	556	990	1006	843	977	473	2064	929	286	422	377	1811	1521	1460	513	414	1348	577	1448	276	1798	488	420	727	641	1652	553	1019	482	499	1559	1752
ENSG00000075399	395	546	440	560	366	781	322	496	491	463	345	530	394	225	342	1129	601	593	682	477	357	297	476	532	445	369	279	386	404	484	327	768	567	1058	363	310	495	711	1529	290	630	896	714	221	440	854	536	608	470
ENSG00000075407	597	558	776	678	1005	938	639	1095	710	1070	1077	826	418	523	391	512	1797	446	902	670	523	922	587	931	547	310	328	274	904	1390	884	615	421	938	631	1020	519	731	532	228	394	591	996	896	500	242	437	849	1443
ENSG00000075413	1317	1807	1960	3398	1657	3098	1469	2343	2641	1900	1481	1583	1556	1367	1572	2111	1703	1952	2092	1469	1264	1443	1698	2375	1381	1290	1281	682	1861	2386	1111	2184	1640	1397	2777	1730	2324	2119	3341	1224	1696	4337	2167	1366	1351	2464	1625	2252	2139
ENSG00000075415	6505	17005	8651	13353	7644	12276	4176	15449	10299	9631	7338	6860	14347	8691	12106	6186	23611	22932	17326	14247	8488	9370	19384	9346	8293	12132	9979	10960	9830	9441	6576	21092	16461	11040	11254	6076	21822	7752	3486	7140	17077	3155	13886	4871	7844	2950	17214	13714	8134
ENSG00000075420	2559	1689	2417	2619	6258	5063	2065	2840	1803	5086	3977	2774	825	2517	1369	2279	6884	1705	2128	1920	3531	3413	1529	7934	4447	718	844	2357	4281	4244	3450	1364	1086	5687	2114	4188	847	2298	822	1806	1568	1493	2592	3641	2453	1309	912	3534	4312
ENSG00000075426	3611	2575	4689	4396	8877	5237	4377	5934	2611	12883	6472	4128	2096	2892	1964	3333	6779	1015	2612	2586	2886	1755	1290	10289	3948	2621	516	1556	10583	4613	5456	3370	2120	6116	8458	9048	2365	2526	1955	2222	4278	6199	10008	3428	3101	1889	3294	9022	7889
ENSG00000075429	1	0	0	0	0	0	0	2	1	2	0	1	0	0	1	0	1	0	4	0	0	2	1	4	0	0	0	1	1	2	89	1	1	34	0	1	1	0	0	0	1	0	0	1	103	0	1	1	1
ENSG00000075461	2	1	0	43	1	76	3	4	9	2	1	6	4	0	2	15	0	0	7	2	0	1	3	0	2	1	0	0	1	2	0	5	1	1	1	4	2	0	8	6	4	68	24	96	0	2	5	0	1
ENSG00000075539	1269	1091	1631	1509	2861	1567	1456	1680	1076	3178	2638	1144	529	1186	851	1248	5349	764	1511	1353	1344	1800	740	2694	2158	588	617	714	2784	3428	2268	1012	620	2156	1177	1839	498	1542	1571	559	799	1340	1475	1308	1700	742	790	2142	3288
ENSG00000075568	1028	875	1429	664	2694	1299	934	1043	888	2827	1457	1183	646	307	518	932	4023	1098	1251	1452	1132	1422	1330	2605	1283	650	265	978	2001	1626	1940	1465	1017	2945	482	1980	324	1686	773	1180	1421	2177	2628	475	1294	614	962	2185	1878
ENSG00000075618	1752	417	4834	1126	2259	457	1332	498	697	2659	1217	752	353	589	171	1814	2728	229	475	312	1233	631	313	6171	1270	184	161	714	2181	910	1681	373	506	2365	664	1108	298	4976	735	2431	330	577	810	724	634	886	370	3076	1315
ENSG00000075624	83099	54609	168320	104919	100296	97831	38615	64119	72852	134602	53464	74812	37183	50424	43636	198353	118076	46918	46150	50428	69163	124413	69601	129071	91403	39621	11485	96855	106515	59075	67835	81886	83180	216340	47363	82887	28666	141242	109500	105756	94641	203113	125006	52614	57811	92520	51073	98701	45413
ENSG00000075643	202	73	5	146	65	123	8	120	141	467	141	212	69	955	71	338	2170	146	104	72	9	26	59	27	914	36	89	120	19	67	195	135	38	103	12	130	70	18	10	538	133	93	358	280	176	93	64	167	13
ENSG00000075651	596	2117	953	808	1697	2091	815	2337	732	1463	2125	580	2080	456	2342	454	1468	1892	2929	2802	1257	1100	1953	2507	712	1788	2012	391	1240	1429	888	1418	1501	1190	3260	658	2621	813	564	565	1541	791	480	837	1043	294	2541	676	1687
ENSG00000075673	1	67	0	89	0	3	0	282	69	1	0	470	325	0	45	1	1	0	297	219	1	3	397	1	1	91	88	0	0	0	0	265	438	0	1	31	296	0	0	0	574	1	943	3	1	0	373	0	1
ENSG00000075702	64	13	31	15	57	114	24	13	41	72	40	49	13	13	5	99	44	9	19	17	29	31	35	64	40	6	6	33	34	33	89	36	38	149	22	36	12	74	68	27	18	64	23	20	44	67	22	43	35
ENSG00000075711	1229	2458	1148	2740	1974	2861	1091	3341	1363	1779	2167	1729	1666	1467	1993	1005	2722	1603	3353	2702	1556	1716	2055	2632	1752	1293	2354	1180	1855	2446	1870	1565	1224	2048	2806	2169	3040	1209	1013	693	2283	1079	2663	2090	1673	1167	2012	1892	2646
ENSG00000075785	5356	9273	10206	11683	8193	12189	4486	10286	5971	7580	5791	6735	6852	6045	8097	5634	8289	9680	9291	8222	7218	10777	10021	9283	8910	5533	5825	3976	7190	7908	5236	10519	8065	10174	10442	6805	11882	11846	5182	4361	10556	9626	11256	6210	4992	2493	7762	7861	7542
ENSG00000075790	1116	1446	2688	3264	2458	4031	1530	2142	1636	1646	2493	1438	1138	2213	1222	1295	3624	1303	1586	998	2070	2549	982	2932	2254	966	1659	1392	2178	3517	2049	1543	862	2479	7233	1890	2760	2289	1213	1910	1122	2549	1897	1279	3353	898	1222	1931	2247
ENSG00000075826	227	276	74	304	180	508	222	455	501	202	311	210	139	95	105	607	245	218	281	277	99	155	47	156	213	163	136	37	56	376	166	250	96	123	269	246	171	117	631	21	76	809	123	188	159	318	151	169	418
ENSG00000075856	1201	935	1295	1616	1776	1788	1082	1264	1005	1978	1464	970	787	788	615	1016	4074	839	1222	1144	1208	1659	1051	2042	975	693	499	893	2434	1709	1611	1357	962	2060	1238	1179	684	1714	1074	847	1236	1384	1384	1042	1309	688	928	2020	1590
ENSG00000075884	904	222	704	2479	811	420	541	670	1569	624	859	214	174	898	255	991	848	152	188	129	470	1658	101	723	650	90	142	432	470	586	569	274	146	607	838	528	271	731	519	501	108	948	155	539	889	435	144	358	776
ENSG00000075886	544	6	412	1	59	22	9	3	4	25817	15	4	1	91	0	490	683	198	6	7	1	129	14	36	919	2	4	5106	3	49	292	5	0	1970	11	21	2	10	90	382	1	40	5	443	6	746	3	4507	29
ENSG00000075891	1510	731	2325	381	1193	1489	1646	1129	1277	1140	678	1163	765	252	291	4994	2730	394	1467	1323	928	1158	830	515	1518	744	145	395	1722	2014	1159	1428	1041	1920	401	627	470	1923	2810	121	1744	7523	3349	263	358	1409	783	4070	2194
ENSG00000075914	587	1117	668	1998	496	763	425	983	1509	576	460	1051	959	790	845	780	565	1168	1597	894	589	632	1269	542	470	986	1010	608	537	541	483	1544	1567	954	620	360	1371	786	521	722	1549	514	1792	313	710	381	1042	603	544
ENSG00000075945	1155	1824	1272	1974	1641	2226	1168	1846	1238	1748	1617	1073	1490	1398	1309	780	2928	1199	1962	1703	2057	2668	1905	1975	1073	1048	1015	1070	2340	2077	2403	1757	1298	2936	2650	1277	1341	1382	1134	1071	1700	1001	1373	1329	1712	525	1674	1773	2296
ENSG00000075975	308	1044	971	1266	729	648	340	1007	607	784	616	885	635	411	690	360	883	450	1276	1080	485	706	971	894	452	539	1114	337	763	693	543	765	630	497	807	538	1172	741	390	361	1069	735	1477	460	649	192	884	729	600
ENSG00000076003	889	642	694	1813	1505	1485	371	702	836	1451	967	1376	429	980	422	687	1764	313	724	593	554	1006	608	1285	711	459	508	576	707	814	861	648	532	1707	1437	821	654	1180	319	901	722	453	656	824	1454	443	532	1414	754
ENSG00000076043	917	3210	1386	2560	1829	1988	920	2676	1406	1558	1456	997	2818	2258	2688	977	3889	1751	3277	2674	1581	2052	2978	1476	2285	1939	3122	1353	1636	2137	1144	2941	2177	2864	4830	1236	5578	1597	454	834	2562	1132	1977	1138	1444	257	3109	2599	2029
ENSG00000076053	708	731	378	1724	891	1126	729	1197	832	1141	1321	550	560	1698	745	306	1251	540	1009	732	1027	1671	597	1400	681	505	883	754	1469	1614	855	589	351	1040	2741	738	1242	330	197	659	738	517	549	836	1157	143	661	980	1311
ENSG00000076067	552	372	781	532	1131	545	491	783	339	1146	1054	697	264	339	242	405	2717	503	531	453	950	822	273	1455	429	169	226	407	1284	1630	987	353	240	1038	1317	657	463	728	538	362	409	905	940	522	731	216	281	1146	1355
ENSG00000076108	1757	1573	2738	1328	3987	2464	2071	2194	1548	3857	2954	2225	940	586	895	1888	6950	1177	2313	2597	1451	1505	1578	4434	2089	908	486	1298	4304	3506	3305	1825	1521	3293	1501	2804	787	3263	3615	690	2025	3294	2451	1671	1779	2063	1414	3518	4182
ENSG00000076201	748	602	1234	359	1033	358	590	573	807	1278	511	1048	446	68	226	1667	1583	490	889	1216	447	432	1200	1207	647	502	100	472	1185	629	1124	1861	1560	1729	114	555	174	1583	1281	374	1435	1750	1403	142	330	686	725	1474	773
ENSG00000076242	582	1186	784	1694	968	1034	461	1167	1092	972	1042	834	851	800	750	610	1771	1253	1529	1137	647	1125	1032	1206	658	702	1055	625	933	1234	843	1095	730	1065	1515	798	1356	948	498	676	1174	480	1427	760	1075	200	1128	933	994
ENSG00000076248	952	1329	1295	1751	1171	1354	646	1209	857	1802	749	1414	925	904	948	628	2636	2468	1418	1240	1078	1263	1621	1079	821	861	978	1115	1594	1284	892	1615	1300	1745	1336	834	1662	1345	1142	744	1422	899	2397	976	1337	642	1334	1837	1185
ENSG00000076258	457	2667	436	1328	321	445	248	1246	1308	490	611	547	2763	476	1774	372	495	2009	3144	6731	669	323	1921	281	134	2654	2761	136	366	673	144	2117	1833	401	556	222	8436	336	275	207	1123	510	481	1217	555	293	4861	1663	794
ENSG00000076321	334	684	450	656	753	670	407	775	350	730	968	509	411	438	634	256	1546	1008	839	735	597	725	459	1111	524	339	739	274	880	920	766	309	230	749	1347	567	851	564	168	331	404	312	517	626	714	111	509	805	873
ENSG00000076344	26	27	71	105	18	46	18	81	139	19	34	74	45	10	17	273	47	26	37	32	15	4	16	41	5	17	17	4	21	37	14	53	46	43	77	42	38	26	221	15	18	114	20	5	26	114	34	12	106
ENSG00000076351	249	520	581	323	566	1169	236	351	330	379	627	224	490	150	405	439	877	253	752	589	199	452	540	499	591	349	256	198	894	224	540	766	554	409	126	209	440	525	392	211	524	98	472	126	198	139	639	825	510
ENSG00000076356	778	463	3151	299	2950	1021	731	567	321	3220	947	918	293	427	260	1159	2782	343	647	890	871	766	578	3569	983	255	145	459	3053	1292	3156	705	514	2565	485	1667	243	2201	2129	650	774	1861	1325	488	699	1099	470	1445	1311
ENSG00000076382	407	2489	577	232	278	5518	227	1562	365	235	196	288	2039	113	1879	392	201	56	3682	3570	126	265	2518	402	202	2645	849	100	180	560	178	3383	3204	805	971	245	1559	772	1730	100	2191	706	177	310	231	329	2455	254	1921
ENSG00000076513	2771	1795	1650	3919	3147	12809	1812	2515	1821	4757	5468	1641	1200	2982	1222	4384	5299	1062	2274	1673	1984	4190	1327	6432	10002	877	1685	1224	4692	9399	1863	1380	1074	9570	9180	2939	2325	2799	3186	1423	1768	1724	2950	4451	2322	2816	1395	3153	3859
ENSG00000076554	878	3439	884	3106	1735	4814	1316	4163	1525	2179	2020	2505	2462	1935	2621	745	4372	1526	4654	2856	2683	3220	3691	2724	1834	1803	3625	3042	2143	3026	1416	2984	2592	1831	4042	1396	6142	1032	401	2881	4659	1869	4313	3879	857	530	2498	3447	2342
ENSG00000076555	870	1406	908	988	1089	1799	922	2038	1026	1695	1252	1753	973	367	745	1515	2996	1108	2539	2215	546	595	1665	1225	454	1042	555	983	1865	1416	1119	1958	1533	2003	777	843	726	1230	2817	318	1840	4189	3484	558	1034	1147	1455	2502	1650
ENSG00000076604	680	1617	1088	3140	534	2817	389	2466	1458	860	832	1055	1124	1645	1898	2175	1228	566	1769	1216	504	553	1310	1231	1196	1484	1147	649	1114	1290	821	1908	1203	2682	2739	1190	2634	996	850	1030	2226	1454	1603	820	850	1237	1888	1075	1303
ENSG00000076641	197	68	318	92	711	379	397	197	57	555	828	145	27	128	45	61	1030	93	75	63	521	275	25	599	241	16	31	58	569	989	490	41	14	407	353	638	44	350	238	105	31	623	137	212	326	80	37	375	856
ENSG00000076650	334	414	416	619	299	816	306	388	345	426	428	239	343	239	307	316	690	347	579	430	386	451	339	511	313	295	296	243	562	576	442	376	303	566	524	211	456	577	494	211	304	985	434	604	370	352	381	552	666
ENSG00000076662	638	596	493	1686	639	1601	466	502	1436	1016	622	427	454	1078	584	1004	1171	636	718	442	988	1100	591	590	825	466	558	1022	625	798	636	603	537	1208	1311	316	983	1340	1827	822	614	451	265	633	721	540	543	676	543
ENSG00000076685	1135	2434	1702	3281	2028	2621	1139	3624	2013	1852	1679	2190	1605	1121	1552	1332	2925	1980	3196	3056	1143	1804	2379	1485	1627	1366	1972	687	1434	1951	1232	2242	1627	1383	1943	1530	2965	1838	1325	507	2040	1274	2818	1200	1311	583	2345	2232	2077
ENSG00000076706	10726	840	25631	3920	33687	7535	7826	2064	1512	23565	8357	3420	499	6763	730	19100	15598	1674	1347	972	9154	7232	1034	49352	5998	595	396	7660	16043	5313	17480	1189	936	11076	5731	8496	619	22834	4054	16074	1970	8217	5928	4567	5248	6506	888	11260	4881
ENSG00000076716	912	2256	570	3592	1463	55	583	2673	2213	249	1489	1940	1128	471	1558	1528	4748	3628	1864	2216	978	2563	2478	1148	1000	1179	907	779	919	728	2346	2921	2029	2625	247	4274	817	950	465	133	2696	1302	3267	266	2007	196	1903	2642	1624
ENSG00000076770	160	1486	734	1014	1537	176	373	1936	595	289	3278	1085	577	1333	903	364	4528	298	1242	997	674	2502	745	778	339	449	856	121	387	923	1098	762	619	397	2154	337	624	707	227	238	782	177	1104	352	866	58	773	735	385
ENSG00000076826	134	608	429	236	218	435	360	400	380	264	279	247	430	88	326	954	303	90	770	567	217	268	754	119	459	421	163	153	394	224	442	1019	847	1009	182	166	241	629	871	126	741	812	332	94	118	275	735	804	449
ENSG00000076864	976	3700	913	2608	503	2817	607	5907	1387	1234	337	3050	2694	180	1793	1139	2656	896	7449	4807	893	315	4263	1190	229	1920	2143	567	1039	600	1107	5138	3628	1032	439	554	3900	1632	646	1277	9929	2079	20538	424	767	534	2930	6527	2606
ENSG00000076924	1584	1375	2617	1620	1194	2555	1153	921	952	2225	1201	1063	1198	765	683	3151	1777	445	1812	1229	1828	1666	1596	1757	940	768	723	1501	1710	1872	1638	1949	1721	2949	1387	639	1686	3253	4320	1078	1556	3661	1618	1163	1088	2054	1310	1950	1386
ENSG00000076928	1806	846	3520	1952	2082	1675	1666	1139	2811	3155	2130	1215	740	631	456	4519	3239	598	1034	834	1712	2000	906	2610	2068	467	328	1471	2069	2137	2393	1421	1193	3255	1131	1278	530	5659	7809	1191	995	5385	1464	827	1028	2314	813	2616	1898
ENSG00000076944	1958	2114	1739	1683	1409	2631	1365	1548	1472	1756	1723	1022	1908	1128	1147	2686	3067	227	2448	1740	2570	2571	2118	1239	2242	1381	722	2634	1328	2198	1741	3746	2581	5578	1986	942	2121	2920	1992	1688	2370	3022	1714	1095	1552	1366	2378	3118	1932
ENSG00000076984	759	821	805	807	941	883	743	685	549	995	907	632	646	352	413	1395	1220	486	1125	832	599	651	749	1002	700	437	526	607	1103	1112	1233	761	897	1752	899	465	1038	1365	1597	331	718	1075	607	653	571	948	848	1353	1092
ENSG00000077009	13	28	0	17	0	0	1	17	4	2	1	47	14	0	454	16	0	40123	56	45	0	0	15	0	0	9	11	0	0	0	0	20	21	2	0	7	46	1	4	1	23	0	2	0	3	0	14	8	1
ENSG00000077044	518	227	1558	460	2092	1517	927	347	485	1908	1159	393	201	615	136	1725	2622	181	268	242	531	353	167	3241	617	169	92	331	1991	2109	1809	293	205	1493	1570	1717	192	1163	1981	327	164	2302	199	964	1009	1314	189	628	1482
ENSG00000077063	231	842	694	596	426	1680	358	744	432	113	701	753	264	395	660	404	2077	490	594	516	443	658	785	771	1031	372	437	306	832	1568	1337	1263	479	1147	1250	770	525	457	333	323	349	1204	628	445	852	232	488	2283	1049
ENSG00000077080	0	0	0	0	0	0	0	0	2	0	0	0	0	0	0	0	0	0	0	0	0	0	0	0	0	0	0	0	0	0	0	0	0	0	0	0	0	0	1	0	0	0	0	0	0	0	0	1	0
ENSG00000077092	654	687	1139	1209	650	477	382	1016	395	1025	610	639	307	311	473	377	1127	395	687	570	474	685	464	656	201	286	582	327	890	1436	526	508	246	504	731	1365	752	588	454	306	445	714	2070	327	486	114	333	720	1390
ENSG00000077097	2161	5128	2631	8163	3980	3875	2081	6214	5097	3467	3562	3669	3614	2566	3904	1487	6101	4210	7141	5648	2294	3685	4353	5115	2260	3271	3372	1466	3833	3944	3233	4336	3150	2593	3503	2658	2854	2764	637	1801	4802	1480	5820	2914	4212	583	4549	2728	4087
ENSG00000077147	4767	8792	5687	12002	8334	10191	4575	9906	5846	7071	5564	6460	5284	6291	5922	3299	15541	5001	11134	8475	6141	7865	6796	8253	6978	4957	7647	3913	8063	8724	5160	6316	4733	7951	12226	6241	8793	5065	2826	3696	7399	5804	10361	6953	6237	1515	6822	8363	8860
ENSG00000077150	1710	615	2924	1736	1638	1893	1184	1364	1760	2424	1126	837	538	883	426	3613	3601	302	586	475	1918	1813	479	1949	1598	621	153	1262	2174	1772	1497	1113	606	3748	2165	1874	641	3921	4848	789	815	5855	973	1929	812	1981	605	1717	2015
ENSG00000077152	90	80	78	156	105	336	39	95	109	92	58	49	48	192	66	99	79	33	65	57	58	113	56	115	114	42	84	84	48	95	73	84	62	215	221	123	124	111	72	126	45	28	69	104	108	50	62	84	75
ENSG00000077157	2345	1151	2377	1796	3457	986	908	2335	1627	2500	1495	2555	904	442	715	5261	2681	368	1870	1567	477	1490	1151	2272	899	867	566	686	1780	1537	2678	1313	1195	1265	954	2072	872	1400	499	743	1285	1622	2454	457	2115	597	976	1161	1331
ENSG00000077232	1555	3282	2356	6613	5386	5711	2036	5000	3970	2829	4548	2869	2301	3113	2428	2131	21422	2391	3878	2966	2859	3550	2181	5299	2993	1560	3721	1817	2911	5112	3452	2389	1494	4027	11023	2906	4172	2133	1703	2159	2674	2794	4377	2494	6114	1229	2428	1920	4101
ENSG00000077235	1358	1535	1768	1133	2139	1274	1121	1303	1059	2601	1392	1741	1016	515	737	2228	3527	1002	2173	2112	1355	1117	2046	2825	1400	939	467	1235	2780	1545	2008	2552	2022	4632	622	1454	677	2426	2182	837	1774	1005	1950	766	879	989	1751	2456	1810
ENSG00000077238	2186	517	1711	2273	3469	1595	1661	1173	1602	3272	2481	1173	333	1347	394	2686	3003	213	541	431	1297	1556	321	3542	1549	487	250	1134	2614	3017	2401	983	513	2493	1972	2279	536	2409	5528	1324	389	4677	684	1674	1581	2876	513	3510	2097
ENSG00000077254	1347	2536	1810	4174	2523	2319	1523	3309	1736	1983	2602	1702	1621	2177	2400	1443	3715	2386	3146	2384	1861	2856	1838	2541	2126	1318	2891	1063	2542	3673	1942	1699	1317	2630	4506	1917	3630	2009	1579	1026	2071	1664	2468	2423	1934	929	2024	2339	3155
ENSG00000077264	3	7	9	11	61	2	3	26	25	26	92	12	9	20	4	7	170	0	15	15	18	35	4	25	4	2	10	5	14	3	51	6	7	3	18	31	15	13	42	10	3	0	8	47	6	7	7	6	4
ENSG00000077274	186	130	137	1048	534	1	109	440	612	19	240	276	51	45	60	827	2728	0	353	358	168	1082	146	34	743	31	42	168	48	8	14	68	54	22	27	3219	51	3094	14	91	929	828	2822	10	10	173	56	641	18
ENSG00000077279	6	3	0	50	0	7	2	22	7	3	2	5	1	16	1	13	7	1	5	5	0	3	3	5	1	2	1	0	4	14	3	2	3	10	14	7	6	13	1	4	1	11	1	9	3	3	4	6	10
ENSG00000077312	1548	760	2408	1290	1098	1893	770	726	1193	1979	870	873	573	974	511	3170	1901	710	812	752	1786	1895	922	1379	1071	477	244	1878	1171	1338	919	1453	1119	3054	813	652	614	2310	5102	1371	1218	3150	1417	1018	926	3365	623	1704	962
ENSG00000077327	0	3	19	93	0	3	0	21	92	1	207	15	30	4	47	9	3	82	60	65	7	123	11	19	1	4	10	0	12	19	4	57	9	3	16	8	43	22	26	6	17	0	18	6	7	3	77	0	1
ENSG00000077348	1033	333	1006	785	523	1722	523	254	390	1361	615	204	229	918	314	879	1095	170	459	308	1015	980	343	570	575	193	235	1112	555	816	670	409	406	1786	567	226	562	1267	674	838	355	559	430	686	641	983	332	887	511
ENSG00000077380	2769	5812	4083	9014	5446	6438	3262	5461	4174	4617	4576	3778	3768	3978	3765	2012	9188	3130	5887	5260	5243	5560	4133	6084	3427	2948	5526	2888	5511	8053	3823	3941	2949	5404	13407	3659	7858	4436	1234	3065	4325	3358	5241	4643	6062	1085	4585	5605	6369
ENSG00000077420	2315	347	1425	591	1681	274	944	266	880	3993	2491	219	321	755	81	1613	2562	199	157	94	815	2504	166	589	2946	78	55	1303	661	2254	1931	589	205	5145	523	1830	72	2097	1557	588	347	1352	52	1209	1004	729	184	2793	2007
ENSG00000077454	539	515	896	811	632	644	516	673	895	802	1046	815	444	283	238	1641	1104	228	703	515	531	713	566	780	937	290	178	464	571	678	777	843	777	1065	431	417	367	1404	1628	478	671	2069	1247	277	372	509	454	775	693
ENSG00000077458	451	452	307	914	584	1045	463	714	523	561	982	431	218	628	318	347	746	286	490	347	467	689	220	890	643	211	522	220	492	957	454	235	131	440	1020	608	409	273	159	297	303	364	409	699	476	230	244	467	853
ENSG00000077463	510	339	818	669	313	581	307	243	382	540	268	256	223	359	186	912	528	254	377	229	452	378	268	353	308	148	211	481	400	324	389	378	409	1065	367	177	356	883	1124	466	315	684	406	227	278	731	304	635	297
ENSG00000077498	5	3	0	4	0	2	3	4	3	0	1	0	0	1	3	2	1	4	0	2	1	4	1	2	5	0	2	0	4	3	3	1	1	1	0	6	0	0	7	0	0	0	0	6	3	0	0	4	5
ENSG00000077514	471	1882	485	850	811	703	391	760	537	835	818	518	1451	717	2259	439	1089	212	2394	2832	462	672	1888	892	528	1380	2053	320	657	720	586	1055	1259	901	794	466	4076	623	421	374	1031	538	459	769	694	332	2431	673	754
ENSG00000077522	313	27	78	39	8	57	16	30	15	83	143	35	22	65	7	25	78	128	33	22	13	14	56	26	11	34	31	23	6	74	7	31	38	2	2	24	47	15	19	19	38	410	67	55	13	66	36	219	44
ENSG00000077549	5227	5558	9465	10771	7158	5371	3714	5802	5573	7788	6505	5214	4695	6339	4066	8090	9608	4875	5670	4978	5847	10131	7022	7591	5121	3718	2939	6197	6797	5643	5256	7373	5751	8297	5480	5337	7336	11007	4435	5981	6621	8510	7530	4993	3753	3199	5301	8543	4969
ENSG00000077585	622	3462	935	1262	1226	5141	484	2573	1171	1742	1208	637	2865	982	3000	566	2446	1820	3455	3553	1115	1603	4943	1802	2966	2376	2162	478	1536	1468	1930	4394	2800	3421	2770	1020	5390	1313	496	436	2759	751	765	1256	2124	387	3904	2643	2124
ENSG00000077616	34	63	43	216	60	55	45	100	161	22	92	97	37	19	50	52	42	20	107	79	12	23	69	47	24	40	82	19	66	102	33	88	55	48	45	141	48	71	38	22	48	87	100	34	59	26	76	11	141
ENSG00000077684	3027	3057	6184	8291	3103	4221	1977	4639	3712	2905	2235	3887	2127	2124	5012	3748	3097	1226	3480	2501	2182	3596	2791	1996	1833	2929	2050	1400	2819	4806	2473	4707	2416	3513	3019	2820	3430	3695	6412	974	2951	7836	5809	2123	2255	2373	3334	4619	3429
ENSG00000077713	509	532	935	748	932	1742	395	735	344	1225	881	341	416	802	489	385	1756	484	600	429	1028	1086	556	1207	969	213	442	508	1048	1450	1258	527	385	904	1855	831	920	1051	286	552	703	674	616	1653	1180	504	447	815	1277
ENSG00000077721	1085	1569	1629	2660	1961	2288	862	2167	1491	1999	1626	1442	1129	1729	1390	937	2781	1445	1646	1412	1493	2354	1678	2173	1711	949	1237	1097	1792	1846	1758	1411	1025	1778	2278	1696	1931	1710	578	1281	1868	1106	2762	1201	1835	748	1363	1962	1570
ENSG00000077782	2786	1595	2814	4240	2953	2264	1444	2511	2025	2388	2152	3032	1111	705	1009	2940	4253	1604	1620	1729	1692	1400	1150	5414	794	1126	712	2290	3743	2186	2768	2403	1681	3187	1494	3697	1698	2189	1696	1672	1554	6239	2820	1350	3680	1134	1503	3794	3246
ENSG00000077800	2	5	1	6	1	4	3	2	11	7	6	6	1	1	2	10	4	3	5	5	1	0	0	5	12	1	2	0	2	9	3	2	1	3	6	6	3	3	4	2	0	26	1	4	1	3	1	4	10
ENSG00000077809	7424	8868	7694	11701	9111	16666	5181	9656	8594	7973	9159	7217	6181	7000	5844	8731	13075	10392	11135	8868	7947	11415	9574	9280	15767	4727	4137	4918	10827	8542	11768	10601	8699	14115	5371	8218	5551	8181	7878	7219	11363	8055	14549	5109	9089	7124	7456	12409	10816
ENSG00000077935	7	2	9	4	7	4	6	4	7	1	17	5	1	9	3	21	10	3	2	0	5	3	1	4	5	0	0	3	3	1	3	4	0	11	2	5	1	7	41	4	4	21	2	78	2	32	3	10	6
ENSG00000077942	1322	562	756	2467	541	148	143	1412	2233	1237	157	1301	511	157	644	2930	1874	748	463	1168	99	182	1438	493	89	353	254	553	2008	134	285	2946	2187	682	131	1420	383	558	156	681	1025	1265	2654	210	824	735	533	393	813
ENSG00000077943	1190	1314	487	1487	1391	1125	786	1227	658	1039	1135	6031	484	514	690	3533	892	31	901	1158	634	877	584	578	362	285	517	621	2185	1917	1389	735	688	1574	909	1737	725	380	259	632	539	2361	483	537	1329	367	659	666	1049
ENSG00000077984	335	52	175	985	313	198	230	122	447	708	210	110	38	480	49	609	433	44	84	37	1249	2038	32	317	589	37	22	521	166	409	426	57	56	447	619	275	50	1334	2493	212	34	192	17	520	341	104	38	236	242
ENSG00000078018	571	214	1541	385	1335	578	459	259	259	1327	742	653	89	526	138	546	1707	191	253	228	210	626	197	1437	408	103	119	405	1047	825	1015	150	143	478	374	904	86	882	393	1277	202	296	980	705	606	412	186	353	778
ENSG00000078043	281	521	352	608	586	636	392	799	294	389	951	284	392	845	540	286	1756	609	731	561	536	689	571	379	484	339	472	160	577	579	404	429	343	414	1256	406	885	363	346	569	493	222	500	315	305	100	493	1289	453
ENSG00000078053	11	78	12	122	10	27	2	82	45	19	32	76	83	15	32	25	7	0	177	114	5	2	106	33	17	39	83	5	14	33	150	88	56	8	32	20	120	22	37	4	237	29	539	6	6	3	40	2	52
ENSG00000078061	2418	2576	1447	2650	1999	2491	1600	2359	1755	2422	1886	1978	1875	1244	1687	1914	3151	1385	2954	2329	1838	2178	2630	2342	1520	1480	1296	1648	2508	2577	1835	3119	2438	3581	2444	1325	2793	1803	1692	1796	2835	1364	1984	1410	1705	1447	2376	3019	2356
ENSG00000078070	1431	3524	752	1468	1061	1265	694	2694	1249	1110	1780	983	2897	1266	2367	559	1146	2965	4634	4129	1111	2051	4603	1323	1072	2946	2552	1178	1667	1888	763	4084	2732	1548	1242	1125	3906	1024	867	330	3876	999	2924	1485	610	323	4029	1080	2054
ENSG00000078081	63	12	82	263	278	64	20	24	261	512	225	82	10	168	50	101	323	15	17	6	169	233	21	245	237	5	5	126	138	194	268	31	11	87	28	90	9	115	42	75	19	84	38	99	105	51	3	50	33
ENSG00000078098	392	38	291	774	911	103	145	84	653	397	251	19	19	237	53	330	352	1	17	6	144	99	9	643	150	4	11	125	226	101	259	25	6	206	202	110	14	124	47	345	8	56	55	62	251	163	7	155	236
ENSG00000078114	1233	3714	1437	4155	1227	2951	1203	4031	746	2257	1603	10048	1514	902	1509	836	5447	411	6022	4147	2861	4474	2980	1807	1552	1920	2887	1073	3654	5008	2434	2034	2067	2741	1744	912	2193	1749	863	878	4210	1315	6110	2322	959	301	2412	3745	2756
ENSG00000078124	566	1410	584	1137	1479	1929	563	1878	861	977	1768	675	684	1161	895	813	1811	690	1158	851	555	1294	944	1399	1707	599	564	502	756	1082	920	959	774	1801	693	971	643	818	847	596	826	628	668	622	2076	563	875	1192	1200
ENSG00000078140	1479	2765	1683	4112	2877	2313	1426	3661	2021	2382	2207	1834	1975	2767	2518	1299	3703	2083	3289	2695	2368	2965	2603	3036	2364	1692	2517	1390	2776	3022	2673	2542	1813	2686	5139	2167	3768	2096	1198	1904	2846	1126	3157	2315	2011	764	2139	2574	2820
ENSG00000078142	1241	1860	1474	2508	1715	2230	1230	2095	1436	1708	2099	1165	1282	1919	1421	814	2758	1562	2206	1738	1395	2182	1322	1849	1322	1186	2021	604	1902	3249	1594	1408	1016	1694	3022	1456	2646	1606	1171	766	1190	1000	1345	1689	1269	227	1642	1907	2755
ENSG00000078177	195	208	98	284	438	336	188	594	254	336	459	271	129	241	211	87	811	156	361	245	239	391	189	355	286	102	172	110	279	661	399	151	101	329	507	353	177	134	44	219	204	46	346	358	240	80	143	383	515
ENSG00000078237	104	190	215	357	274	283	100	284	160	209	414	115	175	327	209	64	493	242	144	148	175	313	112	484	314	128	190	133	205	260	242	124	101	238	588	304	272	226	40	203	182	7	264	154	267	35	178	190	173
ENSG00000078246	1124	723	985	592	1403	1252	724	766	653	1345	1061	624	612	552	704	1293	4414	503	1020	746	932	1337	596	1614	798	459	260	1204	1502	1508	962	1097	807	1993	1103	1059	474	1055	961	634	1080	2122	792	779	1000	1124	595	1978	1638
ENSG00000078269	403	264	543	673	1086	356	209	431	331	789	306	1035	173	182	178	505	811	329	385	283	317	248	284	960	304	181	123	204	571	234	644	315	180	407	164	472	175	503	318	529	278	509	1043	212	267	364	209	597	380
ENSG00000078295	10	32	195	91	83	394	162	41	72	39	46	39	7	10	29	56	3978	1989	47	28	8	148	16	124	55	18	18	567	21	9	393	50	21	419	113	838	32	100	129	85	36	311	12	9	690	17	18	829	640
ENSG00000078304	2396	3754	2793	6810	2944	6494	2132	4492	3295	3708	2925	2755	3116	2935	3460	1645	3795	3580	4350	3460	2887	3172	3558	3826	1993	2490	3702	1547	3582	4742	2233	3467	2592	2279	6337	2689	6632	3083	1621	2298	3498	1738	3406	2722	3100	965	3314	3354	3880
ENSG00000078319	125	175	129	238	188	224	86	155	124	111	166	92	117	268	116	128	350	147	147	159	163	272	217	188	259	123	115	149	167	127	159	112	159	381	294	121	285	139	70	96	207	20	145	110	236	54	182	283	129
ENSG00000078328	1	28	0	40	0	0	0	21	12	0	2	83	7	0	6	1	3	0	20	35	0	2	25	0	0	9	19	1	1	0	0	17	8	8	0	2	15	1	0	1	38	0	23	0	1	0	4	1	0
ENSG00000078369	10681	10029	14918	16229	16700	11210	8433	12866	7690	15628	12273	10279	7209	11958	7205	8834	27958	7796	12020	10680	13383	17033	9768	17513	12275	5535	6610	9445	19518	16632	12992	10614	7874	17011	22576	11688	13857	15568	7049	12046	11904	7996	12302	9640	9811	4497	8879	18906	15592
ENSG00000078399	132	208	85	152	18	527	91	144	188	41	29	121	128	23	123	118	80	120	179	116	106	95	196	77	166	115	146	65	12	119	7	171	167	329	50	66	161	60	105	95	198	116	132	82	14	74	101	160	63
ENSG00000078401	2766	237	3491	1667	3634	1872	2748	479	559	5398	3982	205	98	816	245	673	631	22	184	98	4672	4458	103	4311	1930	134	103	3219	2639	5302	3221	313	84	3730	1909	597	220	7302	1892	1341	180	2014	1346	4046	858	1813	225	2807	2027
ENSG00000078403	620	1034	665	792	1244	1268	706	1194	562	1108	1167	725	582	363	822	345	1538	970	1588	1276	803	951	721	1105	683	485	825	323	1127	1755	705	510	356	737	928	760	1238	877	591	351	789	570	820	953	684	263	874	1277	1651
ENSG00000078487	213	268	233	495	135	355	184	210	281	170	302	175	166	327	172	424	252	168	367	212	206	356	235	133	186	245	220	295	151	283	140	257	223	298	311	98	471	202	437	299	226	843	377	221	209	267	228	216	181
ENSG00000078549	5	0	7	1	29	10	28	0	6	8	1	4	0	2	0	0	3	0	0	0	4	0	1	25	4	0	1	0	5	144	422	2	0	4	2	6	0	5	0	9	2	34	0	4	1	6	0	1	20
ENSG00000078579	5	0	7	10	10	14	8	2	2	11	95	1	5	22	3	13	32	5	2	3	3	42	0	8	16	0	2	3	12	9	4	4	0	5	22	20	2	1	13	1	3	15	1	11	23	7	3	2	14
ENSG00000078589	28	4	15	168	65	28	12	54	121	87	117	23	15	74	17	10	162	10	20	7	73	158	6	52	61	7	10	19	20	56	64	3	1	35	134	38	5	67	72	10	6	28	1	117	78	5	13	31	57
ENSG00000078596	570	850	2272	4110	1062	460	494	1325	1035	1291	1378	1405	434	1126	761	337	3517	187	1488	639	1567	3060	591	1167	681	475	1220	569	2791	3087	456	566	307	731	5286	1189	1882	2389	215	875	1285	44	870	1414	974	56	867	740	2210
ENSG00000078618	4718	3534	3347	6655	4376	4964	3307	4296	4944	6027	5277	2306	2656	5603	2630	3416	8933	3490	3840	3020	3843	5114	3064	4506	4498	2659	2432	4665	4069	6747	4057	4241	2730	7178	5354	2856	3537	3704	5404	3387	3197	6607	3641	4923	4407	2990	3251	5836	4628
ENSG00000078668	3040	4675	2920	7981	2571	5729	2179	4777	3852	3522	2889	1910	3794	6171	3850	2034	2420	4716	5049	3445	2959	4474	4002	3655	3780	3571	5722	1883	3759	2972	2550	4481	3349	4766	4595	2182	9465	2927	2202	2906	3773	1642	5139	3410	2980	816	4539	4357	3945
ENSG00000078674	3539	3856	4049	5397	5267	5581	3571	5069	4849	5198	5964	3627	2471	4688	3147	2140	5948	3077	5294	4239	3713	5406	2852	4881	3821	2856	2400	1510	5336	5369	4254	4080	2748	5061	2640	3472	2150	3681	4027	1856	2866	4646	4424	4026	4084	1288	3657	5238	6024
ENSG00000078687	244	208	410	269	353	224	201	314	307	428	303	423	120	75	123	338	519	93	333	304	216	112	206	382	184	124	76	92	512	333	413	244	271	336	77	312	66	563	693	74	200	862	361	103	105	257	172	346	375
ENSG00000078699	580	541	607	594	972	1115	616	781	806	1000	963	674	450	245	387	880	1040	838	920	743	389	427	544	833	518	371	249	315	923	820	746	719	490	754	314	641	357	697	1560	197	605	1515	715	499	668	1277	533	1330	1014
ENSG00000078725	18	168	30	379	58	230	90	92	113	7	25	62	67	359	138	178	250	10	85	234	47	78	111	4	17	211	70	16	39	4	229	57	59	47	473	100	102	33	373	109	274	76	47	7	99	59	183	147	38
ENSG00000078747	1082	2058	1296	2491	2327	2714	1291	2951	1201	1867	2320	1697	1314	1485	1763	639	3348	1455	3045	2397	1710	2203	1859	2405	1331	1097	1955	917	2206	3266	2434	1396	925	1744	4297	1618	3066	1332	510	959	1754	505	1979	1683	2449	447	1652	2119	2873
ENSG00000078795	3	6	5	9	11	13	2	13	8	6	8	5	3	5	3	6	9	13	8	4	2	5	9	5	7	1	4	0	4	9	0	6	3	2	3	5	9	8	7	9	15	0	13	8	7	9	7	6	7
ENSG00000078804	2470	2215	4753	947	2620	2627	1103	2603	1047	3458	1804	2117	1462	888	1222	2189	3546	1844	2318	1912	1393	1959	2375	4580	1283	1813	423	1161	6198	2462	3174	3554	2449	2635	1730	2382	1214	3998	1567	1581	3183	1691	3880	1781	2220	2785	1844	4040	2403
ENSG00000078808	3545	4432	3857	4826	5034	3173	2709	3337	2785	6345	4310	3001	3549	2763	2749	4018	8123	3278	4741	4000	4409	4836	4543	5302	3834	2643	2344	4856	5926	4025	4045	6327	4355	9732	4757	3270	5613	6571	2140	5779	4570	2505	3570	3082	2571	1047	4589	6141	4029
ENSG00000078814	79	45	74	37	49	91	98	48	79	91	95	73	69	11	21	217	83	18	113	132	60	20	31	74	23	40	17	12	66	125	57	85	70	66	32	49	46	101	498	6	32	679	65	74	73	132	97	134	148
ENSG00000078898	0	0	0	0	2	0	0	0	0	0	0	0	0	0	0	0	0	0	0	0	0	0	0	0	0	0	0	0	1	0	0	0	0	0	0	0	0	0	0	6	0	0	0	0	0	0	0	0	0
ENSG00000078900	31	7	29	22	24	11	22	10	27	29	15	17	8	15	4	120	184	0	16	10	32	20	7	22	26	6	1	17	40	11	24	15	18	79	23	26	5	72	110	18	11	140	12	8	26	65	13	70	30
ENSG00000078902	1759	4093	2445	2494	1590	6082	1397	3023	1430	2301	1537	2084	3220	1082	2665	1790	3669	2489	4872	3879	2431	2137	4190	2135	1924	2168	2224	1532	3619	2862	2680	4244	3898	4772	4367	1646	5161	4022	2219	1488	3734	1733	2567	1484	2122	635	3942	3973	2801
ENSG00000078967	197	518	302	669	264	1375	199	581	376	277	307	291	503	483	538	412	426	381	639	526	298	355	598	426	582	448	418	395	370	414	313	654	475	717	473	232	1021	324	418	366	671	375	434	238	361	220	553	513	427
ENSG00000079101	23	178	12	318	8	58	6	222	113	24	48	132	138	20	66	38	75	41	336	117	10	28	170	6	3	58	134	9	9	43	31	113	91	14	6	25	186	4	17	14	222	23	513	33	11	13	136	9	13
ENSG00000079102	124	81	1236	223	144	73	120	222	217	225	104	242	54	34	62	251	264	31	124	90	77	87	85	187	73	29	57	97	477	288	154	75	87	126	117	190	39	826	234	73	60	469	361	45	147	144	51	90	356
ENSG00000079112	2	37	18	79	4	9	1	21	22	16	1	60	20	3	13	12	17	4012	62	32	20	5	70	5	11	14	22	0	3	2	4	31	9	9	3	10	22	16	1	11	18	23	11	7	4	5	10	7	2
ENSG00000079134	1086	811	880	1686	582	1705	905	892	1486	892	886	441	622	864	669	1056	832	707	849	611	609	982	420	863	785	624	719	387	746	1055	744	802	454	964	1579	713	940	867	2616	417	362	3219	611	1006	761	1396	638	694	1194
ENSG00000079150	609	248	570	1034	653	989	375	403	626	765	507	411	142	487	266	342	551	84	263	195	546	481	163	1059	126	161	272	302	632	513	394	205	148	406	957	494	336	414	109	557	212	274	449	606	884	201	238	279	550
ENSG00000079156	33	331	114	62	46	27	9	225	51	40	62	103	218	12	207	34	43	32	471	477	5	27	242	29	12	280	186	5	73	34	31	303	239	8	28	36	183	106	91	12	228	76	38	28	20	37	293	21	74
ENSG00000079215	433	74	320	261	1067	307	396	171	133	1396	1683	52	48	530	71	283	1503	163	49	80	256	1677	51	592	1023	15	63	566	456	1851	694	354	24	953	798	738	59	531	618	98	37	331	77	419	627	98	50	1949	1045
ENSG00000079246	5084	10017	8315	17840	12168	12641	6164	9984	10305	9309	9310	5709	7311	9758	6311	4415	13454	6058	11463	9582	9534	11311	7289	11328	7644	5796	9518	5735	9678	11749	7808	7964	6124	9638	23468	6785	8948	9285	3678	5976	7635	5427	10283	9236	13581	2082	9465	6500	9728
ENSG00000079257	631	386	1250	2314	954	1249	798	793	1040	796	1028	271	369	1046	457	302	673	357	470	381	1168	1245	354	2901	589	300	581	600	1321	1362	647	347	260	852	2106	635	962	1182	158	493	351	402	540	1401	629	169	414	580	1090
ENSG00000079263	113	25	59	325	194	66	62	115	467	232	197	83	41	182	37	183	276	27	29	24	154	439	17	143	212	19	16	128	68	183	147	64	24	132	111	139	22	291	464	45	21	125	62	97	127	84	22	91	87
ENSG00000079277	757	578	829	903	1012	761	923	929	863	997	1770	479	442	562	337	1359	1200	623	701	556	627	933	447	1161	911	350	333	490	869	1284	682	575	386	1269	682	733	597	870	1960	493	551	1900	583	640	584	826	464	1243	1344
ENSG00000079308	4540	6034	10434	1698	22311	4849	8307	5843	2212	21006	15106	7327	3162	1320	1945	7112	27275	2236	10754	14923	5144	6964	9516	21968	6508	3301	1731	3286	32134	13053	17205	6263	5367	11083	2485	11921	2135	9278	5126	1397	6354	6238	7388	3667	7026	2466	6796	16810	17906
ENSG00000079313	547	444	1392	492	648	791	438	481	453	1066	585	486	454	174	215	1765	729	111	626	458	369	290	433	845	637	337	196	298	541	606	824	749	667	1569	316	389	289	1857	2160	160	464	1937	490	365	423	1083	513	1093	678
ENSG00000079332	2737	4707	2691	6540	3141	4971	2264	4156	3527	3511	3629	3295	2855	3753	2874	2586	5413	3233	4889	3507	2929	4350	3588	3676	4072	2832	3622	2231	3787	4140	2487	3615	2919	4640	6440	3123	5020	3232	2273	1779	3345	1663	4138	3657	3218	1246	3771	4423	3763
ENSG00000079335	171	569	163	709	425	237	197	746	298	337	396	2236	338	195	434	115	523	82	800	441	339	387	548	600	200	286	441	105	424	301	301	281	302	220	312	235	711	248	83	126	503	147	223	279	223	96	489	171	302
ENSG00000079337	995	2698	3236	3301	508	487	546	3809	2611	592	618	5293	1368	353	1443	1081	1229	174	2781	1662	662	440	1949	1317	285	1359	1356	687	1191	1440	497	3750	2996	876	1301	929	2335	4257	4534	340	2035	9277	4055	342	350	986	2947	755	1185
ENSG00000079385	522	1305	47	866	501	328	240	1886	737	408	594	868	1015	115	734	497	983	287	1438	1374	746	764	1144	247	276	782	541	176	291	636	390	1929	1405	578	98	964	803	531	787	132	983	771	1263	231	199	33	1373	860	1329
ENSG00000079387	299	357	481	627	593	810	336	522	387	531	663	311	225	314	282	202	1255	301	499	358	480	569	254	842	378	172	266	264	501	648	543	223	196	612	925	459	306	496	277	387	337	368	493	479	685	166	266	382	715
ENSG00000079393	0	3	0	1	0	3	0	0	4	0	0	5	1	0	1	0	0	0	1	0	5	0	2	0	0	0	5	0	2	0	0	3	1	0	1	0	2	0	0	0	0	0	0	0	0	0	3	0	0
ENSG00000079432	1004	370	2088	329	1827	519	846	472	729	2335	1042	760	342	146	158	1797	2542	282	743	1016	487	316	544	2421	638	437	95	550	1548	827	2055	1209	1023	2431	110	915	148	2449	1751	331	804	2250	1292	163	380	1494	556	2198	1242
ENSG00000079435	149	103	189	190	73	140	101	123	95	125	78	94	68	60	49	163	228	57	117	109	171	147	125	107	73	56	42	116	228	96	112	153	152	174	94	57	100	481	143	114	74	147	180	45	46	114	105	154	210
ENSG00000079459	1776	3545	1608	3738	1778	2277	1084	3090	3372	2149	2009	1927	2762	1375	2215	844	2202	2076	3914	3895	1851	2927	3697	1704	1601	2387	2521	1155	2770	1461	1394	3538	2412	2629	2041	1317	3697	2218	973	1675	4655	1306	3495	1565	1374	363	4061	2238	2046
ENSG00000079462	448	253	688	1015	260	605	160	303	475	587	232	209	239	326	241	552	554	354	277	237	241	402	272	363	206	137	191	549	330	278	381	488	372	660	180	149	359	647	582	813	431	302	620	511	310	701	289	351	260
ENSG00000079482	569	586	561	544	361	1497	444	884	653	346	644	691	371	390	394	649	736	432	719	691	377	446	515	501	495	362	326	181	518	904	386	587	496	639	410	554	366	414	2044	280	653	1962	959	316	640	625	484	452	713
ENSG00000079557	71	7331	11	121	2	12	4	1795	749	0	119	280	7109	127	5356	7	15	16	7036	5902	42	37	5167	14	0	5901	8236	0	16	11	6	5284	5598	15	72	52	11960	110	110	7	2238	91	14	7	9	0	9464	217	107
ENSG00000079616	1224	1013	1377	1578	661	2144	621	847	1092	917	743	856	716	1021	675	1517	1129	828	1244	888	1458	1218	1035	974	724	696	855	1106	916	877	675	1055	1106	2132	964	572	1077	1817	2144	725	1091	1554	1218	785	871	1195	1068	1161	827
ENSG00000079689	1416	88	1682	1064	231	4116	1440	95	729	311	379	42	65	50	71	89	131	4	110	34	489	895	48	4654	108	43	42	616	852	4109	4464	60	49	3071	2744	1687	121	6740	1151	250	67	1209	106	185	313	13	86	373	7314
ENSG00000079691	429	1174	338	2106	552	734	310	1433	1172	638	557	1021	857	212	938	313	997	489	1821	1471	567	474	1003	680	460	886	779	319	703	825	485	1241	800	964	1038	856	1374	644	240	287	1768	395	2003	492	555	136	876	1017	699
ENSG00000079739	3921	3566	1613	2120	3041	3262	2979	2977	1362	4141	2553	1250	2214	3357	2327	1162	11320	4548	3953	3085	3805	4642	4410	2099	4771	2260	1850	3496	4461	3999	3606	4061	3204	7945	4919	3016	3954	2900	866	5700	4489	834	3412	2261	2798	630	3718	6232	4255
ENSG00000079785	3398	6874	3387	9117	4933	6561	2956	6086	4455	4080	3522	2738	5415	5160	4836	2195	6148	3671	8067	5700	4174	5134	5202	5030	3207	5083	7791	3408	5047	6928	3024	5703	4145	5084	10296	2787	11176	3759	1241	2282	5096	1691	5271	4437	6680	1011	6908	4775	4848
ENSG00000079805	3865	4167	4128	3085	4797	4936	3405	4080	1969	9097	7493	2652	3431	1709	2096	6437	11102	2853	5655	4712	3946	5944	3950	6639	4601	2294	1645	5049	6455	6473	9222	4913	2802	8064	3510	3119	3904	5384	4611	2471	4782	3888	5028	4804	4841	4227	4009	12200	5818
ENSG00000079819	2192	1174	1810	2532	4009	1838	1408	2150	2058	2463	6079	1766	814	1667	927	1613	5099	897	1571	1847	1384	3783	1085	3386	2953	501	669	1320	3108	2310	2978	1145	848	3562	1789	3408	798	1778	1395	1097	1141	2385	1442	1781	2091	725	1096	2155	4046
ENSG00000079841	1	1	6	1	0	6	0	6	20	0	8	2	1	4	4	0	1	0	34	2	0	1	0	7	0	7	0	2	2	8	1	2	3	2	7	2	3	6	0	0	17	0	1	1	0	0	1	0	4
ENSG00000079931	693	562	39	11395	381	9	166	2482	4136	587	396	695	461	142	850	1413	274	41	479	974	68	176	314	47	82	151	707	219	499	50	143	590	330	255	56	1071	502	45	20	303	722	580	3889	67	752	136	383	242	656
ENSG00000079950	2396	5283	3048	4948	3342	8235	1343	5876	2741	3606	4625	3276	3475	3441	4430	1380	4329	4677	4746	4399	3731	4814	3880	3146	4234	2860	5211	1931	2160	6680	2261	3596	2727	2469	6087	2724	8154	2171	1348	1578	3660	1967	3830	3393	3605	747	4656	8400	5246
ENSG00000079974	712	742	673	1364	780	1470	775	1100	1127	805	1236	605	614	633	492	867	1293	505	983	803	626	975	647	930	816	487	415	412	974	1248	697	993	643	1244	880	515	1022	891	899	317	815	938	943	799	703	645	552	999	1132
ENSG00000079999	1982	1840	2202	3434	1836	3453	1493	1929	1777	2798	1735	1242	1714	2500	1735	1861	3185	1558	2316	1723	2269	2463	2012	2389	1713	1332	1350	1872	2804	2601	2360	2920	1942	3719	2658	1250	3030	3119	2109	1737	1801	1329	1919	2008	2098	1363	2155	2886	1950
ENSG00000080007	11	36	5	63	10	515	2	42	31	4	13	11	19	27	6	24	279	0	19	4	13	11	14	135	13	12	37	187	383	39	6	4	6	35	4	41	28	11	13	104	44	0	6	11	19	11	25	0	3
ENSG00000080031	26	0	11	29	0	142	5	7	16	296	4	1	1	2	3	16	446	2	7	2	8	4	1	5	10	1	0	47	0	9	185	8	2	9	1	10	0	11	4	1838	2	0	9	25	68	143	0	5	0
ENSG00000080166	16	4	3	1	15	35	9	17	9	19	23	3	2	8	1	13	5	6	14	13	8	13	2	10	7	3	4	7	11	46	7	1	0	11	8	2	4	10	16	5	14	0	15	23	7	1	3	36	16
ENSG00000080189	1320	1411	1560	3314	1384	2329	961	1528	1633	1502	1668	1012	1084	1894	1022	2157	2010	994	1536	1172	1211	1449	1131	1858	1680	881	1091	1850	1402	1576	1184	1722	1184	2495	1996	972	2151	2102	2314	1109	1345	1383	1231	1306	1336	1744	1241	1875	1402
ENSG00000080200	72	220	169	202	428	135	221	471	158	305	399	255	115	99	111	35	987	147	437	344	165	179	161	464	144	86	129	26	293	355	261	140	66	142	121	246	157	192	30	136	150	69	504	131	238	18	151	212	372
ENSG00000080224	111	15	0	47	36	5	116	21	9	20	95	6	4	40	22	19	370	0	36	5	3	94	5	82	54	3	13	31	79	14	208	3	1	63	0	96	27	1	0	2	59	0	17	100	126	11	11	47	2
ENSG00000080293	81	214	92	1131	233	709	103	690	321	339	282	252	105	22	92	231	84	18	259	118	61	75	99	79	153	98	116	17	123	335	158	252	132	153	154	63	176	134	509	1226	224	150	1109	167	203	244	152	379	253
ENSG00000080298	253	302	289	623	624	407	405	490	414	331	584	331	181	278	240	274	633	164	434	375	276	535	228	776	242	191	177	182	316	931	289	193	139	321	408	416	175	273	336	129	294	314	402	402	380	135	225	221	644
ENSG00000080345	804	840	821	1432	2705	2283	1097	1500	763	1364	2356	806	483	1070	788	474	5709	656	1418	1103	1867	1836	564	2612	1051	487	716	356	1903	2683	2041	498	373	1734	2668	1362	585	674	388	546	652	525	1047	1442	2225	344	618	1650	2283
ENSG00000080371	1703	3640	3015	4311	3280	4965	2217	4067	1706	2741	3112	2655	2350	2815	3532	1283	6592	2602	4291	3626	3804	4067	3863	4186	2727	2500	2813	2120	5111	5428	2784	2839	2305	3862	9148	3634	4675	3092	1311	1697	4244	1800	3677	3286	3642	1029	3020	4452	4735
ENSG00000080493	2405	27048	2542	2197	3986	6177	2061	23148	2622	5077	4184	2033	12050	2929	16550	1793	7215	7533	25913	24816	6063	4824	22061	3120	8587	11757	19131	610	8401	6712	5560	16506	11799	4180	4246	3795	13741	4561	752	2463	10570	933	1742	2584	5732	719	22961	6013	9283
ENSG00000080503	1478	4043	2982	4718	4203	1991	1866	4185	3143	3232	3240	4218	2511	1740	2419	1700	5471	1973	5604	4993	2278	3645	4242	4835	2375	2429	2341	1131	5795	3945	3753	4455	3502	3244	2472	2531	2145	3610	844	2033	4328	1439	7019	1874	2222	520	3456	2475	3458
ENSG00000080511	0	7	0	0	0	0	0	31	6	2	0	10	6	0	1	0	0	437	71	24	0	0	2	2	0	2	3	0	0	0	0	2	1	0	0	0	0	0	0	4	14	0	31	0	0	0	3	0	2
ENSG00000080546	997	1218	1442	1894	1952	1940	813	1376	1312	2613	1467	1006	684	1273	989	551	2034	3048	1099	793	751	1524	925	954	1092	552	1074	1543	891	3521	977	2005	646	1070	2065	1407	1483	1166	1250	1949	705	1814	1158	931	958	269	855	3850	2226
ENSG00000080561	141	140	183	156	235	209	105	306	114	249	193	195	126	112	141	56	559	265	216	216	142	156	122	319	40	62	120	82	265	353	276	120	93	169	373	161	222	149	63	137	161	86	225	119	259	53	149	318	323
ENSG00000080572	1	0	0	2	0	0	1	4	2	0	0	0	0	0	0	0	0	0	0	0	1	0	1	1	0	0	0	0	0	1	0	1	0	0	0	0	0	1	0	0	1	0	0	0	1	3	1	0	0
ENSG00000080573	836	44	1956	113	2340	338	841	75	212	2389	618	64	45	283	19	1267	2110	349	97	88	547	168	38	3356	277	21	18	232	744	732	1066	71	90	1075	412	831	17	1882	1238	1282	46	1371	530	164	182	989	21	907	1389
ENSG00000080603	1524	924	3190	1481	3185	1703	1714	1382	1651	3427	1888	1936	655	1340	439	3958	4848	733	1823	2216	1495	904	1514	3396	2000	829	255	1130	3674	1804	3452	2448	1778	5413	430	2201	339	3521	3975	881	1755	4559	2654	571	979	2278	1018	3251	2854
ENSG00000080608	796	1495	747	2465	1314	735	668	1913	1766	898	1096	394	1086	1702	682	629	988	1150	1297	1130	1259	1165	974	863	929	1053	1362	292	704	1449	727	1804	1132	1287	1681	688	2062	807	901	514	718	1197	591	1688	1172	410	1458	883	1418
ENSG00000080618	3	2	2	5	0	5	0	4	3	0	2	1	2	0	1	0	94	0	1	0	2	0	0	2	1	0	2	0	0	3	1	0	0	1	1	0	3	0	0	0	0	0	5	0	6	0	3	6	3
ENSG00000080644	0	1	2	4	7	4	2	3	0	3	1	0	1	2	0	0	5	0	0	2	3	1	3	4	3	1	1	0	0	1	1	1	1	5	3	0	1	0	4	0	3	8	0	2	1	5	2	3	0
ENSG00000080709	26	178	168	50	70	38	18	20	16	59	29	31	104	34	165	32	34	145	219	290	31	25	473	74	30	201	106	11	56	37	39	121	132	34	18	29	151	106	17	41	171	36	122	18	45	27	281	10	27
ENSG00000080802	578	542	803	592	752	1056	554	686	628	1005	731	665	424	361	396	624	1013	553	781	678	797	800	752	900	679	356	246	392	1044	873	837	825	625	1193	643	682	371	782	862	298	675	1388	917	444	764	520	480	920	974
ENSG00000080815	2129	2857	2251	4031	1841	2966	1535	2937	2385	2457	1979	1687	1796	1540	2224	1621	2971	1969	3567	3009	1765	2024	2549	2516	1944	2007	1862	1085	2945	2943	1916	2681	1882	2312	3196	1949	2599	2369	1635	1849	2575	1822	2771	1730	2086	931	2491	3378	3244
ENSG00000080819	349	298	350	562	537	929	305	390	321	614	471	300	220	373	241	1734	1739	391	396	310	784	780	273	803	1692	187	278	301	711	626	627	279	201	446	538	387	262	349	213	449	359	110	388	363	510	217	240	440	592
ENSG00000080822	1794	1664	3432	4023	2331	3818	1908	2307	1958	2399	2201	1634	1070	3127	1593	1434	3834	895	1752	1489	2832	3734	1184	4021	2245	1049	1902	1138	2642	3893	1557	1138	801	1418	6570	1788	2987	2448	1397	1336	1253	2313	1630	2110	2233	970	1332	1716	3156
ENSG00000080823	393	496	371	430	275	917	454	483	418	369	359	240	239	267	381	610	250	286	501	429	304	219	266	463	215	319	282	175	518	721	222	423	311	449	488	355	431	460	978	188	372	1477	372	445	252	468	384	531	750
ENSG00000080824	14916	54583	14054	83319	17654	34455	18988	48725	40897	19330	17920	17342	106459	31752	59519	8404	26811	24536	60865	38610	19296	25443	34262	28465	15156	45418	82229	8569	35255	40722	19617	62071	30799	24764	59904	14480	156565	14379	8153	15579	38675	18247	25166	22289	20860	5697	56661	21277	28144
ENSG00000080839	256	113	349	206	467	523	161	212	186	380	318	131	71	200	107	191	574	152	192	103	320	425	107	333	216	56	97	155	365	473	370	147	95	346	139	201	53	356	282	156	128	190	342	247	385	236	97	410	420
ENSG00000080845	1274	690	2580	755	1817	1820	1074	872	936	2553	1228	1273	509	501	435	3748	3456	677	990	816	1305	1338	930	2730	1179	399	212	1452	1798	1397	2454	1162	936	3262	791	1290	477	3068	2517	1142	1122	3180	1266	593	1161	2878	751	2294	1574
ENSG00000080854	3	4	13	0	16	22	23	10	4	10	32	14	1	1	3	2	29	0	6	6	9	6	2	30	2	0	0	4	20	20	22	4	3	10	4	23	2	14	26	2	1	22	8	0	3	3	4	38	36
ENSG00000080910	0	0	0	0	1	0	0	0	0	0	2	0	0	0	0	0	0	0	0	0	0	0	0	0	0	0	0	0	1	0	1	0	0	0	0	0	0	0	0	0	0	0	0	0	0	0	0	0	0
ENSG00000080947	88	40	57	65	120	127	154	131	145	80	246	69	35	27	16	120	147	68	106	68	46	41	15	75	79	32	20	8	31	212	87	90	27	57	66	107	47	103	215	9	16	248	51	66	54	85	37	94	248
ENSG00000080986	166	48	185	274	234	330	88	90	141	185	114	58	30	350	66	294	73	13	34	48	114	285	21	208	142	25	59	98	60	164	177	42	29	225	229	177	62	146	458	113	9	171	33	306	157	180	44	83	121
ENSG00000081014	210	314	375	510	473	587	274	543	272	454	515	284	177	225	216	198	1036	350	437	314	250	368	238	521	403	146	198	177	366	494	450	303	202	415	594	414	301	320	158	220	295	303	454	327	491	101	244	488	492
ENSG00000081019	689	707	812	1495	857	926	693	941	739	1049	1051	723	457	617	542	391	1361	548	1060	718	975	1145	543	1284	742	438	646	413	1324	1463	864	520	402	957	1608	765	798	812	473	482	571	763	961	970	783	311	549	1080	1397
ENSG00000081026	89	600	535	816	555	111	316	1018	344	279	207	874	554	85	411	183	372	318	1003	850	212	295	638	291	137	309	479	64	779	767	243	553	434	146	757	303	620	453	196	134	757	147	1741	404	151	62	488	134	447
ENSG00000081041	397	112	51	770	57	75	195	289	210	454	91	32	82	987	196	245	119	35	94	55	83	38	33	1175	157	303	15	179	1181	136	267	202	112	216	1382	368	86	89	80	270	26	320	34	229	212	703	254	176	641
ENSG00000081051	33	332	14	28	2	1	3	98	37	3	14	42	248	115	199	3	10	16	534	200	34	15	372	7	9	386	501	6	27	8	11	185	373	10	22	17	592	11	30	3	232	39	12	2	12	0	375	67	21
ENSG00000081052	254	1632	640	2403	625	1187	429	1912	1561	313	366	3086	827	88	824	675	1200	890	2231	2191	495	372	1410	658	348	647	811	408	1018	813	277	1760	1278	967	221	775	729	598	289	100	1652	634	2479	253	830	40	1133	305	1192
ENSG00000081059	136	75	88	614	475	85	64	277	870	269	96	259	89	149	93	249	606	40	129	70	125	275	82	224	279	59	41	111	140	114	316	107	91	245	53	160	59	754	123	81	89	186	95	172	220	61	93	211	201
ENSG00000081087	1101	1961	1293	3090	2640	4058	1025	2781	1545	1947	2381	1080	1251	1933	1845	787	2812	3573	1625	1287	1982	2546	1235	3107	1982	1069	2377	1140	1929	2623	1569	1542	912	1505	6195	1556	3722	1143	521	2155	1300	786	1561	1801	2209	478	1594	2492	1604
ENSG00000081138	0	3	0	0	0	0	0	5	1	91	1	2	0	1	6	0	0	10	4	0	0	0	5	0	0	1	4	0	0	1	0	0	2	0	0	0	1	0	0	0	0	0	1	0	1	0	1	0	0
ENSG00000081148	4	2	1	4	5	9	4	12	4	11	7	7	3	4	1	5	15	6	11	5	5	2	2	8	6	0	3	0	4	12	2	3	2	3	8	3	9	4	6	2	4	0	19	4	3	10	2	8	5
ENSG00000081154	2518	3284	3723	5354	5655	7544	3018	5295	2270	4452	3727	3655	2169	4870	3563	1204	6694	2341	4595	3912	6249	7500	3269	6875	3527	1728	4372	2395	4036	7902	3127	1945	1315	2448	13883	4661	6323	3171	901	2145	4398	1360	5972	4130	4268	706	2466	3929	6359
ENSG00000081177	587	706	962	975	620	1055	448	1003	481	1034	631	596	494	299	564	377	1139	906	1123	846	495	571	814	947	416	398	511	278	1234	1156	681	706	448	627	868	706	892	885	342	597	915	570	1230	603	499	245	672	1369	1172
ENSG00000081181	338	1961	447	519	142	512	60	2064	731	75	109	1146	1927	310	1269	100	2522	319	1646	802	106	47	1649	166	375	1632	1979	42	79	788	98	1703	1071	232	976	119	4866	94	89	1359	1512	211	6144	537	439	34	2616	982	136
ENSG00000081189	1901	734	6290	2189	4486	2042	1834	1453	1144	2791	4989	1192	350	2084	643	1543	5256	556	999	707	1975	2864	481	6595	1961	452	481	1015	4975	2461	2965	488	456	2072	2665	2319	392	5451	2026	1750	658	2174	1283	1502	2362	1249	545	1106	3875
ENSG00000081237	1233	597	340	4554	3911	1461	1529	1936	2838	2978	6787	853	487	3001	739	470	7499	592	868	476	3541	7963	280	3541	3462	191	698	998	1758	4558	3939	470	205	1909	4803	1540	586	2329	481	763	250	277	166	3365	3768	126	385	1156	3300
ENSG00000081248	3	3	8	11	5	2	1	17	11	6	1	86	13	2	12	4	7	0	8	20	1	3	38	12	3	7	1	1	6	2	8	22	25	0	1	2	4	8	0	7	30	63	7	0	0	0	12	2	1
ENSG00000081277	116	50	593	60	863	53	654	15	33	424	123	257	28	212	24	93	3068	10	56	53	498	424	25	248	53	28	17	43	29	11	214	58	84	99	5	58	30	506	21	155	44	9	14	2	269	10	47	20	22
ENSG00000081307	2121	2121	1578	1918	3508	12510	1573	2252	1465	2204	3857	1192	1460	2018	1412	1961	1738	1296	2470	2020	3015	3443	1934	3286	4006	1321	1717	626	1940	7199	2012	1777	1327	4043	6062	3079	2299	1857	3306	971	1897	3518	1860	3772	3082	1211	1773	1781	6360
ENSG00000081320	566	389	609	2747	2299	858	600	1021	1347	1447	1347	1128	249	1908	664	492	2470	561	390	314	1168	1788	207	1661	888	188	350	841	975	1838	1146	599	234	733	1384	1447	568	965	506	414	274	432	722	1229	1168	304	324	1397	1085
ENSG00000081377	283	1490	927	1021	1343	1481	426	1712	673	736	1239	923	1007	718	1072	312	1363	485	2250	2252	1165	910	1408	993	628	791	1158	240	1247	1354	1836	992	818	1246	2360	751	2086	991	345	370	1605	286	1224	498	1389	253	1362	739	1596
ENSG00000081386	212	337	452	841	454	614	340	629	414	365	596	434	240	358	253	212	672	222	557	402	400	634	280	631	274	175	523	114	497	855	530	265	167	385	843	320	495	462	267	255	327	285	525	456	535	151	277	315	744
ENSG00000081479	4429	16678	5568	4745	19275	10735	4994	13927	4665	5451	5326	3447	8065	2595	12795	4353	26679	3594	19254	28836	12180	7387	14632	7914	13151	12510	5851	3402	10857	11744	10264	22280	13336	22061	8035	14112	6800	8533	6461	651	13928	13537	499	3251	8630	1250	13010	14481	28113
ENSG00000081665	264	365	371	612	513	745	355	797	342	560	753	428	328	399	434	247	686	376	638	343	411	570	360	834	336	261	485	225	684	911	453	244	160	382	1257	531	663	325	345	194	358	503	628	603	468	280	297	572	845
ENSG00000081692	377	425	518	808	356	761	255	300	365	466	280	238	300	523	298	556	463	303	399	333	357	395	340	374	386	241	310	344	561	477	340	427	392	1084	544	324	521	660	838	348	342	289	400	292	206	219	399	606	436
ENSG00000081721	368	343	362	908	431	677	373	401	504	495	438	299	286	556	328	332	668	188	452	281	479	575	267	618	349	287	424	358	529	540	339	319	269	678	937	342	592	486	436	354	308	366	350	511	397	209	318	539	450
ENSG00000081760	381	943	586	1076	729	1058	550	836	668	846	525	575	611	542	546	516	2031	737	1088	897	502	760	957	775	613	517	495	631	1020	631	431	1197	815	910	1038	577	1078	796	440	700	1224	226	1447	340	476	267	804	799	591
ENSG00000081791	1696	3094	2178	2760	2220	3010	1505	3060	2407	3055	2572	1600	2024	1937	1901	1715	6266	2477	3166	2740	1925	2111	2734	2673	2320	1667	1970	2087	2241	2894	2199	2739	2047	2928	3486	1661	3813	2429	1467	1554	1994	1699	2998	1301	2151	1448	2403	4514	2626
ENSG00000081800	228	7917	200	1761	85	3575	219	8560	1070	8	359	600	5640	190	9004	213	123	11	6735	9061	270	396	5190	119	156	3851	11361	49	176	1643	316	3787	2233	1295	2778	592	15445	800	119	22	3600	284	97	71	185	3	7425	1780	2154
ENSG00000081803	678	2874	1422	3159	927	1864	638	2838	1996	1244	605	2768	1862	805	1959	413	2524	2454	3458	2949	935	1110	2056	1569	894	1532	1734	958	1889	2505	1455	2754	1619	2800	2536	781	2256	1317	431	539	3043	320	3683	685	2134	207	2584	704	1361
ENSG00000081818	75	49	108	131	661	53	82	86	60	766	207	108	18	17	22	90	216	16	101	115	202	527	59	170	82	26	34	35	300	491	208	60	47	1068	65	123	42	172	81	122	132	89	293	55	186	116	31	216	134
ENSG00000081842	2	14	5	7	55	1	2	15	6	208	18	15	6	1	1	2	13	0	11	25	2	6	7	123	0	0	7	4	33	15	20	2	3	13	4	13	6	11	1	40	21	10	20	3	8	4	5	3	4
ENSG00000081853	1	16	19	11	34	34	15	42	12	52	13	38	17	1	6	5	30	8	39	71	32	6	24	277	13	9	7	0	47	74	29	22	20	23	5	16	8	88	2	12	48	30	73	34	9	3	23	364	51
ENSG00000081870	602	662	740	1379	552	874	396	746	773	592	714	443	492	1086	586	551	990	556	737	456	815	1228	598	560	732	541	749	491	540	842	428	661	492	909	1254	439	1082	774	571	606	536	494	485	721	545	348	559	769	670
ENSG00000081913	204	355	1263	200	257	89	135	300	142	589	236	554	182	94	182	353	619	417	473	510	122	195	372	430	183	223	106	253	775	285	387	373	336	341	65	309	124	843	465	180	465	351	536	154	191	146	327	617	258
ENSG00000081923	382	666	1265	1327	1522	433	422	1419	668	985	711	2268	390	522	478	545	1246	81	1136	878	430	436	501	1789	440	298	670	269	1056	824	986	459	420	433	871	666	685	944	162	1382	962	194	1907	304	508	272	467	357	800
ENSG00000081985	10	43	6	69	528	14	208	98	38	13	376	23	12	50	31	623	1249	5	57	17	25	1527	26	197	39	11	24	777	2178	54	56	37	22	2164	5	27	9	14	14	7	61	20	27	25	21	14	37	12	54
ENSG00000082014	649	453	774	2799	463	528	365	980	1397	499	483	971	336	482	393	1937	488	628	527	361	138	299	342	422	365	253	311	358	537	479	243	918	459	414	368	486	549	629	930	870	550	1524	901	185	208	782	384	390	550
ENSG00000082068	664	653	723	1299	762	991	589	751	853	1211	925	479	558	921	486	523	1463	607	905	563	990	919	510	890	601	538	575	576	863	1099	994	678	484	1306	1820	558	712	777	907	454	570	576	689	922	1159	505	646	870	922
ENSG00000082074	748	503	284	1409	2402	688	696	1189	1358	1642	3530	439	308	1658	539	548	3485	283	577	525	1349	4285	442	1854	1923	256	421	632	742	1995	2072	527	415	1551	588	1015	1165	1229	702	404	358	962	262	1202	1296	217	387	927	1098
ENSG00000082126	10	8	13	17	10	27	8	11	13	6	17	11	6	6	7	26	22	0	14	8	7	4	12	31	7	4	5	5	5	9	10	13	6	10	9	5	11	10	35	6	7	6	16	8	10	30	8	12	13
ENSG00000082146	815	4030	915	1489	1359	2669	957	3125	1189	1022	941	958	3827	1010	4363	510	2255	2809	2746	4101	1480	1239	4083	1111	1452	2897	3777	699	1298	2262	527	3727	2800	1624	3803	794	8212	1053	1282	546	3590	1467	1366	1280	1375	699	3880	931	1966
ENSG00000082153	3144	7428	5147	12641	7106	9596	3412	9542	5411	5401	6155	4653	5245	6815	6457	2105	15803	3952	7861	6283	5902	6531	5882	8284	4504	4212	7642	2508	7349	6651	4559	4518	3858	5892	23276	6574	11518	5089	1221	4424	5553	2601	7099	4645	8842	995	6022	3909	6229
ENSG00000082175	124	252	140	310	207	29	68	315	167	45	72	490	80	77	146	132	86	282	258	266	14	51	129	113	6	86	167	25	188	61	125	125	138	110	27	177	84	135	11	57	140	16	100	25	123	26	135	28	165
ENSG00000082196	537	176	1601	2247	874	2432	1572	503	1333	205	3243	255	130	1822	230	447	4791	593	318	211	902	2097	115	468	228	170	209	425	315	605	406	245	142	786	2244	579	162	359	508	183	212	498	885	268	363	298	188	1232	407
ENSG00000082212	666	1117	699	1657	1844	1338	583	1437	833	1944	1968	689	739	1399	749	450	3745	1171	1318	988	848	2150	1009	1424	1696	480	1159	1065	994	1960	1738	900	608	1531	2405	986	1757	903	353	911	999	411	1649	1552	1575	237	958	1393	1463
ENSG00000082213	283	691	464	742	702	862	275	867	435	673	566	453	475	385	551	246	1779	550	752	610	612	589	646	784	660	380	668	381	516	727	769	535	433	967	1078	627	842	462	105	433	727	210	1086	436	777	129	549	639	583
ENSG00000082258	807	1102	1126	2145	1543	2776	1078	1813	1406	1171	2009	950	657	1030	833	921	1884	911	1547	1024	942	1146	503	2057	1281	544	1386	330	1083	2552	1089	692	372	901	2989	1500	1234	830	1570	434	556	1634	975	1293	1752	756	699	1122	2147
ENSG00000082269	210	621	258	885	764	2088	430	1204	469	406	1146	490	330	388	543	270	969	682	815	628	652	935	460	716	1308	280	551	236	627	1268	540	409	277	857	1868	897	471	287	391	501	527	286	537	1407	518	167	399	1031	969
ENSG00000082293	2	142	12	25	9	240	18	133	15	2	11	21	86	0	118	4	14	1	346	220	3	6	155	30	3	178	170	5	6	26	7	117	92	52	184	9	373	11	12	1	94	47	4	1	3	0	155	31	29
ENSG00000082397	742	5130	533	2324	1282	1954	765	4414	1584	2109	3213	1170	4936	1662	3507	1277	4389	523	7550	6859	772	2283	5790	1797	2545	3369	3739	529	1517	1846	2157	5245	3732	1531	2807	404	5849	1402	726	406	3872	760	907	1861	1493	216	7056	2281	2458
ENSG00000082438	816	3660	1353	2998	1619	2126	739	6279	2139	1169	1049	4485	2611	300	2095	956	6078	2589	7720	5743	1386	1150	4530	1861	845	1845	2493	953	1441	2367	1040	2762	2737	1273	804	2133	2009	908	639	590	7866	1792	11893	1107	1437	382	2973	2019	2273
ENSG00000082458	1435	1244	1539	3271	1067	2569	775	1780	1559	1770	1294	1070	915	1136	760	1175	1844	1455	2238	1517	1031	1392	1066	1433	838	753	1157	1150	1700	2205	1468	1333	920	1859	1555	994	1708	1618	1431	836	2037	1368	2841	1842	1955	1692	1202	1220	1780
ENSG00000082482	12	1	0	31	0	2	17	10	27	13	152	11	3	389	5	6	18	1	11	7	14	40	11	33	7	2	2	21	180	3	924	7	16	194	3	88	5	0	0	26	7	59	84	181	247	36	6	24	129
ENSG00000082497	272	118	184	478	199	532	274	230	278	110	193	76	40	93	52	202	311	22	318	189	240	339	124	490	205	29	105	155	570	391	556	47	62	933	274	177	86	321	105	110	221	246	293	657	260	132	78	222	409
ENSG00000082512	428	241	461	835	697	543	421	600	912	749	685	527	179	296	154	1171	1194	529	280	243	254	612	176	589	579	146	130	219	294	662	520	234	136	463	317	596	173	481	2367	164	197	778	336	303	587	1001	191	602	689
ENSG00000082515	616	1159	1520	1456	769	1639	507	971	829	1024	753	567	825	1026	972	989	1533	972	1292	900	1428	1409	1069	797	1044	738	1270	1222	766	912	944	930	746	1719	2401	503	1908	1232	913	639	1087	1163	971	952	1064	795	999	1681	771
ENSG00000082516	751	571	769	859	1126	1033	491	515	517	1741	854	381	411	373	332	338	2417	669	731	636	716	931	532	989	757	330	288	659	1098	994	1376	666	439	1856	521	591	358	714	296	479	531	353	693	877	970	520	497	1376	1086
ENSG00000082556	0	0	0	0	0	5	0	0	0	0	0	0	0	0	0	0	1	0	1	0	0	0	0	0	0	0	1	0	0	0	1	0	0	0	0	0	0	0	0	0	1	0	0	0	0	0	0	0	0
ENSG00000082641	16293	21531	14586	18841	15212	12621	7051	19092	8946	22212	14579	17121	16067	7048	12846	12175	36890	20598	32335	26096	10587	19336	24983	23552	16739	13946	14607	16585	23413	22616	20261	28153	18437	28670	18549	12830	32763	17756	11529	10052	20475	19487	18983	13605	12363	6061	22278	31743	22245
ENSG00000082684	4504	179	5045	216	5674	12786	3038	134	118	7288	3951	503	99	1999	73	6684	1449	41	145	186	2763	2148	89	5063	8960	83	61	1795	2714	4283	2448	157	141	5970	2523	5027	83	6407	7620	844	121	12269	458	3681	1947	6208	117	2528	7628
ENSG00000082701	1082	1309	1380	1531	2121	2171	981	1558	1062	1467	1501	1289	861	826	884	1014	2153	1794	1701	1551	1066	1175	1160	2164	1492	781	614	490	1463	1806	1052	1354	1022	1753	1236	1564	717	1422	910	603	1394	1216	1986	1068	1086	543	1057	1312	2152
ENSG00000082781	5747	4709	3330	8329	6822	3428	3226	4750	3856	8021	4796	9219	3421	4333	3182	6740	6960	1409	5750	4337	3699	3796	4564	8876	4403	2521	3103	2666	6439	4497	4309	5670	4387	7606	3268	4441	5080	4633	1651	4474	6166	1973	6754	5256	4985	1738	4555	4960	5086
ENSG00000082805	980	1129	1527	898	2266	1586	1041	1922	782	2204	1510	2173	830	474	542	725	4723	1050	1798	1904	718	845	1084	2514	848	595	314	462	2164	1498	1993	1123	831	1877	826	1440	492	1776	1017	469	1378	840	2519	826	1049	381	990	2085	1915
ENSG00000082898	2469	3127	3638	5580	5591	7225	2897	4699	3813	5513	6231	3459	2273	3223	2531	3583	8592	2859	4007	3462	3919	5202	2544	6014	3911	1562	2996	1787	4288	7596	4601	2546	1688	4393	7497	3150	3374	4354	4219	2217	2320	1810	3279	3940	4988	2578	2818	4456	6315
ENSG00000082929	158	3	165	2	39	87	124	7	3	120	206	0	2	1944	2	14	59	8	4	4	120	97	3	108	224	2	3	88	102	347	14	1	2	44	20	50	9	25	92	132	6	197	2	165	219	169	4	172	65
ENSG00000082996	2182	4121	3297	5741	3198	5698	2302	4428	2556	2735	4442	2123	3031	2490	3548	1237	4102	2871	4799	3901	3902	5928	3317	4730	3757	2678	5435	3158	4908	5666	2731	3084	2023	3974	10824	2402	7695	3326	1012	1443	3486	2323	3715	3628	3694	786	3928	2837	4503
ENSG00000083067	43	563	96	168	216	546	169	892	267	12	309	529	570	51	537	43	112	224	1455	1336	74	129	561	112	46	304	569	15	389	829	135	330	353	177	848	326	979	177	421	14	645	835	458	114	37	13	709	128	1038
ENSG00000083093	355	414	242	531	401	540	317	447	425	536	453	217	355	314	426	195	613	283	615	403	451	497	344	508	365	356	445	152	369	653	401	404	232	629	546	274	486	427	181	225	397	288	359	512	539	161	407	611	705
ENSG00000083097	509	904	585	702	764	1418	614	1139	743	738	1143	658	424	358	487	391	1230	518	1352	1076	376	648	416	860	689	464	511	160	786	1477	695	514	292	608	550	718	312	400	682	202	531	1121	668	487	732	231	714	917	1498
ENSG00000083099	653	1659	900	2742	1266	2017	763	2458	1157	1110	1549	1172	1549	1582	1367	593	1278	1188	2157	1382	1002	1582	1392	1273	1097	1091	2127	541	1365	2097	794	1470	935	1226	3299	836	3847	709	430	831	1368	604	1944	1310	1052	284	1390	1636	1408
ENSG00000083123	295	1625	320	846	459	1873	371	1537	580	463	613	880	1103	267	1158	188	696	684	2181	1882	507	651	2331	355	455	1036	1306	325	417	646	421	1207	1059	809	1106	490	2312	317	56	410	1855	72	1437	385	476	82	1434	542	822
ENSG00000083168	1019	743	1323	910	2057	1249	1040	1350	708	1860	1778	1245	527	475	497	761	2307	794	1358	1216	847	818	644	2318	1104	453	359	316	2221	1477	1695	821	568	1792	622	1506	397	1405	1523	419	794	2505	1214	986	759	513	607	1936	2349
ENSG00000083223	440	596	767	785	1059	1089	718	986	730	838	1464	482	353	718	437	457	1115	438	793	682	716	1148	422	1371	769	414	459	264	1019	1654	916	519	277	968	1142	925	435	728	778	458	416	937	574	785	834	348	485	798	1344
ENSG00000083290	719	907	556	1510	1123	735	538	1107	807	1200	1224	755	635	821	659	904	1469	886	1056	807	543	1031	739	1328	992	520	657	635	1340	1534	823	878	601	1265	901	763	1227	551	356	958	822	424	863	900	450	603	752	1441	1233
ENSG00000083307	5	206	2	588	0	2	0	438	315	1	1	365	172	0	108	83	1	0	506	397	1	0	284	3	0	147	169	0	2	2	0	248	182	1	8	33	236	3	10	0	499	21	1108	1	0	0	184	0	2
ENSG00000083312	1851	4036	1655	5546	3478	5585	2235	5946	2981	3554	4570	3086	2669	3507	3533	1114	10580	3586	5196	4049	3675	3742	2761	5236	3164	2142	4689	1228	3454	5935	4404	2823	2000	3824	7469	2556	4616	1701	794	1999	2886	1153	3139	3070	4835	792	3015	2904	4601
ENSG00000083444	10619	5248	12403	3764	10061	6093	4809	3762	2871	15498	6934	2234	5055	5207	4928	9531	18034	3394	5464	6580	9270	7940	6331	11817	5292	3428	2677	11913	8747	7346	5778	10222	5869	21428	3678	5546	6400	11847	6613	17815	5522	9570	3178	5188	6658	8032	7054	13780	7816
ENSG00000083454	17	4	6	206	34	4	7	25	193	32	23	33	11	19	15	50	48	1	3	0	14	22	1	9	25	2	1	13	4	37	12	10	2	15	17	16	2	26	68	3	1	116	6	9	13	21	3	25	15
ENSG00000083457	285	454	192	1036	393	555	228	493	611	467	370	275	284	423	362	351	536	409	476	305	224	432	440	420	609	277	486	390	308	433	285	493	340	452	369	210	727	251	496	426	442	121	459	153	300	310	410	297	292
ENSG00000083520	857	1233	1027	2159	1597	2297	997	1824	1067	1526	1887	924	987	1307	1047	603	2340	894	1718	1313	1358	1616	971	1893	1035	710	1749	688	1754	2256	1856	892	654	1590	3148	1150	2027	1089	780	711	1008	1049	1582	1357	1266	463	1144	1524	1884
ENSG00000083535	412	682	710	1956	678	1676	575	1027	872	718	956	490	504	891	514	268	1024	439	835	630	898	1070	493	865	574	325	928	286	685	1349	651	473	305	764	2020	599	1301	820	526	423	467	968	903	982	674	269	559	685	862
ENSG00000083544	1039	988	1034	1744	725	1965	820	1087	1107	6851	970	638	790	1225	844	1109	1428	910	1143	1037	813	1272	896	1038	1209	730	905	943	996	1857	871	928	708	1150	1928	771	1546	854	1651	680	852	2269	866	2303	821	950	971	2235	1343
ENSG00000083622	0	1	0	1	0	0	0	0	0	0	0	1	0	0	0	0	0	0	0	0	0	0	0	0	0	0	0	0	0	0	0	0	0	0	0	0	0	0	0	0	0	0	0	0	0	0	0	0	0
ENSG00000083635	229	308	321	426	344	451	180	296	211	336	235	140	191	246	269	179	433	201	336	219	290	420	298	359	240	232	210	143	366	297	331	293	199	351	400	290	273	286	293	189	250	220	426	262	207	120	262	338	269
ENSG00000083642	791	1003	930	1892	1571	1663	945	1440	1071	1204	1409	1078	798	797	787	473	2173	911	1660	1143	970	1437	952	1845	759	599	808	485	1561	1647	1531	879	631	1100	1725	1033	725	1010	359	770	997	535	1531	809	1169	210	858	1000	1735
ENSG00000083720	484	2393	537	2870	632	1315	343	3635	1308	833	710	1707	1626	399	1192	221	2494	7885	6052	2974	898	625	2896	857	321	1825	3211	173	712	1265	1548	2146	1506	1197	2183	668	5321	613	143	491	4966	155	6737	721	1465	69	2294	612	1077
ENSG00000083750	439	758	387	1698	404	1012	432	922	768	460	537	603	562	516	605	390	482	393	928	803	334	628	631	684	386	528	901	217	538	836	401	590	442	488	956	483	1045	500	243	348	766	235	758	483	769	285	678	451	695
ENSG00000083782	0	0	0	3	0	0	0	0	3	3	5	0	1	1	0	1	94	0	0	0	2	52	1	16	4	0	0	3	0	1	5	0	0	1	3	9	1	2	5	0	0	0	1	5	0	0	0	0	1
ENSG00000083799	1182	1498	1158	2755	2735	2243	1193	2467	1899	1749	2947	1298	901	1959	1359	949	4335	1210	2002	1443	2326	2860	1061	2582	2114	937	1171	788	2010	2627	2599	1229	875	3186	3182	2227	1574	2052	1460	787	1187	988	1455	1638	2543	579	1344	1795	2506
ENSG00000083807	191	403	203	539	83	470	80	256	348	48	120	190	223	237	352	184	95	114	323	263	167	186	358	83	96	267	319	178	135	122	63	394	352	224	194	61	516	212	187	174	363	55	321	31	147	162	360	90	106
ENSG00000083812	152	125	279	374	203	251	159	200	194	203	212	172	156	144	144	230	186	103	214	198	110	134	143	282	180	193	139	125	311	214	184	245	138	303	330	195	282	214	202	44	147	143	209	121	153	156	191	286	244
ENSG00000083814	280	361	503	796	474	191	552	317	491	559	525	368	247	346	200	315	362	328	407	240	373	720	258	335	121	197	237	156	497	299	497	365	226	361	987	316	308	692	802	267	249	373	111	108	524	321	298	515	818
ENSG00000083817	133	85	214	365	190	161	101	130	158	231	147	140	113	148	98	114	170	101	166	73	102	244	112	251	101	104	77	102	289	258	216	157	74	148	316	176	124	248	81	128	117	42	178	137	145	62	69	186	258
ENSG00000083828	211	200	351	412	327	312	274	360	289	182	313	145	137	268	144	191	348	173	277	181	282	376	138	139	154	91	199	121	139	231	228	178	129	189	587	181	322	360	308	121	182	173	259	114	311	126	162	322	343
ENSG00000083838	373	323	499	539	252	547	272	250	336	426	244	292	266	270	201	749	447	279	357	266	291	304	351	387	293	221	179	328	364	323	333	425	438	669	264	201	277	646	943	332	334	430	472	189	304	538	333	580	299
ENSG00000083842	68	77	94	155	98	106	59	132	100	77	128	61	69	57	74	75	174	76	121	61	53	89	56	149	70	72	72	23	125	172	94	89	45	89	290	133	121	93	102	85	53	229	84	87	78	46	61	116	149
ENSG00000083844	567	506	1103	785	951	979	567	871	513	1009	1068	704	271	370	409	572	1153	349	828	477	547	441	392	1152	685	332	248	240	991	1102	906	509	411	775	736	863	323	1003	608	258	485	507	922	786	631	473	347	1023	1100
ENSG00000083845	30779	14866	17792	42421	12444	57481	12326	13637	23781	27178	14932	6117	10387	50057	14484	15317	25271	9217	16167	11279	39409	29480	12597	32086	15179	11475	15656	44508	20395	37684	12926	15291	10116	30708	26407	7392	29681	16951	15006	32703	15042	8254	10422	27348	28524	13316	15807	29935	19513
ENSG00000083857	2745	2925	3720	2291	9369	6165	2569	4186	2114	9323	2835	8310	1906	1054	2198	2794	25319	5945	5194	6484	2372	3178	3506	6262	5260	2016	890	1572	6400	3676	7422	3405	2295	12389	1300	7052	1084	3134	1492	4612	4210	3189	5111	1597	2975	1707	2855	8173	5642
ENSG00000083896	3006	2390	3349	4012	2842	2543	2530	2755	2841	3090	3367	2094	1833	2456	1716	2100	4946	1970	3121	2238	3192	4525	2122	3654	2177	1760	1695	1196	4970	4482	2828	2427	1780	3145	4006	2370	1722	3677	2196	1373	2044	3467	3860	2418	2564	1267	2221	4520	4132
ENSG00000083937	776	1659	987	3128	1541	2233	576	2224	1213	965	1080	1219	1236	1124	1748	547	1462	1410	1672	1744	1595	1907	1539	1391	1568	1106	1851	724	1071	1780	1024	1221	1014	844	2826	1150	2893	676	161	982	1881	408	1806	986	1200	175	1524	1263	1542
ENSG00000084070	1757	822	2475	2626	3112	786	1115	1067	1861	3247	2207	1057	534	1357	534	1785	2958	741	724	619	1389	3117	711	2321	1190	406	293	2252	1842	3750	1527	1769	739	2284	1516	2064	692	2511	3546	1447	910	2716	1039	830	1042	605	639	2994	1850
ENSG00000084072	2595	1574	1725	4207	1208	1907	1233	1477	2076	2110	2053	1019	1239	3328	1296	2265	2189	1112	1924	1458	2094	2174	1375	1406	1676	1147	1610	2367	1893	2168	1237	1583	1203	2866	1669	818	2737	1901	1400	2164	1715	1514	1614	1598	1617	1979	1557	2234	1612
ENSG00000084073	1190	3995	1528	4424	2536	2760	1188	4142	2351	2110	2927	1899	2846	2391	3001	1034	4445	3133	4528	3255	1867	2655	3138	2904	3349	2400	3884	1286	3203	3911	3007	3125	2136	4322	4145	1784	4721	1822	710	2401	3452	661	3826	2820	2452	794	3290	2768	3515
ENSG00000084090	4126	7954	2493	7618	5200	5963	2353	6703	4440	4639	3884	4675	5326	5108	5667	2335	6581	8439	10103	7301	2977	5230	7875	4436	4794	5336	5158	2623	5126	5037	4528	6846	5806	6457	6418	3414	8146	4223	1805	3311	7686	1341	7323	3022	6434	954	6659	6002	4701
ENSG00000084092	611	714	887	1246	625	777	383	649	597	1208	748	339	539	613	554	329	1145	536	919	795	615	890	686	658	543	444	558	488	655	1094	737	678	497	818	941	438	1139	790	222	511	753	335	689	946	785	181	734	1004	891
ENSG00000084093	754	1188	1069	1617	1364	858	750	1898	1014	1304	1359	1036	685	715	818	334	2211	718	1543	1299	916	1170	986	1576	868	560	761	342	1585	1720	1346	997	782	1151	1326	1092	729	889	239	481	1180	278	1962	810	963	298	889	1205	1810
ENSG00000084110	19	23	13	13	9	22	54	24	38	10	21	7	2	18	13	19	10	3	14	19	31	26	7	18	12	8	9	25	46	89	20	20	11	27	31	2	14	6	46	4	10	38	9	11	12	15	17	21	50
ENSG00000084112	1043	811	1108	806	2252	968	754	1275	869	1826	2095	1039	560	379	492	1103	3201	442	1313	1177	692	616	776	2209	1031	460	377	402	1553	1427	1774	838	732	1595	550	1206	571	1170	915	419	846	730	1385	682	1034	770	746	1680	1771
ENSG00000084207	9790	10566	12026	27358	8345	9104	2917	10423	11009	11694	6681	8741	6545	18166	5629	12707	11534	32211	7247	5606	17462	9169	5518	4690	4493	4239	6351	20064	9954	1916	6955	13057	9510	34546	5679	5774	11681	13267	9212	14379	13257	5212	16551	10570	7940	6099	6617	7827	7847
ENSG00000084234	14650	31824	24789	32257	25122	24415	13605	22349	17945	29581	20951	20903	21527	8801	18235	16427	64743	17279	37806	38565	19542	21000	31132	29405	19777	19851	15661	11211	35343	14199	21033	40043	28343	32859	19370	13008	26658	28348	10014	18437	37146	21402	41347	11722	18959	5828	31842	27368	15424
ENSG00000084444	554	479	281	389	333	687	348	537	224	558	369	720	331	132	207	115	2099	520	775	571	330	351	584	630	181	266	232	482	613	415	466	520	645	365	145	455	261	320	37	725	771	562	1377	294	327	95	345	611	578
ENSG00000084453	4	23	2	6	2	5	7	30	22	1	47	9	4	331	18	12	379	129	1090	19	3	87	11	9	3	11	18	1	6	11	44	8	8	5	4	5	29	2	10	1	42	9	132	5	3	6	7	22	11
ENSG00000084463	1277	1634	2615	1682	2530	1763	1214	1815	1188	2772	1828	1825	1307	942	1241	1084	5252	1168	2182	2170	2127	2588	2227	3089	1283	1189	706	1930	3150	2104	1898	1948	1401	2403	1774	1670	1086	2664	740	1264	2393	1327	2666	1426	1622	559	1721	3228	1935
ENSG00000084623	5373	4960	7660	8270	4663	6176	2932	5788	4821	8441	3882	3427	3900	8191	5265	5749	7949	4832	5299	4340	6114	8038	6453	5526	4698	4167	3474	7914	6520	7065	4204	7294	5260	7933	3318	3563	7846	7188	5002	6467	6322	4671	6281	5020	3940	4256	5200	9115	4890
ENSG00000084628	130	6	12	10	13	248	6	15	3	189	32	3	3	31	3	22	453	2	2	1	60	2	6	221	15	1	1	103	10	12	50	5	8	39	17	28	3	14	1	653	6	61	0	99	95	118	4	95	41
ENSG00000084636	684	227	281	1727	639	186	254	607	1735	407	214	475	197	117	183	4728	1499	145	199	394	105	182	247	558	113	87	145	478	786	43	957	667	374	1211	52	667	207	324	224	1401	217	1306	365	75	330	1246	168	407	457
ENSG00000084652	1511	1685	1651	2833	2589	1746	1379	1992	1855	2472	1693	1736	1431	1008	909	2674	4784	1905	2023	1560	844	1327	1496	2656	2443	1075	771	1253	2645	2225	1926	2349	1730	3128	1203	2037	1545	2460	1504	1467	1516	1439	2273	1253	1362	1046	1513	3189	2168
ENSG00000084674	72	42	45	27	147	402	17	65	14	72	952	23	5	537	40	220	2839	129	31	63	115	649	29	56	861	26	25	90	59	32	3318	71	26	102	16	23	24	63	23	684	59	93	84	288	634	236	52	2178	14
ENSG00000084676	1130	1763	2235	1578	3348	1882	1235	2701	1089	2112	1847	1921	1254	724	1157	1052	3831	2135	2592	2632	1440	1581	1881	2887	963	934	789	614	2504	2186	2109	1722	1548	1911	1704	1848	1256	2504	1653	715	2111	1932	2728	902	1809	565	1443	2072	2364
ENSG00000084693	1176	2247	960	2622	1716	2685	721	2046	1248	2161	1874	1180	1927	2340	2092	1203	2500	1192	2384	2090	1120	1711	2080	1472	1737	1514	1919	1812	1298	2021	1143	1929	1591	2948	1536	1037	3931	1264	845	1112	2314	674	1846	2390	2214	707	2230	1778	1665
ENSG00000084710	12	5	5	9	47	8	13	29	10	26	38	21	5	8	2	4	45	7	29	12	31	2	1	55	4	1	2	1	25	31	22	9	0	16	16	11	1	18	4	7	14	0	37	5	10	6	5	21	32
ENSG00000084731	323	120	515	490	595	195	186	245	292	468	447	216	114	230	92	218	854	404	125	109	190	251	105	866	223	57	66	132	607	218	484	183	112	263	278	336	181	512	101	133	127	198	272	184	248	90	124	325	352
ENSG00000084733	2300	4630	3364	7488	5399	10084	2507	6578	3167	4499	4923	3533	3596	4525	3649	1821	7925	3641	5633	4386	4440	5868	3820	5393	5440	2255	5360	1997	4763	6607	3950	3407	2515	4394	11121	3903	8983	4008	1229	3574	3947	2202	5244	4274	6435	967	3771	5422	6204
ENSG00000084734	6	6	0	17	2	2	9	8	14	10	3	4	2	6	1	7	36	4	5	9	1	2	4	2	3	0	0	2	0	1	23	4	0	4	1	4	5	1	0	32	4	0	1	1	4	27	0	8	2
ENSG00000084754	7881	16582	6544	12014	10459	16528	4718	11058	9167	11322	10492	5502	12002	9503	8565	7241	14528	15083	19256	19801	8236	10945	16204	9455	11347	10631	8099	8246	9473	15064	9968	17288	13151	21359	24141	6356	14663	10809	5872	9357	16819	6933	11121	9962	15356	2740	16300	10992	16876
ENSG00000084764	272	619	624	739	659	744	245	613	413	589	480	702	456	220	311	585	1248	496	718	676	439	600	832	604	294	356	306	432	502	411	373	771	724	616	270	307	620	572	544	368	821	1344	881	373	382	374	615	627	408
ENSG00000084774	478	330	474	479	1393	877	453	450	668	1288	636	542	220	252	206	1192	2097	235	508	617	303	396	406	1354	659	219	119	522	903	817	1167	724	493	1454	233	701	157	731	883	302	471	1102	601	335	835	603	330	1064	671
ENSG00000085063	11645	17036	12833	35379	14128	19861	7746	18996	13547	16217	15402	10423	12192	15312	12269	8676	30400	11441	21989	14321	18565	16478	11036	15252	11292	10618	13529	8089	16478	19022	8396	14394	9093	13868	39004	7774	21820	13713	6266	14989	17066	8506	21323	9879	13679	2509	15380	20103	14942
ENSG00000085117	669	803	268	2299	1172	415	361	1018	1197	2770	836	1577	578	726	363	706	4670	145	1087	773	635	966	664	1000	1182	389	565	517	543	446	679	904	640	1033	569	543	965	960	687	1444	1543	338	4690	454	870	326	801	971	380
ENSG00000085185	343	195	398	99	356	267	266	219	275	621	312	333	118	38	116	378	757	143	326	480	172	229	364	708	249	168	36	200	1000	328	775	438	364	940	78	301	68	620	381	148	599	251	545	93	238	420	241	445	413
ENSG00000085224	1643	2590	1548	2653	3483	2978	2169	3846	2204	2673	3916	2312	1317	1700	2072	1024	5012	1744	3920	3207	2280	2681	1871	3614	1991	1389	1805	691	3067	4506	3484	1821	1618	2938	2009	2401	1179	1460	1622	836	2135	1664	2814	2100	3211	1268	2118	2598	4420
ENSG00000085231	1362	2604	2117	4479	1597	3551	1263	2637	2270	2340	1670	1143	1951	3239	2465	1090	3668	2485	2618	1793	2442	2518	2271	2403	1850	1992	2995	1308	1857	2622	2145	2429	1824	3330	6538	1640	4487	1586	938	1356	2132	1261	2289	2518	2594	879	2230	2118	1900
ENSG00000085265	1339	425	87	1504	168	555	825	549	1084	120	412	54	81	348	157	273	142	68	218	114	1850	456	129	328	231	78	171	187	507	1268	543	313	371	705	1262	126	294	224	580	432	121	702	19	326	359	48	232	96	917
ENSG00000085274	524	754	676	1595	776	1333	629	1098	610	687	1069	556	555	1336	836	325	788	504	1089	649	781	1172	549	1320	682	513	1176	540	1191	1672	574	501	319	818	3064	726	1870	614	225	323	543	400	864	1196	792	214	699	547	1229
ENSG00000085276	506	3938	971	4924	1666	727	759	5211	2454	1503	1136	3940	2104	817	1443	756	2103	1614	6313	3762	913	860	2886	3142	643	1570	3119	373	1880	947	1373	2215	2031	627	2492	687	2868	937	284	723	3546	707	9155	1370	948	326	2114	646	690
ENSG00000085365	1113	2182	1409	3458	2734	3962	1322	2948	1353	2824	3135	1758	1487	2077	1921	841	8285	1826	2799	2232	2972	3133	1766	2813	1524	1205	2820	1120	2484	3164	3489	1502	1057	2709	9080	1830	3688	1126	754	1620	2097	877	3039	2175	2980	583	1589	2518	2657
ENSG00000085377	684	677	946	1079	913	1284	338	838	647	1213	676	599	515	569	551	489	1203	787	919	810	628	1042	866	1133	902	474	395	716	951	800	727	977	680	668	583	807	570	940	677	1053	889	644	1112	697	638	431	731	1188	800
ENSG00000085382	261	667	300	550	623	665	240	765	307	616	805	450	444	270	425	122	624	402	778	748	402	486	505	649	286	265	816	170	621	842	343	385	293	234	644	496	678	206	201	318	537	293	659	565	373	129	462	464	690
ENSG00000085415	1061	1281	1047	1921	1095	2003	667	1472	969	1322	1209	680	877	1207	1082	772	2048	879	1461	1035	1046	1300	1121	1234	1075	986	1105	669	1302	1676	1228	930	740	1473	2579	1322	1869	976	451	779	1110	903	1278	1550	1108	667	1128	1610	1514
ENSG00000085433	302	635	547	792	637	588	463	777	327	672	887	402	417	352	437	156	1914	425	840	581	484	758	447	834	436	320	706	304	988	1062	733	393	269	783	1464	496	836	452	112	272	507	219	610	473	593	135	565	868	908
ENSG00000085449	947	1355	1926	1831	2816	2054	1389	2077	969	2451	2449	1460	671	1224	1058	815	4470	1140	1932	1686	2560	2399	1027	2956	1543	653	1180	882	2418	3304	1863	780	594	2305	4007	2376	1325	1932	871	1170	1165	1102	2139	1711	3299	501	1000	1627	3255
ENSG00000085465	126	225	197	152	68	86	75	187	253	58	97	60	167	101	176	118	117	1023	125	120	27	89	131	64	102	117	83	61	44	76	47	224	108	69	26	89	198	56	409	42	107	517	44	32	48	227	152	523	130
ENSG00000085491	702	939	612	1747	1932	983	823	1868	600	1627	1711	996	651	1046	765	200	2388	527	1260	1109	1465	2269	806	1476	856	358	1315	741	1476	2067	1460	510	335	1596	4273	1026	1912	671	104	814	1108	123	1071	1187	1143	125	564	1625	1898
ENSG00000085511	759	767	886	1153	1094	1268	463	976	873	1208	1034	824	686	460	601	519	1125	529	1054	931	659	871	710	1024	663	654	379	462	834	1173	762	991	615	723	420	674	557	680	1236	334	709	1260	794	850	711	557	769	1145	1240
ENSG00000085514	374	218	279	545	644	448	481	373	504	686	839	113	140	360	90	260	566	147	219	150	460	1030	156	472	812	97	161	469	370	522	511	346	259	791	378	231	243	528	571	221	207	985	177	238	352	123	176	915	349
ENSG00000085552	18	14	11	19	1	3	1	20	24	5	7	25	23	3	17	38	7	0	61	36	3	9	22	51	0	7	3	0	13	0	79	10	15	22	0	9	20	10	0	8	38	0	109	15	0	10	36	4	1
ENSG00000085563	182	5555	374	3172	936	1195	442	3243	3392	396	934	1835	4874	464	3248	511	5107	105	6176	6933	488	1974	3842	1444	812	3369	3349	1032	1496	2842	2902	3856	2282	1559	1309	661	5531	512	217	142	3682	253	2148	1345	5598	333	5999	1637	2014
ENSG00000085644	345	226	999	203	295	305	187	167	211	496	219	304	193	54	65	859	440	172	280	286	372	249	252	504	270	159	67	248	396	276	358	323	341	1043	122	204	136	876	1099	293	344	1021	562	140	166	648	174	596	259
ENSG00000085662	8557	2753	4220	7566	6452	1825	10581	3172	4528	10950	7035	1977	2173	9263	1999	2788	14794	4711	3293	2283	4375	12659	2401	16600	16645	1449	2475	10755	9636	13382	5216	3743	2921	187164	4326	24477	3045	3931	4569	2488	6195	1737	19497	2876	9640	1572	2678	9490	6596
ENSG00000085719	2601	4666	3167	4208	4151	3867	2485	5739	2165	4085	4921	3095	2796	3216	3374	1464	6443	3258	6521	5359	3727	5063	3620	4482	2679	2344	4333	2567	4853	5498	3025	2867	2200	4182	7381	3250	4805	2962	1103	2300	4414	980	5139	3985	2955	685	3677	5165	5234
ENSG00000085721	939	1588	1373	2003	1328	3408	955	1594	1053	1890	1748	1050	960	1146	968	675	3073	1328	2015	1458	2020	1655	1211	1916	1543	948	1269	836	1562	2132	1540	1158	799	2583	2233	1193	1349	1234	813	1012	1237	1201	2220	1717	2099	655	1096	2110	1959
ENSG00000085733	5103	5855	6899	7708	5270	7776	2731	5399	4294	6656	5097	3848	4324	3985	3085	8708	10614	3459	6745	5731	3860	5374	5252	6424	7675	3405	2645	3150	5820	4847	4966	6457	5529	8605	4814	4637	4368	7136	7022	3898	5481	5344	6229	4827	4397	5570	5474	10113	5424
ENSG00000085741	9	11	33	41	8	158	6	16	14	11	13	23	7	6	2	9	11	18	37	21	5	3	14	9	5	5	11	8	29	6	7	6	12	7	34	16	10	57	41	81	33	35	392	22	8	6	5	26	19
ENSG00000085760	1248	2090	1166	2566	1410	2581	799	2219	1483	2019	1629	784	1671	1929	1602	863	2365	2108	2575	1854	1276	1817	1690	1460	1214	1516	2447	1170	1021	2610	1236	1829	1272	1584	3064	860	3828	993	1847	775	1480	959	1839	2271	2756	756	1922	1935	1877
ENSG00000085788	1396	1678	1583	2054	1844	2828	1183	2012	1057	1681	1903	1288	864	1247	902	642	2322	1647	2283	1884	1724	1819	1295	2256	1630	814	1266	599	1966	1921	2009	921	794	2248	1534	1542	1414	1429	912	1144	1728	1173	2521	1826	1710	362	1309	2530	2857
ENSG00000085831	1095	410	1369	1454	859	7742	1586	1482	636	1505	1153	311	454	2348	418	1059	2940	9072	518	290	1761	2681	405	951	3785	221	253	856	1405	2448	366	1349	363	3649	1893	350	706	841	550	686	651	557	550	1591	886	197	315	5684	1474
ENSG00000085832	1710	2711	2120	3253	2848	2514	1804	3651	2234	3134	3082	2262	1659	1832	2034	1595	5168	2230	3329	2955	2223	3300	2572	3344	2837	1537	1928	1369	2896	3523	2477	1982	1557	2808	4838	2412	2174	2391	1409	1344	2722	1826	3283	2213	2590	753	2216	3030	3696
ENSG00000085840	74	47	26	35	91	58	17	55	43	45	38	18	41	52	56	57	81	22	81	46	43	81	85	41	45	38	39	27	24	38	50	58	54	148	31	36	94	50	41	75	28	3	14	33	43	53	87	91	54
ENSG00000085871	1574	2925	2930	3918	1404	3102	1172	2297	1988	1872	1802	1150	2459	3091	2270	1837	1982	1612	2856	1866	2076	2746	2727	1700	1977	2185	2990	1228	1970	2430	1709	3824	2624	2395	3737	820	5837	2724	1496	1869	2134	1399	1469	1288	1722	611	2943	2744	1831
ENSG00000085872	583	568	1133	440	965	840	637	486	515	1571	535	687	399	169	329	1151	1149	341	835	711	574	506	974	1182	644	429	208	532	1526	693	1054	1036	1036	1596	139	688	271	1615	807	398	945	987	1063	312	309	895	612	1576	720
ENSG00000085978	419	904	721	1249	2681	1272	521	943	773	1218	1799	590	588	2266	722	2897	12287	683	964	752	820	1297	743	1868	2080	527	532	655	1757	1282	2087	777	497	929	6979	2241	849	909	766	1324	742	1708	723	2142	2765	935	765	1832	928
ENSG00000085982	752	1765	1214	1498	1831	2144	1147	1922	1293	1937	2169	1259	1391	1010	1292	2556	2393	1190	2665	2577	1469	1275	1706	1798	1756	1152	1117	573	2207	2738	1112	1508	1196	2352	2683	1431	1736	1487	3673	508	1374	3418	1373	1295	1448	1131	1726	1173	2486
ENSG00000085998	2241	3542	2468	4316	3123	3222	1491	3427	1699	4145	2815	1852	2582	4817	3075	2387	5882	2983	4243	3086	1982	2826	3098	3090	3314	2192	3847	2998	3258	4484	2553	3138	2587	6078	2953	2061	6649	3080	2764	2412	2873	2703	3224	2829	2016	1381	3413	4115	3344
ENSG00000085999	170	28	66	59	192	63	29	34	54	89	96	21	21	109	30	415	88	17	26	19	19	89	25	48	366	11	12	49	42	32	66	36	27	443	36	237	12	95	748	54	13	380	41	89	92	422	16	51	42
ENSG00000086015	663	1059	741	707	1028	758	598	1005	884	1118	806	549	1026	331	835	2244	1762	684	1414	1228	324	373	955	922	616	845	436	504	874	857	853	1375	1132	1313	302	673	735	955	1664	426	949	2342	577	429	713	1649	1344	1343	948
ENSG00000086061	2517	8103	2634	13140	5046	4709	3405	7645	6497	2996	5302	4171	8598	9510	7242	1974	9587	3969	9136	5691	5095	6658	5949	7627	5391	6074	10479	3155	8614	8741	6027	6695	4847	7683	16203	4795	16522	3766	875	3001	6103	1168	5455	4580	5277	839	8096	2726	6803
ENSG00000086062	2457	5415	4906	8282	5118	7243	1814	6057	4314	7113	4763	3823	3366	3484	4155	2868	22681	2590	5577	4230	2780	2176	2767	5310	3881	3107	2032	2461	5232	7444	3995	4434	3082	5277	4660	4136	3851	3207	2895	4016	3996	4038	7907	2477	2905	2321	3263	4156	4359
ENSG00000086065	1321	4037	2554	6691	2992	4178	1976	4951	2613	2200	3701	2661	3093	4338	4065	1085	5072	1891	4716	3564	4227	5611	3507	3899	2781	2485	5435	1881	4766	6822	2587	3035	2086	3498	10175	2421	9398	2977	464	2482	3991	897	5012	3090	2617	487	3668	2567	3996
ENSG00000086102	893	1287	1749	1511	1941	1802	1342	1414	1054	1589	1966	936	1153	1470	813	1495	3188	990	1439	1267	1422	1963	1177	2097	1173	844	721	583	2146	2937	1571	1269	828	2178	2187	1174	1238	1654	2133	785	1039	3040	1428	1462	1260	923	1115	1935	2255
ENSG00000086159	1	495	4	1465	3	703	0	1264	610	3	3	1161	873	4	260	31	3	17	1126	407	1	8	1117	3	5	409	392	4	3	7	0	1257	306	1	0	15	831	7	8	0	1257	91	7415	4	1	2	491	4	13
ENSG00000086189	475	518	666	1515	1115	897	484	844	780	1479	881	606	363	1171	640	839	2828	602	628	501	894	956	529	1096	1258	331	526	457	704	784	867	499	403	999	1072	783	747	750	417	658	635	903	886	1595	875	527	432	866	668
ENSG00000086200	806	844	1183	1516	1354	1297	887	1111	654	1392	1590	780	648	1441	654	308	2593	579	1133	892	1522	1266	598	2141	657	430	1052	868	1695	2530	1526	513	293	1280	4382	759	1379	904	409	866	552	1131	852	1092	1719	269	789	883	1973
ENSG00000086205	803	1809	564	458	3028	1889	584	1275	570	4000	3179	195	1819	948	1091	200	1234	870	1247	1442	641	696	1873	1764	1256	942	2003	540	1908	2435	1212	2156	1242	246	1231	386	2704	256	236	931	1050	467	296	1196	1990	826	2520	445	496
ENSG00000086232	3109	4204	4578	4168	3819	7412	1925	4504	3104	4512	3163	3377	3473	3501	3913	4164	6974	3428	5239	4628	4620	4808	5259	4155	4792	3052	2226	3940	4751	3966	4173	5779	4450	9837	3792	2970	4086	4721	4399	2697	5935	10156	6196	2723	4375	2782	4145	5413	3690
ENSG00000086288	36	9	6	61	20	30	33	19	91	16	122	11	6	62	18	98	33	7	7	5	17	48	2	20	49	3	4	14	12	50	22	11	0	16	27	52	10	12	238	4	1	184	0	23	27	72	4	10	31
ENSG00000086289	507	708	636	950	954	3478	661	904	540	1839	1088	1073	598	719	612	462	3414	1944	826	728	1376	1305	850	864	1581	312	542	701	992	1066	2233	696	544	2790	1654	990	1077	868	193	874	1023	545	1274	1393	2106	231	635	1049	1472
ENSG00000086300	1492	1749	1325	2959	2844	9853	1566	3531	1125	5462	2704	979	851	3736	1336	1334	8001	2832	1527	1281	4738	4776	1286	3056	9019	689	2227	2392	1663	6777	3142	1635	1080	5103	7106	2435	3183	1881	924	2306	1902	1600	1411	8025	7865	1732	853	6020	4278
ENSG00000086475	1341	3278	1653	4002	1593	4481	1041	3065	1765	1421	1534	1965	2579	2068	2642	1400	2605	1639	4079	2832	1215	1677	3209	1888	1530	2346	3437	1295	2066	2088	1132	2755	2637	3439	4139	1921	4750	1985	1376	1453	3165	1374	3386	1733	1485	936	2836	2475	2050
ENSG00000086504	1996	2406	2149	4198	939	3237	1150	1762	1920	1369	1351	1285	1726	2107	1644	2682	1939	1255	2444	1554	2748	2171	2140	1473	1915	1467	1826	3226	1603	1847	1184	2433	2610	6633	2830	817	3364	2627	1718	3000	2260	1836	2131	1633	1272	1822	2094	1809	1355
ENSG00000086506	1	0	1	0	0	0	2	1	1	0	5	0	2	0	0	0	0	0	0	1	0	0	0	0	1	0	0	0	0	0	0	0	0	0	0	0	0	1	0	0	0	0	0	0	0	0	0	0	1
ENSG00000086544	1266	752	3172	1720	2163	1577	668	1056	609	4199	677	782	564	1042	638	1630	1492	551	844	681	916	789	558	1615	1252	939	556	1414	1574	1942	1149	1048	584	1822	2044	1352	1289	2510	1860	749	714	1329	888	846	1035	1044	920	4167	1054
ENSG00000086548	0	0	0	0	0	0	0	3	0	2	0	0	1	3	0	0	11	0	0	2	0	1	0	0	2	0	0	0	1	4	0	0	0	0	0	3	0	0	0	0	0	0	1	0	1	0	1	0	0
ENSG00000086570	5	26	16	14	25	27	26	45	25	19	31	19	6	9	8	70	79	20	46	33	8	11	11	14	74	18	17	11	7	35	27	21	17	111	8	13	12	8	70	9	32	100	106	1	18	63	15	39	44
ENSG00000086589	1898	1247	2251	2280	1965	2329	1197	1387	1453	2477	2063	1097	901	1400	947	1378	3434	812	1476	1129	1984	2894	1243	2404	1443	964	787	1967	2304	1995	2072	1411	1161	3544	2850	1332	1101	1807	1407	1374	1345	1928	1419	1602	1819	1774	1132	2490	1783
ENSG00000086598	4332	5987	5537	10219	8171	11206	4283	7844	4370	9029	8251	3747	3931	7446	5276	2309	24310	5113	7117	5319	6391	9403	4999	10136	6603	3469	6883	8643	9065	10769	6257	4727	3115	8820	18907	6043	10885	6371	1016	6664	5983	2256	7929	9604	9456	1111	4899	10977	8543
ENSG00000086619	699	1288	569	1274	1032	2131	505	1309	734	939	881	725	756	668	1203	375	1623	634	1116	984	763	1126	1052	989	910	937	1165	506	970	1407	948	860	861	1476	1474	1052	1337	535	508	746	1022	593	1024	1089	781	346	941	983	1510
ENSG00000086666	1352	3646	1306	5867	2195	4316	1500	3832	2786	1716	2368	1821	2308	2073	3025	1090	3375	2479	3825	2542	2511	3225	2847	2646	3374	2112	4127	1466	2846	3333	1441	2763	2187	3382	7345	1866	5697	1417	730	2123	2728	1222	2651	2573	2651	449	2892	2126	2940
ENSG00000086696	64	23	34	358	42	152	14	44	34	400	26	20	34	33	16	40	187	56	41	93	111	66	29	94	90	35	58	66	34	117	128	77	30	58	21	13	98	60	12	1267	30	97	293	121	15	24	14	46	34
ENSG00000086712	478	620	504	739	1152	889	471	701	491	1363	916	543	626	602	537	267	1067	528	821	749	497	781	543	700	399	400	587	296	818	1461	718	643	349	652	1735	716	1311	657	629	217	465	663	726	942	888	423	490	1561	1357
ENSG00000086717	8	24	14	6	12	53	5	10	8	40	43	4	3	20	8	9	33	10	10	3	9	25	31	87	20	15	14	28	18	39	28	5	13	17	40	17	7	5	46	8	4	50	1	23	6	60	19	23	13
ENSG00000086730	571	102	343	1231	790	423	571	294	1081	461	1866	76	126	1383	124	845	967	310	112	63	372	1439	70	677	1012	51	95	645	697	726	843	196	129	1156	866	300	148	790	1016	337	91	292	86	454	727	277	91	267	676
ENSG00000086758	3669	3110	4752	1992	7078	3053	2924	3453	2892	7358	3712	4451	1880	966	1578	3082	11324	2527	5665	8888	1960	2461	4789	6657	3082	2698	913	1809	7599	4500	7915	6211	4664	8106	756	4319	886	5495	2470	1494	5600	3678	7375	1751	3233	1844	3477	7160	6400
ENSG00000086827	418	594	476	747	515	625	394	645	483	559	667	311	565	435	398	175	932	510	800	657	484	720	527	636	342	448	560	334	635	712	577	609	336	660	1144	362	750	436	195	365	515	156	543	487	716	96	620	655	724
ENSG00000086848	234	207	298	235	303	502	214	327	181	326	327	222	141	149	176	318	588	224	199	238	222	268	187	325	293	129	88	150	422	464	193	185	146	409	352	428	134	314	520	176	215	631	376	220	221	95	148	386	447
ENSG00000086967	7	5	3	60	168	7	5	23	73	58	79	7	7	1	2	11	10	0	3	5	26	25	2	21	5	1	2	28	2	3	18	10	2	21	0	12	0	15	11	5	7	7	2	124	2	41	3	9	9
ENSG00000086991	661	16551	662	3504	996	1765	604	11649	4316	705	1652	955	12474	3378	13482	1779	1236	2123	9184	11918	953	868	10694	1566	4142	10255	14892	706	656	1859	392	12453	9542	1913	930	1999	31954	488	430	519	5915	1143	347	1281	423	229	18930	4601	1851
ENSG00000087008	413	351	308	327	421	210	193	243	236	464	353	192	314	367	189	461	989	315	445	445	260	426	509	370	421	247	133	431	343	371	446	483	424	980	199	242	369	495	520	413	465	754	522	204	264	366	385	649	318
ENSG00000087053	1064	1447	1566	2140	2237	3698	1039	2567	1099	1907	1772	1221	970	3456	1260	1400	3543	645	1672	1527	1762	2053	1121	2569	1487	890	1081	1239	1787	2497	1375	1147	959	2035	4548	1723	1671	1239	597	1114	1435	850	1795	1460	1770	541	1110	1998	2379
ENSG00000087074	4462	1346	2783	6218	1674	3832	2231	2125	1896	4280	2805	1728	1191	5026	2030	2657	3062	425	1058	1108	4767	2172	850	5945	1617	2084	494	4683	6846	3331	2129	1617	1581	3154	2799	1965	2506	2904	2090	2297	2113	5306	1209	3784	2264	3038	2393	7115	2511
ENSG00000087076	1655	3143	1526	657	564	3939	698	1452	654	1813	573	427	3088	922	2109	1834	917	1814	2754	2388	1772	967	3660	639	1167	2129	2160	390	850	1175	876	4019	4578	2449	1107	412	4760	2034	1567	681	2189	4758	175	1293	1377	1462	3300	4475	1678
ENSG00000087077	2769	3487	2864	3840	1764	7730	1796	2705	2590	3374	1933	1537	1678	3251	2112	5262	2684	2345	3019	2488	3303	2710	3030	2332	4038	1927	1887	2809	3172	2780	2283	3856	3555	8649	2028	1579	3703	3620	2702	2505	3134	2483	2534	2206	2338	2354	3337	3861	2073
ENSG00000087085	34	10	78	147	38	146	14	53	48	57	27	40	20	20	13	284	74	9	26	58	22	11	12	145	68	12	9	22	212	42	105	38	25	369	40	36	31	203	50	89	27	101	77	98	200	322	15	202	11
ENSG00000087086	101039	312724	68128	157721	162250	200582	79936	239230	113815	199572	90670	70232	264228	283676	342127	77977	118663	142792	214408	218287	122432	183093	328248	82038	236093	208678	260796	148411	74619	102827	67979	419204	327486	315065	107259	40596	626518	96111	87985	128094	229358	80700	40432	100634	115841	55031	312760	329462	80329
ENSG00000087087	2886	1607	3431	2398	2203	3195	1960	1542	2392	2384	1649	1635	1337	1028	861	4836	2865	1552	2004	1819	1571	2380	2098	2556	1576	1301	524	1148	3365	2149	2402	3079	2367	4007	1440	1747	957	3961	5249	1335	1753	6577	2669	1449	1553	3023	1623	2934	2370
ENSG00000087088	1875	1004	2060	3023	1642	2887	1165	953	1937	3291	1398	727	715	3263	782	2115	2433	2220	1013	721	1847	2073	844	2227	2218	590	621	1970	1387	1647	1677	1530	1060	5522	2500	1393	998	2528	715	2008	1101	971	1017	1323	2080	842	902	2651	1299
ENSG00000087095	626	1336	842	1506	999	2028	596	1493	896	986	1086	1887	802	554	815	591	2959	828	1461	1071	825	985	980	1100	962	601	885	448	812	1287	936	997	904	1159	1558	913	1349	773	511	657	1017	752	2097	585	756	374	828	1345	1172
ENSG00000087111	2279	2694	994	3419	2370	2257	1539	2419	2217	3076	2071	2316	1785	1165	1685	1278	4071	1856	2749	2741	1620	3203	2629	2899	2096	1644	1219	1737	2994	2687	2025	3903	2745	5742	2185	1815	2544	1320	696	2077	3342	1093	2384	1112	1303	456	2574	2220	2320
ENSG00000087116	847	90	477	436	2688	144	278	325	363	929	355	150	45	373	81	1853	669	495	54	68	274	202	63	2069	650	35	41	374	421	80	1996	188	109	1199	79	442	42	449	214	579	48	728	107	146	347	934	48	1166	488
ENSG00000087128	0	0	0	10	0	0	0	9	13	0	0	2	0	0	0	0	0	0	1	0	0	0	0	5	0	0	0	0	0	0	0	0	0	0	0	0	2	1	3	0	0	0	1	0	0	0	1	0	0
ENSG00000087152	750	1132	1834	2379	1604	1921	754	1660	1249	1648	1506	1101	855	734	812	1509	2285	822	1442	1229	706	869	766	2243	1210	667	878	592	1705	1506	1376	1150	820	1626	2435	1447	1774	2098	1543	701	1298	1541	1864	892	959	720	1090	1751	1457
ENSG00000087157	656	492	1039	1114	953	932	569	720	623	895	1037	598	453	552	314	828	1577	932	678	509	740	769	487	1286	710	292	330	518	761	919	708	721	475	960	800	561	583	1135	759	622	577	648	691	610	448	596	445	1059	800
ENSG00000087191	4298	6889	5212	7839	3535	6517	2556	4912	6135	3888	3125	3702	5473	5174	4659	5820	6171	3520	7933	5870	3803	4159	7613	4369	3904	5319	3700	5240	4262	4603	2964	9401	8850	9769	5504	2815	6985	5921	5491	4577	7359	4040	6222	2826	3345	2634	6975	4647	3752
ENSG00000087206	732	612	1062	1411	813	1099	604	720	911	993	870	428	462	715	483	738	1546	510	761	515	800	1272	495	1022	765	458	459	781	845	988	1027	710	477	1310	1514	583	711	950	503	611	737	1621	806	684	996	669	594	1158	927
ENSG00000087237	295	128	351	113	344	169	222	264	116	372	1034	251	66	109	72	198	493	36	165	67	318	209	65	498	317	144	41	259	523	446	149	370	248	516	270	366	122	780	496	241	74	547	84	88	113	313	155	438	399
ENSG00000087245	2660	538	9048	3803	4008	384	1102	1292	3286	4029	1746	1042	503	1037	720	2891	5020	1712	501	730	995	830	961	11579	1024	335	272	1388	3570	620	2600	1906	1784	3148	409	1753	405	2790	423	2678	1078	2455	1727	359	1040	2065	787	1049	930
ENSG00000087250	391	72	626	32	99	5	452	58	23	549	400	32	36	3	30	145	2927	16	98	26	1976	150	131	5	7	48	27	522	424	24	93	153	119	1503	17	28	147	261	114	9006	81	3864	39	776	18	239	62	2294	64
ENSG00000087253	372	964	639	1016	856	282	416	1049	609	912	1632	1657	493	852	526	296	3686	532	1269	979	605	1807	745	1648	956	429	567	438	938	601	853	619	517	584	466	437	462	682	208	571	1028	358	2625	331	566	289	552	678	456
ENSG00000087258	33	32	34	49	123	12	10	83	114	110	23	352	40	5	17	230	76	6	54	51	11	34	47	82	22	20	2	35	59	29	68	105	76	25	6	154	14	94	35	11	29	300	93	4	24	37	26	52	97
ENSG00000087263	468	951	1017	1583	1040	1109	452	1239	889	949	727	874	789	630	728	789	1827	788	1202	912	634	871	960	1031	843	597	587	461	1090	851	683	1087	782	1474	1204	800	1143	1122	894	609	1178	925	2138	658	851	476	810	1233	901
ENSG00000087266	4005	2403	5229	1338	5805	4180	6092	2162	1458	6948	6092	1132	1019	2842	1548	6264	5825	269	2483	2246	3276	2473	2464	4053	5228	1422	852	1435	5238	7612	6032	4077	2106	5522	3522	4209	1620	6989	8372	1819	1426	4119	1520	2572	2705	3951	1607	9881	8579
ENSG00000087269	892	1010	792	1208	1150	752	674	1036	746	1641	864	570	988	608	811	662	2425	747	1420	1187	794	1218	1306	1098	717	841	533	812	1177	1401	1520	1348	798	1743	1256	922	1408	921	594	946	1136	970	799	1219	845	467	1090	1639	1291
ENSG00000087274	7852	7459	6649	5319	8567	3604	4423	5966	5151	10678	5025	6382	5608	2603	3828	9276	13119	3928	8185	8251	5135	7668	8480	8384	6711	4126	2296	6175	14159	8382	10623	10374	7804	16994	4632	7514	4444	10283	6351	4661	7015	9540	8344	3370	4181	2976	7384	12745	8772
ENSG00000087299	167	963	113	145	94	390	132	925	118	286	170	324	512	63	825	36	281	227	1300	1331	232	148	993	236	68	497	939	45	353	549	265	488	534	139	594	153	1382	176	149	130	704	141	407	131	315	71	882	359	419
ENSG00000087301	369	321	423	459	550	923	418	479	231	844	660	348	209	197	281	120	654	879	497	439	669	562	321	762	244	192	329	241	877	880	491	229	154	429	651	439	303	382	103	352	386	201	585	560	583	96	260	484	641
ENSG00000087302	2684	3553	4906	7979	2358	7311	1904	3618	4041	3408	2164	2191	2890	4048	3515	2435	2671	3516	3486	2588	3571	3343	3229	3905	2479	2812	4181	2187	2858	4513	1886	3583	2969	3012	5963	2075	6313	3718	3384	3835	3297	7033	3624	3266	3429	2307	3231	3823	3229
ENSG00000087303	724	351	2832	582	3733	1240	650	581	474	2065	1016	577	227	320	222	579	1590	458	376	591	513	351	350	5976	385	177	148	360	1547	705	1553	474	186	929	291	1209	232	1800	167	1606	389	680	792	708	282	585	394	1075	979
ENSG00000087338	775	898	642	915	1557	1896	696	1132	618	1593	1304	672	610	2136	773	812	1688	506	1142	958	1244	1566	1044	1981	1296	524	734	656	1829	1963	1590	729	611	2196	1684	755	899	766	353	699	1059	485	1232	1453	1825	325	718	1407	1342
ENSG00000087365	7103	5602	6650	9434	5978	7651	4613	4951	6235	7887	4279	4393	4852	4068	3098	4906	8595	4662	6736	6380	5012	8015	6824	7402	4243	4166	2122	5875	9775	6638	5209	9085	6947	10191	4911	4260	4426	8741	4219	4246	7806	9832	8648	5920	4465	1965	5908	7750	5685
ENSG00000087448	395	1092	720	1147	1234	1238	425	1528	682	778	745	2396	585	481	729	687	2097	612	1140	762	355	571	741	1239	744	477	603	367	660	804	852	792	537	826	818	875	645	472	385	512	698	494	711	412	689	450	736	641	848
ENSG00000087460	22729	24607	83648	37587	33871	38747	15549	24383	25089	40272	27196	32241	17257	22859	15847	55734	45205	24792	28101	25827	24035	31051	28821	39552	26575	17090	11002	24729	45894	15791	23415	36352	30046	29994	27726	19199	17433	64164	73801	28459	47703	128946	65251	27370	15917	47634	22118	69375	19258
ENSG00000087470	1408	2558	2227	3214	2626	2986	1365	3589	2069	1910	2022	2033	1617	1992	1868	1920	5895	2460	3420	2229	1267	2294	2233	2263	1805	1414	2067	1236	1927	2678	1753	2156	1649	2394	2642	2275	2319	2042	2157	1172	2491	2429	3856	1665	1843	1328	1949	2849	2639
ENSG00000087494	47	9	64	17	133	10829	70	11	20	170	298	15	5	144	8	904	9182	2	7	7	913	773	11	568	5883	15	6	771	75	173	8672	6	12	7276	20518	3102	29	26	54	910	23	86	17	605	279	400	12	509	79
ENSG00000087495	3	110	48	534	166	7	8	92	167	4	49	794	40	92	113	19	325	36	61	52	97	66	44	4	8	36	118	56	13	5	0	132	43	3	8	28	119	11	6	20	28	9	67	9	3	9	71	129	8
ENSG00000087502	964	1328	1154	2932	1585	2613	1029	2026	1692	1396	2004	1138	1144	2157	1328	707	3330	964	1310	1038	1571	2058	1032	1907	1337	844	1772	1159	1233	2266	1236	1210	776	1835	4864	1071	2815	944	662	1017	1022	1042	1542	1939	2042	442	1073	1976	1780
ENSG00000087510	1	16	1	66	1	2	1	29	12	2	4	16	2	2	6	10	36	0	29	11	6	0	14	10	0	6	4	0	0	1	1	16	7	3	2	3	17	3	0	17	59	0	359	2	127	3	24	17	4
ENSG00000087586	154	123	123	147	139	246	81	99	109	168	124	44	76	161	112	101	170	196	122	77	117	215	91	145	148	79	67	164	155	125	134	176	87	309	252	99	130	174	90	84	114	64	93	194	213	146	112	223	115
ENSG00000087589	48	28	29	59	124	69	46	69	57	187	342	35	28	88	15	13	240	7	48	17	40	96	29	109	41	5	13	81	116	119	186	29	20	105	66	105	34	54	18	19	20	0	9	75	159	37	29	61	90
ENSG00000087842	407	540	315	663	335	404	331	352	468	417	269	244	347	603	331	432	457	517	304	420	482	353	375	354	294	244	318	303	346	505	262	526	271	550	504	198	876	404	386	353	398	459	296	296	547	129	506	768	316
ENSG00000087884	1042	875	1251	1554	584	1309	632	664	966	694	634	551	755	1420	764	651	588	926	954	740	977	1058	870	827	752	854	844	1301	988	1042	505	952	953	1647	1374	416	1505	1045	1312	1231	1163	750	1091	669	663	602	748	849	862
ENSG00000087903	106	56	475	172	497	847	227	96	158	229	198	117	66	70	54	337	363	48	89	69	374	175	86	720	162	49	26	125	347	306	504	107	68	632	185	231	52	600	451	213	98	927	129	142	202	467	54	346	265
ENSG00000087916	0	0	0	0	0	0	0	0	2	0	0	0	0	0	0	1	0	0	1	1	0	0	2	0	0	0	1	0	0	0	0	0	0	0	0	0	0	0	0	0	0	0	3	0	0	0	1	0	0
ENSG00000087995	223	440	318	647	416	736	220	564	311	399	468	294	340	429	369	202	847	320	605	395	335	420	419	428	413	286	394	294	456	547	425	357	298	650	1010	367	782	320	182	274	375	330	515	368	364	105	383	499	465
ENSG00000088002	23	7	13	49	2	16	1	17	13	7	22	4	16	5	4	28	63	3	19	10	13	10	9	10	4	5	7	26	3	8	28	12	7	23	7	4	20	9	5	259	106	0	574	13	25	120	3	18	1
ENSG00000088035	365	462	360	794	440	449	296	486	409	491	592	266	285	463	283	299	880	640	510	391	426	518	305	453	540	212	522	335	436	720	482	347	233	801	824	472	666	421	480	451	361	357	456	525	478	295	402	516	620
ENSG00000088038	909	481	1321	557	777	780	750	640	800	1357	756	654	409	219	240	1363	1240	435	636	634	754	978	707	1285	616	424	115	641	1392	896	1029	1069	855	1509	304	712	200	1787	969	649	979	1874	978	443	455	708	526	1244	943
ENSG00000088053	9	8	7	9	18	40	3	13	7	15	33	10	1	6	5	38	18	15	8	7	11	10	1	5	21	2	4	18	3	24	45	6	1	137	9	49	1	10	20	2	5	118	11	142	17	45	5	3	41
ENSG00000088179	365	1076	396	1106	955	801	533	1731	703	690	782	673	645	425	746	273	1433	602	1627	1267	645	764	797	859	355	566	838	186	681	1069	652	724	474	616	1072	535	962	490	495	333	1091	239	1575	602	916	194	762	447	893
ENSG00000088205	1691	2463	2477	3468	3731	4602	1919	2917	1846	2579	3171	1438	1926	2265	1791	943	4673	1097	3100	2548	2565	3427	1936	3927	1931	1334	2585	1306	3806	4612	2500	1782	1291	3106	7431	2250	3717	2097	1111	1448	1757	1321	2388	2141	4486	516	2053	3122	3610
ENSG00000088247	1876	1424	3202	1091	2824	2171	1493	1276	1044	3513	1602	1575	1239	603	780	2675	4517	1288	2208	2145	1650	1903	1949	3391	1557	980	514	1441	3293	2173	2884	1963	1801	3982	1310	1764	1260	4096	2096	1205	2169	6876	2275	1642	1515	1908	1510	4577	2129
ENSG00000088256	202	580	290	459	809	402	249	631	142	737	512	622	561	152	351	139	897	315	1066	806	319	293	579	964	192	279	540	165	825	581	749	443	354	558	684	440	1058	631	69	163	584	164	606	201	348	51	634	679	605
ENSG00000088280	160	1121	308	1118	339	514	304	1132	710	662	376	751	831	261	597	683	1304	1321	1321	1134	281	211	955	372	546	584	567	329	255	290	596	1502	919	468	244	252	1262	559	271	268	1233	297	1101	243	547	546	1026	314	272
ENSG00000088298	1074	978	1037	1578	1209	1880	715	1101	1003	1653	1136	673	708	1291	879	1258	2325	1417	973	779	999	1455	1045	1211	1560	627	697	1624	1235	1489	1409	1323	825	2392	1468	929	1428	1550	1238	1067	1113	1021	892	1069	2141	1117	1006	1670	1137
ENSG00000088305	96	103	76	199	100	327	102	145	326	83	134	78	89	45	109	133	253	70	220	125	46	79	86	149	123	88	59	64	81	161	64	111	52	135	57	114	138	90	251	24	112	420	107	142	161	567	92	84	253
ENSG00000088320	166	25	250	183	71	76	60	57	108	54	65	35	20	20	20	525	58	17	25	30	24	38	21	148	27	17	19	99	156	21	56	20	29	75	35	136	62	142	89	167	22	48	66	33	63	133	23	19	150
ENSG00000088325	292	23	186	62	565	407	79	49	88	399	175	32	17	219	20	244	345	32	22	23	170	353	15	391	216	8	6	235	128	178	284	65	18	581	93	233	7	336	188	267	33	90	69	264	251	324	25	194	153
ENSG00000088340	446	49	285	81	431	1935	671	125	495	329	455	37	29	173	23	2710	202	15	12	19	112	184	8	701	976	20	9	30	151	1468	188	74	36	1024	261	741	9	436	4780	49	7	6798	10	640	125	1678	12	244	1234
ENSG00000088356	610	656	569	1397	341	903	387	584	834	542	554	488	487	817	492	584	791	677	649	514	578	904	670	562	647	451	452	765	614	617	526	757	620	907	740	365	637	741	337	719	670	323	762	384	663	472	525	768	491
ENSG00000088367	2757	3746	6887	3373	4188	2842	1946	4192	2694	4717	2711	3842	4340	1115	2982	2922	7613	1165	5704	4937	2814	3122	4259	5742	1904	2759	1324	1685	6059	4067	2844	6987	5908	4395	2807	3369	2562	6557	3426	1679	6023	8344	8664	1166	3607	1653	4587	6463	3385
ENSG00000088386	21	376	4	107	27	59	9	439	88	68	64	45	136	44	125	147	1276	131	213	157	4	43	198	1	297	72	110	2	65	4	21	231	175	554	40	16	291	12	33	110	210	0	57	83	9	29	419	408	9
ENSG00000088387	1840	924	4210	1136	3905	1327	1367	1190	701	5013	1967	1825	523	983	569	732	4216	648	1283	1219	1728	2086	804	8401	1278	408	402	1331	5992	4502	3398	917	538	1815	1271	2400	462	4059	1270	1104	1026	2777	2393	1184	1270	615	569	3017	2722
ENSG00000088448	3772	2881	1777	5854	3324	5316	3245	4115	5848	2692	4842	2510	1764	3240	2598	6234	4273	2284	3245	2265	2156	4329	2032	4475	4319	2357	2028	1354	2573	4374	2695	3108	1956	2964	2025	2782	2649	1787	6553	2298	2251	5539	1117	1945	2612	5616	2400	3736	4295
ENSG00000088451	240	465	300	838	344	856	327	608	370	418	605	258	323	507	483	125	712	269	569	425	590	713	394	526	488	310	693	255	549	854	510	323	215	479	1254	360	1083	425	117	287	404	98	458	523	411	106	419	580	635
ENSG00000088538	9	75	9	53	14	24	10	49	79	15	44	97	41	11	20	32	69	56	85	77	4	8	29	10	40	28	36	2	6	14	40	61	58	11	18	13	48	5	15	1	30	56	74	10	11	15	37	49	15
ENSG00000088543	123	465	176	598	196	292	205	437	378	174	212	324	442	95	422	190	505	1428	733	468	135	222	417	225	94	317	521	165	295	252	206	456	335	246	605	162	925	290	301	359	635	149	573	106	217	116	500	205	279
ENSG00000088682	3131	6627	2424	6262	1485	4634	1544	5369	2930	3030	1944	2594	4050	3659	4495	3078	3561	8259	6960	5025	3342	3377	6476	1863	3457	4053	4748	2205	2576	3479	2429	7335	5487	8311	4554	1805	9364	3435	3150	2494	6103	3215	5817	2825	2360	2125	5438	5584	2685
ENSG00000088726	1	8	0	17	1	1	0	4	2	0	1	18	2	3	4	2	0	2	3	4	1	1	6	1	3	5	4	1	4	2	1	5	3	1	3	1	3	1	3	0	6	16	6	0	0	1	5	1	1
ENSG00000088727	150	569	199	981	134	269	90	506	448	139	186	266	474	325	472	218	352	201	601	424	165	239	527	257	237	533	474	222	183	184	199	592	563	496	243	145	973	217	86	156	487	79	395	196	201	86	502	162	174
ENSG00000088756	304	918	323	1003	331	521	244	1017	265	503	537	3522	533	122	587	231	1440	82	1252	880	260	310	651	732	128	397	782	131	546	1013	658	390	449	742	869	626	1013	210	163	891	543	118	322	1100	429	130	632	247	1070
ENSG00000088766	1647	4124	1836	4953	1141	3478	888	3389	2297	1441	1636	1265	2780	4074	3629	1997	4577	2021	4091	3377	1433	2547	3352	1551	2161	3042	4114	2274	1513	1938	2105	3200	3110	1986	2434	1539	6176	1646	1866	1627	2864	1399	2813	1780	2885	2278	3184	3071	1731
ENSG00000088782	0	1	0	0	0	0	0	0	0	0	0	8	0	0	2	0	0	0	0	0	0	0	0	0	0	1	0	0	0	0	0	1	0	0	0	0	3	0	0	0	0	0	1	0	0	0	1	0	0
ENSG00000088808	703	902	1256	1063	938	1088	641	1125	710	1006	601	721	694	173	539	673	1246	828	1170	910	553	469	742	1535	363	563	339	303	1264	820	821	1124	815	912	664	652	674	1577	1106	555	845	2038	1108	301	457	490	878	1042	1201
ENSG00000088812	1314	2916	1314	2568	2678	2469	1217	2316	1467	2196	2311	2397	1938	672	1320	844	4786	1724	4081	3927	920	1531	2735	3100	1476	1666	1404	1155	2860	1585	2460	2601	1801	2710	1546	1848	1941	1751	760	1318	2991	1607	4410	1419	2060	667	2559	2197	2578
ENSG00000088826	941	122	1172	589	656	621	446	283	414	999	618	178	111	456	115	319	1210	242	112	98	567	423	92	1063	291	64	42	342	941	496	594	175	110	828	810	569	130	799	324	1038	177	469	247	304	587	561	132	2092	577
ENSG00000088827	437	71	335	406	2200	162	719	340	581	1304	428	38	34	135	49	1241	874	144	40	58	294	623	32	848	1262	32	22	684	275	396	681	330	172	1653	67	399	9	769	2662	326	31	340	32	234	180	565	37	1351	815
ENSG00000088832	9990	5462	14851	13949	11743	8913	6234	6418	7029	12566	9293	4457	3656	11350	4117	8812	13608	5934	5253	4642	8528	9711	4674	16307	8660	3611	3785	10370	9412	9950	8111	6653	4610	11604	10854	7130	6958	11183	4751	8959	5150	9496	8468	6683	7619	5911	4537	9520	7184
ENSG00000088833	2937	2522	2843	4076	2536	3195	1991	2114	2132	3242	2007	1736	1874	2622	1779	2527	4179	1868	2544	2407	3311	3412	2529	3148	2187	1640	1507	4582	3551	3116	2601	3095	2521	5468	3486	1824	3098	3682	2539	2785	2733	2713	2627	3069	3466	2080	2426	4039	2610
ENSG00000088836	20	265	97	133	26	19	20	135	103	32	37	478	135	6	50	45	43	8	227	231	12	8	186	35	18	75	46	8	99	46	26	207	295	55	8	44	84	78	54	13	227	123	2921	2	19	26	229	32	52
[truncated: 51,789 more rows]
[truncated: 87 more columns]
