# Supplementary material for: Identification and Validation of the Prognostic Panel in Clear Cell Renal Cell Carcinoma Based on Resting Mast Cells for Prediction of Distant Metastasis and Immunotherapy Response
Source: Cells. 2023 Jan 1;12(1):180. doi: 10.3390/cells12010180 (PMC9818872; doi:10.3390/cells12010180)
Supplement: Supplementary file 1 [file cells-12-00180-s001.zip › Raw data/Enrichment analysis/DEGSeq2_55935.csv]

	logFC	pvalue	padj
ENSG00000000003	-1.468510047	8.58E-64	3.34E-62
ENSG00000000005	-0.876226876	0.002254641	0.004094067
ENSG00000000419	-0.222397654	0.00047761	0.000946833
ENSG00000000457	-0.524394647	2.02E-17	1.11E-16
ENSG00000000460	0.45917589	1.58E-09	5.17E-09
ENSG00000000938	1.343905594	2.99E-37	4.33E-36
ENSG00000000971	0.563577707	0.000964039	0.001837543
ENSG00000001036	-0.104540499	0.145084923	0.193369789
ENSG00000001084	0.015067067	0.867456499	0.884779983
ENSG00000001167	-0.204427113	0.004785907	0.008300066
ENSG00000001460	-0.87923608	8.42E-31	9.22E-30
ENSG00000001461	-0.964445646	1.56E-21	1.08E-20
ENSG00000001497	0.146158732	0.026220712	0.040530978
ENSG00000001561	-0.696740894	1.82E-10	6.38E-10
ENSG00000001617	0.959565329	1.85E-21	1.27E-20
ENSG00000001626	-0.203721726	0.452906882	0.516634254
ENSG00000001629	-0.024392063	0.795923643	0.820810144
ENSG00000001630	-1.276114926	4.38E-22	3.12E-21
ENSG00000001631	0.050611857	0.483793091	0.544804068
ENSG00000002016	0.371384982	4.77E-05	0.00010543
ENSG00000002079	1.405374407	4.84E-14	2.15E-13
ENSG00000002330	0.102192234	0.19158708	0.247566279
ENSG00000002549	-0.112199674	0.259644372	0.322512478
ENSG00000002586	1.128239578	2.34E-35	3.13E-34
ENSG00000002587	-0.971932466	7.51E-13	3.09E-12
ENSG00000002726	-0.115330108	0.614122748	0.658105732
ENSG00000002745	-0.2686768	0.145139089	0.193428558
ENSG00000002746	-3.73260379	5.99E-63	2.28E-61
ENSG00000002822	0.13681063	0.051323773	0.075320215
ENSG00000002834	0.107325126	0.160694202	0.211934957
ENSG00000002919	-0.39878335	3.61E-10	1.24E-09
ENSG00000002933	1.184815295	5.17E-20	3.28E-19
ENSG00000003056	-0.053913954	0.568470827	0.619980176
ENSG00000003096	-2.320191977	2.21E-74	1.23E-72
ENSG00000003137	-1.742806505	2.13E-28	2.09E-27
ENSG00000003147	-1.003668338	8.12E-24	6.30E-23
ENSG00000003249	0.01341014	0.919954054	0.93067674
ENSG00000003393	-0.341897667	4.89E-06	1.19E-05
ENSG00000003400	0.047504767	0.547518551	0.602231279
ENSG00000003402	0.270582433	0.000745579	0.001443909
ENSG00000003436	0.933321143	2.98E-10	1.03E-09
ENSG00000003509	-0.046134951	0.42895635	0.493744627
ENSG00000003756	0.067762576	0.407299259	0.472871449
ENSG00000003987	-0.502997746	5.94E-08	1.72E-07
ENSG00000003989	0.495291058	0.002559068	0.004610597
ENSG00000004059	0.045585142	0.50854884	0.567615246
ENSG00000004139	0.137683183	0.114491237	0.156427768
ENSG00000004142	-0.734129152	1.10E-26	9.87E-26
ENSG00000004399	1.479878013	1.17E-43	2.22E-42
ENSG00000004455	-0.375986346	8.27E-10	2.76E-09
ENSG00000004468	1.723553006	8.74E-26	7.50E-25
ENSG00000004478	-1.045002695	1.56E-48	3.55E-47
ENSG00000004487	-0.579604648	1.14E-21	7.95E-21
ENSG00000004534	0.06160797	0.541359079	0.596777228
ENSG00000004660	1.277132154	2.72E-40	4.53E-39
ENSG00000004700	0.43576156	3.14E-05	7.07E-05
ENSG00000004766	-0.615133011	9.93E-18	5.51E-17
ENSG00000004776	-1.152379186	3.55E-08	1.05E-07
ENSG00000004777	1.972708782	1.04E-43	1.98E-42
ENSG00000004779	-0.350901893	3.33E-06	8.24E-06
ENSG00000004799	0.461494039	0.022420942	0.03504458
ENSG00000004809	1.978786299	3.41E-20	2.19E-19
ENSG00000004838	-0.250642187	0.087562106	0.122837011
ENSG00000004846	2.052721188	4.28E-13	1.79E-12
ENSG00000004848	3.173610007	4.32E-21	2.91E-20
ENSG00000004864	-0.490265658	1.85E-09	6.00E-09
ENSG00000004866	-0.052557745	0.521606527	0.579277055
ENSG00000004897	0.01189581	0.87038495	0.887275368
ENSG00000004939	-3.669249918	1.19E-20	7.79E-20
ENSG00000004948	1.081342555	2.80E-06	6.98E-06
ENSG00000004961	-0.521480656	1.16E-09	3.83E-09
ENSG00000004975	0.177433731	0.011288203	0.018479501
ENSG00000005001	-3.674010153	2.26E-35	3.02E-34
ENSG00000005007	-0.66249255	5.66E-23	4.21E-22
ENSG00000005020	-0.070954951	0.448547886	0.512310741
ENSG00000005022	-1.269546163	1.49E-23	1.14E-22
ENSG00000005059	1.487336431	1.05E-38	1.63E-37
ENSG00000005073	-1.69834596	2.78E-26	2.45E-25
ENSG00000005075	0.380943827	4.65E-06	1.14E-05
ENSG00000005100	-0.022789113	0.738405673	0.768942653
ENSG00000005102	0.667152761	0.000222726	0.00045802
ENSG00000005108	-1.924177758	2.99E-33	3.65E-32
ENSG00000005156	-0.307384465	6.15E-06	1.49E-05
ENSG00000005175	-0.475935657	1.14E-12	4.62E-12
ENSG00000005187	-1.516559004	1.16E-32	1.37E-31
ENSG00000005189	0.253998471	0.002986193	0.005330632
ENSG00000005194	-0.383646915	4.50E-08	1.31E-07
ENSG00000005206	0.736681646	1.87E-18	1.08E-17
ENSG00000005238	0.304876381	2.11E-06	5.33E-06
ENSG00000005243	0.474830585	1.52E-05	3.52E-05
ENSG00000005249	-2.472710987	3.63E-107	5.09E-105
ENSG00000005302	0.330945587	3.96E-08	1.16E-07
ENSG00000005339	0.08726401	0.244161851	0.305831529
ENSG00000005379	-0.250034405	0.059431873	0.086151401
ENSG00000005381	0.040262301	0.836576576	0.85754392
ENSG00000005421	-1.726446731	4.68E-17	2.50E-16
ENSG00000005436	-0.42531203	5.52E-11	2.01E-10
ENSG00000005448	0.939870227	1.94E-22	1.41E-21
ENSG00000005469	-1.459679061	8.32E-78	5.14E-76
ENSG00000005471	2.033178951	4.59E-32	5.31E-31
ENSG00000005483	0.116251299	0.140301469	0.187649761
ENSG00000005486	-0.728037942	1.61E-21	1.11E-20
ENSG00000005513	0.539298899	0.005031143	0.008699234
ENSG00000005700	-0.457125111	1.18E-08	3.60E-08
ENSG00000005801	0.329232567	3.80E-08	1.12E-07
ENSG00000005810	-0.4264456	2.32E-05	5.28E-05
ENSG00000005812	-0.512331982	8.29E-10	2.77E-09
ENSG00000005844	2.44027122	2.58E-69	1.22E-67
ENSG00000005882	-0.752190517	2.64E-13	1.12E-12
ENSG00000005884	0.469284994	6.28E-05	0.000136954
ENSG00000005889	-0.122270723	0.134998435	0.181344991
ENSG00000005893	-0.091075816	0.282096066	0.346522635
ENSG00000005961	0.242146289	0.108467802	0.148938408
ENSG00000005981	0.410431986	0.12252325	0.166294673
ENSG00000006007	-0.64988537	3.33E-14	1.50E-13
ENSG00000006015	0.516488925	9.79E-09	3.01E-08
ENSG00000006016	-0.33553068	0.05366208	0.078487379
ENSG00000006025	0.380015378	4.19E-05	9.31E-05
ENSG00000006042	0.1313089	0.318035929	0.383939685
ENSG00000006047	1.137539142	5.44E-09	1.70E-08
ENSG00000006059	1.365806693	9.36E-09	2.88E-08
ENSG00000006062	1.236279978	1.34E-29	1.39E-28
ENSG00000006071	-0.908268769	1.22E-06	3.15E-06
ENSG00000006116	-0.071723641	0.662272017	0.700983619
ENSG00000006118	0.942777467	5.64E-13	2.34E-12
ENSG00000006125	-0.720842629	1.59E-21	1.10E-20
ENSG00000006128	-2.995748939	2.30E-25	1.93E-24
ENSG00000006194	0.102612652	0.088863383	0.124462106
ENSG00000006210	0.876429401	1.96E-15	9.49E-15
ENSG00000006282	0.347067298	1.74E-05	4.03E-05
ENSG00000006283	0.330496461	0.074389199	0.105816865
ENSG00000006327	0.5066566	0.000274129	0.000558873
ENSG00000006377	2.396357682	6.09E-48	1.36E-46
ENSG00000006432	-1.843531819	2.87E-36	3.99E-35
ENSG00000006451	0.204727618	0.008478781	0.014131302
ENSG00000006453	-0.637706396	2.10E-05	4.81E-05
ENSG00000006459	-0.227727854	0.010486036	0.017244559
ENSG00000006468	-0.352451506	0.013917197	0.022489119
ENSG00000006530	-0.310254624	1.23E-07	3.46E-07
ENSG00000006534	0.666566405	1.97E-08	5.92E-08
ENSG00000006555	-0.091172723	0.465141878	0.527842866
ENSG00000006576	0.308116524	2.00E-05	4.59E-05
ENSG00000006606	-0.089896963	0.641709613	0.682473257
ENSG00000006607	-0.640574816	2.64E-14	1.19E-13
ENSG00000006611	0.9110377	2.85E-08	8.46E-08
ENSG00000006625	-0.521555215	6.78E-15	3.18E-14
ENSG00000006634	0.714439375	2.98E-14	1.34E-13
ENSG00000006638	0.574705736	1.70E-06	4.33E-06
ENSG00000006652	0.569055142	2.78E-12	1.10E-11
ENSG00000006659	0.55412037	0.005012414	0.008668473
ENSG00000006695	-0.759973238	1.99E-26	1.77E-25
ENSG00000006704	-0.563774491	5.82E-13	2.41E-12
ENSG00000006712	-0.208527524	0.001049815	0.001992651
ENSG00000006715	-0.510488712	1.21E-10	4.29E-10
ENSG00000006740	-0.355331279	0.007542989	0.012686056
ENSG00000006744	-0.392429293	4.54E-09	1.43E-08
ENSG00000006747	-2.278489828	1.25E-25	1.07E-24
ENSG00000006756	-1.143027281	1.32E-37	1.95E-36
ENSG00000006757	-0.954021427	6.27E-26	5.43E-25
ENSG00000006788	3.897318365	1.69E-34	2.18E-33
ENSG00000006831	-0.159104029	0.031125726	0.047507037
ENSG00000006837	0.443142084	1.60E-09	5.22E-09
ENSG00000007001	-4.316206329	6.11E-91	5.80E-89
ENSG00000007038	1.91781877	1.92E-17	1.05E-16
ENSG00000007047	0.273143408	1.28E-05	2.99E-05
ENSG00000007062	-1.39938977	1.93E-06	4.88E-06
ENSG00000007080	0.293025605	0.000127541	0.000269085
ENSG00000007129	1.704178716	2.41E-42	4.33E-41
ENSG00000007168	-0.470980591	1.84E-10	6.47E-10
ENSG00000007171	0.872107398	4.54E-07	1.22E-06
ENSG00000007174	-1.226699781	7.29E-12	2.80E-11
ENSG00000007202	-0.671926531	8.91E-15	4.14E-14
ENSG00000007216	-4.657241323	1.29E-41	2.24E-40
ENSG00000007237	0.43444334	0.000887373	0.001700113
ENSG00000007255	-0.573306242	1.90E-12	7.59E-12
ENSG00000007264	2.157207363	6.25E-69	2.91E-67
ENSG00000007306	-2.648440645	1.91E-41	3.30E-40
ENSG00000007312	0.715644939	7.40E-10	2.48E-09
ENSG00000007314	1.520544357	6.62E-16	3.30E-15
ENSG00000007341	-0.343476284	2.36E-08	7.04E-08
ENSG00000007350	-0.074862433	0.668273448	0.706558434
ENSG00000007372	-0.190311693	0.082101652	0.115803029
ENSG00000007376	0.384523546	9.84E-08	2.80E-07
ENSG00000007384	0.368012183	5.43E-05	0.000119293
ENSG00000007392	0.834374238	6.70E-16	3.34E-15
ENSG00000007402	-2.48593092	7.66E-110	1.13E-107
ENSG00000007516	-1.31703388	7.63E-28	7.26E-27
ENSG00000007520	0.146035835	0.035571729	0.053694822
ENSG00000007541	-0.7530755	1.00E-21	7.01E-21
ENSG00000007545	0.28596445	0.00032253	0.00065205
ENSG00000007866	-0.413610869	3.36E-07	9.12E-07
ENSG00000007908	-1.990433714	1.37E-25	1.16E-24
ENSG00000007923	-1.499252888	2.94E-64	1.17E-62
ENSG00000007933	0.285332363	0.105351203	0.145047165
ENSG00000007944	0.073637483	0.436405464	0.500708716
ENSG00000007952	-0.253368466	0.001627159	0.003013802
ENSG00000007968	2.24962278	3.25E-65	1.33E-63
ENSG00000008018	0.049850006	0.421946155	0.487047565
ENSG00000008056	0.968238486	6.10E-09	1.91E-08
ENSG00000008083	0.265774352	0.000174334	0.000362298
ENSG00000008086	-0.405550833	0.000247389	0.000506503
ENSG00000008118	-1.205411564	7.20E-15	3.37E-14
ENSG00000008128	0.555100141	2.54E-08	7.58E-08
ENSG00000008130	-0.153141675	0.020172392	0.031762266
ENSG00000008196	-5.974437135	5.86E-81	4.05E-79
ENSG00000008197	0.69722248	0.000528737	0.001042016
ENSG00000008226	-0.055009212	0.713310943	0.746569037
ENSG00000008256	-0.30245095	0.000344734	0.000694447
ENSG00000008277	-0.529934656	1.32E-05	3.10E-05
ENSG00000008282	-0.60469863	1.18E-13	5.12E-13
ENSG00000008283	-0.421877557	1.78E-07	4.96E-07
ENSG00000008294	0.039288654	0.666222313	0.704677622
ENSG00000008300	1.333122637	6.24E-18	3.51E-17
ENSG00000008311	-1.039184809	8.81E-20	5.52E-19
ENSG00000008323	0.428720574	0.004198309	0.00734223
ENSG00000008324	-0.153883794	0.012233047	0.019928766
ENSG00000008382	-0.011641214	0.875293152	0.891511223
ENSG00000008394	0.459690789	0.002613183	0.004703321
ENSG00000008405	-0.504693949	5.77E-09	1.80E-08
ENSG00000008438	1.07152426	7.72E-09	2.40E-08
ENSG00000008441	0.6783285	2.58E-12	1.02E-11
ENSG00000008513	-0.469282916	8.39E-06	2.00E-05
ENSG00000008516	2.04106922	1.70E-58	5.41E-57
ENSG00000008517	1.844774388	8.23E-45	1.64E-43
ENSG00000008710	0.63835946	7.78E-16	3.86E-15
ENSG00000008735	0.115175966	0.556961635	0.610234043
ENSG00000008838	-0.172633992	0.006188468	0.010556448
ENSG00000008853	-0.151433897	0.127737018	0.172625169
ENSG00000008869	-0.019387885	0.81443907	0.837566238
ENSG00000008952	-0.488866153	3.19E-11	1.18E-10
ENSG00000008988	0.83365369	3.33E-24	2.64E-23
ENSG00000009307	-0.370977703	1.05E-06	2.71E-06
ENSG00000009335	-0.401261104	2.44E-07	6.70E-07
ENSG00000009413	-0.248563643	0.010702918	0.017577437
ENSG00000009694	2.386490541	2.61E-50	6.28E-49
ENSG00000009709	0.574707375	0.005718687	0.009807985
ENSG00000009724	0.805076864	1.62E-07	4.51E-07
ENSG00000009765	-4.283134213	6.91E-72	3.55E-70
ENSG00000009780	-0.286015008	3.05E-05	6.86E-05
ENSG00000009790	1.768619437	3.61E-39	5.70E-38
ENSG00000009830	-0.26630353	0.000694623	0.001349585
ENSG00000009844	-0.435908317	7.26E-09	2.26E-08
ENSG00000009950	0.810086845	1.13E-05	2.67E-05
ENSG00000009954	0.108021492	0.141047767	0.188555069
ENSG00000010017	-0.41821081	1.08E-10	3.86E-10
ENSG00000010030	2.509073477	3.02E-75	1.71E-73
ENSG00000010072	-0.325926451	1.89E-06	4.78E-06
ENSG00000010165	-0.427933122	1.02E-08	3.13E-08
ENSG00000010219	0.188981451	0.001952213	0.003578115
ENSG00000010244	0.175433297	0.001479353	0.002756511
ENSG00000010256	-1.272716525	3.07E-43	5.72E-42
ENSG00000010270	0.292032195	0.000148551	0.000311079
ENSG00000010278	-0.837106141	1.39E-10	4.90E-10
ENSG00000010282	3.915867821	4.02E-24	3.18E-23
ENSG00000010292	0.168190031	0.048085772	0.070931237
ENSG00000010295	1.642674138	1.12E-64	4.50E-63
ENSG00000010310	-0.41983915	0.024581898	0.038189528
ENSG00000010318	-0.40682903	1.38E-06	3.53E-06
ENSG00000010319	-1.731398978	2.19E-27	2.03E-26
ENSG00000010322	-0.74939206	4.97E-23	3.72E-22
ENSG00000010327	1.582302385	4.59E-44	8.84E-43
ENSG00000010361	-0.107369589	0.155387897	0.205564867
ENSG00000010379	1.012636942	5.41E-07	1.44E-06
ENSG00000010404	0.291080983	0.000225133	0.000462764
ENSG00000010438	-1.906625593	6.60E-11	2.39E-10
ENSG00000010539	0.105306145	0.072640831	0.103562751
ENSG00000010610	1.717961334	5.02E-49	1.16E-47
ENSG00000010626	0.483004381	3.27E-10	1.13E-09
ENSG00000010671	2.128277386	5.23E-69	2.44E-67
ENSG00000010704	0.546972431	1.29E-11	4.90E-11
ENSG00000010803	0.381143008	8.16E-09	2.52E-08
ENSG00000010810	0.846381938	6.33E-18	3.56E-17
ENSG00000010818	-0.17829556	0.046524979	0.068802553
ENSG00000010932	-0.893024759	2.02E-05	4.62E-05
ENSG00000011007	-0.428083212	1.13E-11	4.31E-11
ENSG00000011009	-0.594969352	2.06E-19	1.26E-18
ENSG00000011021	0.146016069	0.093970992	0.130845864
ENSG00000011028	-0.305584425	0.036021544	0.054336506
ENSG00000011052	0.866881383	7.21E-13	2.97E-12
ENSG00000011083	1.480709406	4.39E-13	1.83E-12
ENSG00000011105	0.160039079	0.047737243	0.07044863
ENSG00000011114	-0.341901445	4.88E-05	0.000107754
ENSG00000011132	0.63315185	1.58E-22	1.15E-21
ENSG00000011143	-0.133332232	0.042783802	0.063684022
ENSG00000011198	-1.140217403	2.72E-43	5.08E-42
ENSG00000011201	0.867140846	1.54E-10	5.44E-10
ENSG00000011243	0.210465955	0.006592196	0.011194684
ENSG00000011258	0.071456305	0.375250405	0.441794683
ENSG00000011260	-0.207215325	0.003354638	0.00594947
ENSG00000011275	-0.091076993	0.134083921	0.180252854
ENSG00000011295	-0.751588151	9.33E-29	9.32E-28
ENSG00000011304	0.138691114	0.012516196	0.020362025
ENSG00000011332	0.862942779	3.99E-08	1.17E-07
ENSG00000011347	-3.865112001	1.91E-61	6.84E-60
ENSG00000011376	-1.547697845	4.75E-50	1.13E-48
ENSG00000011405	-0.675481994	1.24E-13	5.37E-13
ENSG00000011422	1.415681568	1.98E-21	1.36E-20
ENSG00000011426	2.234967505	1.90E-42	3.43E-41
ENSG00000011451	0.024746002	0.708782701	0.742941097
ENSG00000011454	-0.338672764	9.36E-06	2.22E-05
ENSG00000011465	-2.721400898	8.92E-29	8.91E-28
ENSG00000011478	0.691121669	1.02E-17	5.66E-17
ENSG00000011485	-0.299045883	4.41E-07	1.18E-06
ENSG00000011523	-0.199432196	0.031617726	0.048194253
ENSG00000011566	-1.06266972	1.80E-40	3.01E-39
ENSG00000011590	1.575569139	6.23E-30	6.57E-29
ENSG00000011600	2.55061393	2.01E-96	2.22E-94
ENSG00000011638	0.6890704	7.98E-14	3.50E-13
ENSG00000011677	-0.733133109	0.001127174	0.002131512
ENSG00000012048	0.632559972	1.34E-10	4.73E-10
ENSG00000012061	0.283367646	4.36E-07	1.17E-06
ENSG00000012124	1.072033169	1.83E-12	7.34E-12
ENSG00000012171	-1.51223624	2.17E-20	1.41E-19
ENSG00000012174	-0.068365821	0.456605178	0.519905904
ENSG00000012211	0.410302458	1.21E-07	3.42E-07
ENSG00000012223	-0.756161228	0.020636543	0.032432264
ENSG00000012232	-0.281381908	0.000511818	0.001011046
ENSG00000012504	0.696397402	2.28E-07	6.28E-07
ENSG00000012660	0.64531658	1.80E-15	8.73E-15
ENSG00000012779	1.967056638	8.97E-37	1.27E-35
ENSG00000012817	-0.373894025	0.240578537	0.301801618
ENSG00000012822	-0.293768785	8.56E-05	0.000184001
ENSG00000012963	-0.010877147	0.882901207	0.898269544
ENSG00000012983	-0.027427562	0.731408902	0.762555172
ENSG00000013016	-1.271796986	2.28E-26	2.01E-25
ENSG00000013275	-0.231985816	0.000176967	0.000367604
ENSG00000013288	-0.263845378	0.000222827	0.000458206
ENSG00000013293	-3.250797819	2.74E-50	6.58E-49
ENSG00000013297	-2.704731649	1.31E-55	3.80E-54
ENSG00000013306	-0.760953742	1.31E-18	7.64E-18
ENSG00000013364	0.639238763	8.20E-15	3.82E-14
ENSG00000013374	-0.011616484	0.865419616	0.882876381
ENSG00000013375	0.523340865	2.21E-12	8.79E-12
ENSG00000013392	-0.136448139	0.069534056	0.099563019
ENSG00000013441	1.003932653	1.95E-22	1.42E-21
ENSG00000013503	-1.393850397	8.21E-61	2.86E-59
ENSG00000013523	-0.412282858	2.72E-07	7.45E-07
ENSG00000013561	-0.218038528	0.004901949	0.008486016
ENSG00000013563	0.256967197	0.000239232	0.000490521
ENSG00000013573	1.047711475	2.34E-21	1.61E-20
ENSG00000013583	-0.704590477	2.18E-22	1.58E-21
ENSG00000013588	-1.697220507	1.04E-11	3.94E-11
ENSG00000013619	0.215376116	0.036638206	0.055196383
ENSG00000013725	2.254605077	2.49E-61	8.86E-60
ENSG00000013810	1.254961401	7.88E-35	1.03E-33
ENSG00000014123	-0.128378345	0.115540535	0.157674791
ENSG00000014138	0.053603258	0.425323057	0.490161284
ENSG00000014164	0.397336816	3.13E-08	9.25E-08
ENSG00000014216	-0.512046613	1.69E-11	6.35E-11
ENSG00000014257	-5.675472043	9.40E-235	1.03E-231
ENSG00000014641	-0.998025049	1.14E-36	1.62E-35
ENSG00000014824	-0.984755506	2.59E-28	2.53E-27
ENSG00000014914	1.530761225	7.70E-37	1.10E-35
ENSG00000014919	-0.403083541	2.35E-08	7.03E-08
ENSG00000015133	-0.483954433	1.11E-06	2.87E-06
ENSG00000015153	0.3250903	1.28E-05	3.00E-05
ENSG00000015171	-0.840560459	9.48E-27	8.55E-26
ENSG00000015285	2.074519706	5.41E-67	2.35E-65
ENSG00000015413	-4.401695488	2.19E-61	7.81E-60
ENSG00000015475	0.945428584	4.39E-44	8.46E-43
ENSG00000015479	0.445164406	2.15E-05	4.92E-05
ENSG00000015520	0.122591361	0.683469982	0.720119257
ENSG00000015532	0.263963537	0.000187184	0.000387815
ENSG00000015568	0.131402053	0.41992092	0.485243587
ENSG00000015592	-0.304315591	0.060766486	0.087908711
ENSG00000015676	0.116979971	0.058734071	0.085217461
ENSG00000016082	0.180066727	0.347630542	0.413984636
ENSG00000016391	-1.351751881	9.41E-23	6.92E-22
ENSG00000016402	-1.35354826	2.41E-07	6.62E-07
ENSG00000016490	0.278276064	0.132337576	0.178200914
ENSG00000016602	-0.57799714	2.38E-05	5.42E-05
ENSG00000016864	-0.588539087	2.74E-22	1.97E-21
ENSG00000017260	-0.574668878	3.30E-13	1.39E-12
ENSG00000017427	0.313880898	0.067121975	0.096376044
ENSG00000017483	1.402413546	9.36E-08	2.67E-07
ENSG00000017797	-1.658643804	9.11E-84	6.88E-82
ENSG00000018189	0.522840433	1.29E-08	3.94E-08
ENSG00000018236	-3.821226465	1.60E-42	2.90E-41
ENSG00000018280	2.214415817	6.79E-56	2.00E-54
ENSG00000018408	0.296755869	0.001287935	0.002417693
ENSG00000018510	0.080174808	0.37300258	0.43952087
ENSG00000018607	-1.616493914	4.71E-45	9.48E-44
ENSG00000018610	-0.313812626	8.76E-06	2.09E-05
ENSG00000018625	-0.536424916	0.002808906	0.005032447
ENSG00000018699	0.100033326	0.148315945	0.197144778
ENSG00000018869	-1.122890985	3.63E-32	4.21E-31
ENSG00000019102	-0.092832836	0.645727051	0.68612957
ENSG00000019144	-0.044985819	0.62250042	0.665446392
ENSG00000019169	2.246875234	1.09E-20	7.20E-20
ENSG00000019186	-1.403734519	1.17E-05	2.75E-05
ENSG00000019485	-0.698602376	2.15E-17	1.17E-16
ENSG00000019505	0.467244627	0.037413463	0.056267031
ENSG00000019549	-0.260433992	0.051693189	0.075823793
ENSG00000019582	1.604177887	1.14E-43	2.17E-42
ENSG00000019991	-0.133452727	0.481283203	0.542387716
ENSG00000019995	-0.504407403	6.81E-08	1.96E-07
ENSG00000020129	-0.413183171	1.10E-08	3.38E-08
ENSG00000020181	1.232869586	1.18E-21	8.20E-21
ENSG00000020219	0.29907587	0.101736565	0.140581934
ENSG00000020256	0.172766891	0.019675494	0.03103703
ENSG00000020426	-0.439413898	7.30E-10	2.45E-09
ENSG00000020577	0.346034969	0.000218073	0.000448814
ENSG00000020633	2.588278645	1.45E-82	1.05E-80
ENSG00000020922	0.051122016	0.456681501	0.519979985
ENSG00000021300	-2.6098776	6.40E-50	1.51E-48
ENSG00000021355	0.560467515	4.49E-15	2.13E-14
ENSG00000021461	1.512486565	1.83E-16	9.42E-16
ENSG00000021488	-1.384572148	1.95E-12	7.81E-12
ENSG00000021574	-0.012839362	0.863061176	0.880723326
ENSG00000021645	1.237077787	1.12E-13	4.87E-13
ENSG00000021762	0.180306939	0.032255679	0.049087271
ENSG00000021776	-0.411523127	2.35E-08	7.03E-08
ENSG00000021826	-0.871955211	1.10E-05	2.59E-05
ENSG00000021852	-0.022516359	0.921538516	0.932216385
ENSG00000022267	1.578217709	1.57E-21	1.09E-20
ENSG00000022277	-0.134384712	0.021960453	0.034385348
ENSG00000022355	0.350411529	0.057472861	0.083516155
ENSG00000022556	-1.923771695	4.03E-18	2.29E-17
ENSG00000022567	-0.903397036	1.17E-17	6.48E-17
ENSG00000022840	-0.737372983	5.31E-38	7.97E-37
ENSG00000022976	-0.439183216	8.29E-08	2.37E-07
ENSG00000023041	-0.758341532	1.86E-32	2.19E-31
ENSG00000023171	-1.338396031	4.74E-21	3.19E-20
ENSG00000023191	-0.218847569	0.000816865	0.001572532
ENSG00000023228	-1.328633432	5.33E-47	1.14E-45
ENSG00000023287	-0.234691278	0.001244907	0.002341585
ENSG00000023318	-0.067271271	0.271749682	0.335428415
ENSG00000023330	-1.169549487	1.09E-34	1.42E-33
ENSG00000023445	2.154184295	4.06E-51	1.01E-49
ENSG00000023516	-0.550558896	1.47E-09	4.80E-09
ENSG00000023572	-0.058593082	0.412059588	0.477701519
ENSG00000023608	-0.304393925	0.000295153	0.000599723
ENSG00000023697	0.177401083	0.050325252	0.073991228
ENSG00000023734	-0.511620461	1.21E-11	4.61E-11
ENSG00000023839	0.497508306	0.008365478	0.013956569
ENSG00000023892	2.132300317	5.12E-71	2.55E-69
ENSG00000023902	1.633583528	3.81E-60	1.29E-58
ENSG00000023909	0.095318352	0.305856094	0.371284114
ENSG00000024048	-0.361435698	7.16E-07	1.89E-06
ENSG00000024422	2.11600892	2.01E-78	1.26E-76
ENSG00000024526	2.330105312	9.42E-48	2.09E-46
ENSG00000024862	-0.557324721	8.78E-15	4.08E-14
ENSG00000025039	-0.670764303	1.12E-07	3.18E-07
ENSG00000025156	-0.469094197	5.88E-12	2.28E-11
ENSG00000025293	-0.121859115	0.075934427	0.107838843
ENSG00000025423	-0.917570882	3.62E-07	9.79E-07
ENSG00000025434	0.909961634	2.49E-31	2.79E-30
ENSG00000025708	2.806062068	5.16E-114	8.15E-112
ENSG00000025770	0.508631683	1.07E-14	4.94E-14
ENSG00000025772	-0.675130634	9.94E-20	6.20E-19
ENSG00000025796	-0.134962781	0.075839266	0.107710325
ENSG00000025800	-0.549941402	6.84E-15	3.21E-14
ENSG00000026025	2.436277058	1.48E-126	3.11E-124
ENSG00000026036	2.354473982	3.82E-58	1.20E-56
ENSG00000026103	1.084685357	7.92E-29	7.94E-28
ENSG00000026297	3.097226959	3.93E-91	3.76E-89
ENSG00000026508	1.27344953	1.45E-18	8.46E-18
ENSG00000026559	0.019128985	0.935173656	0.944149982
ENSG00000026652	-0.935909317	1.16E-22	8.49E-22
ENSG00000026751	2.736055552	9.86E-57	2.99E-55
ENSG00000026950	1.747782499	5.67E-64	2.22E-62
ENSG00000027001	-0.946041999	4.05E-28	3.91E-27
ENSG00000027075	0.793171217	8.39E-15	3.91E-14
ENSG00000027644	-3.780471969	1.02E-48	2.32E-47
ENSG00000027697	0.556594814	6.62E-14	2.92E-13
ENSG00000027847	0.488375652	1.49E-09	4.88E-09
ENSG00000027869	2.586207732	2.14E-61	7.67E-60
ENSG00000028116	0.068990596	0.375939783	0.442516047
ENSG00000028137	1.281291439	1.05E-37	1.56E-36
ENSG00000028203	0.081805366	0.227938886	0.288064928
ENSG00000028277	1.740561688	3.75E-42	6.66E-41
ENSG00000028310	0.403498435	1.41E-11	5.33E-11
ENSG00000028528	-0.337606197	6.11E-08	1.77E-07
ENSG00000028839	-0.42310331	1.32E-10	4.68E-10
ENSG00000029153	0.87546874	1.64E-10	5.77E-10
ENSG00000029363	-0.517129238	5.81E-13	2.41E-12
ENSG00000029364	-0.696004792	2.96E-19	1.79E-18
ENSG00000029534	2.190294869	3.66E-28	3.54E-27
ENSG00000029559	4.855211107	1.01E-58	3.23E-57
ENSG00000029639	-0.191706504	0.001661164	0.003073211
ENSG00000029725	-0.485999258	1.06E-12	4.32E-12
ENSG00000029993	-0.832736236	7.27E-11	2.62E-10
ENSG00000030066	-0.015581522	0.847246801	0.867103841
ENSG00000030110	-0.376136938	3.38E-06	8.37E-06
ENSG00000030304	-0.449073169	0.00986506	0.016292398
ENSG00000030419	-0.252193774	0.029787315	0.045607443
ENSG00000030582	0.290560802	0.001329336	0.00249146
ENSG00000031003	-0.307172699	0.000354745	0.000713554
ENSG00000031081	0.455316405	6.64E-06	1.60E-05
ENSG00000031691	-0.019302454	0.822199949	0.844682121
ENSG00000031698	-0.120806586	0.074086316	0.105424994
ENSG00000031823	-0.158516719	0.003838436	0.006748392
ENSG00000032219	-0.092939237	0.294493818	0.359513855
ENSG00000032389	-0.582707618	2.81E-16	1.43E-15
ENSG00000032444	-0.426611409	1.81E-10	6.34E-10
ENSG00000032742	-0.532687762	6.70E-11	2.42E-10
ENSG00000033011	-0.081999731	0.254866504	0.317414522
ENSG00000033030	0.353290307	4.01E-09	1.27E-08
ENSG00000033050	-0.343230088	9.80E-07	2.55E-06
ENSG00000033100	0.518174645	1.03E-12	4.19E-12
ENSG00000033122	1.395805666	8.08E-16	4.01E-15
ENSG00000033170	-0.139189246	0.143014055	0.190912807
ENSG00000033178	0.235566671	0.001757947	0.003241613
ENSG00000033327	0.281535418	0.002389355	0.0043222
ENSG00000033627	-0.066454893	0.416354698	0.481769742
ENSG00000033800	-0.174924826	0.023048857	0.035959083
ENSG00000033867	-0.142636443	0.283661569	0.348056786
ENSG00000034053	1.048299278	1.78E-09	5.79E-09
ENSG00000034152	-0.286626967	0.001484076	0.002764643
ENSG00000034239	-1.058613108	5.52E-13	2.29E-12
ENSG00000034510	1.912713399	9.22E-81	6.29E-79
ENSG00000034533	0.036548345	0.572515891	0.623782947
ENSG00000034677	0.000787149	0.991644027	0.992891189
ENSG00000034693	-0.857209177	6.15E-24	4.80E-23
ENSG00000034713	-0.64380199	5.34E-22	3.79E-21
ENSG00000034971	0.595769884	0.002901539	0.005188438
ENSG00000035115	-0.766530303	3.56E-13	1.50E-12
ENSG00000035141	0.030887841	0.617875949	0.661682405
ENSG00000035403	-0.905281432	4.38E-21	2.95E-20
ENSG00000035499	-0.896732289	1.97E-10	6.90E-10
ENSG00000035664	0.56889916	0.000421329	0.000840129
ENSG00000035681	0.296550185	1.40E-05	3.26E-05
ENSG00000035687	-0.82068878	6.08E-27	5.54E-26
ENSG00000035720	-0.993612359	0.004855903	0.008413558
ENSG00000035862	-0.041559836	0.704012043	0.738627981
ENSG00000035928	-0.380065397	2.50E-06	6.28E-06
ENSG00000036054	-0.279222051	0.00018865	0.00039066
ENSG00000036257	-0.752186901	3.96E-22	2.82E-21
ENSG00000036448	-0.970129284	6.72E-16	3.35E-15
ENSG00000036473	-0.032770196	0.88374196	0.898926864
ENSG00000036530	0.494466662	5.21E-05	0.00011475
ENSG00000036549	-0.416545245	1.02E-09	3.37E-09
ENSG00000036565	0.983261354	1.99E-08	5.96E-08
ENSG00000036672	-1.968478944	2.81E-28	2.73E-27
ENSG00000036828	-5.724045033	6.56E-89	5.89E-87
ENSG00000037042	0.055582124	0.47412387	0.536255525
ENSG00000037241	0.153992539	0.033999025	0.051509449
ENSG00000037280	1.05430175	3.65E-17	1.96E-16
ENSG00000037474	0.190943949	0.002113896	0.003854718
ENSG00000037637	0.008987065	0.880925194	0.896555451
ENSG00000037749	0.022014009	0.851859447	0.871140566
ENSG00000037757	0.331685313	0.000175671	0.000365009
ENSG00000037897	0.115679412	0.149048515	0.198046537
ENSG00000037965	0.188078574	0.115008601	0.15701626
ENSG00000038002	-0.296745642	5.61E-05	0.000122899
ENSG00000038210	-0.280705815	0.00010947	0.00023266
ENSG00000038219	-0.26348047	0.002638341	0.004746623
ENSG00000038274	-0.377267438	2.92E-06	7.29E-06
ENSG00000038295	1.440598153	8.29E-20	5.20E-19
ENSG00000038358	0.075891439	0.317241295	0.38323087
ENSG00000038382	0.44999838	5.86E-07	1.56E-06
ENSG00000038427	1.746508226	5.70E-23	4.24E-22
ENSG00000038532	-0.724699716	3.13E-22	2.25E-21
ENSG00000038945	2.008103748	1.41E-43	2.67E-42
ENSG00000039068	-1.693773536	1.84E-31	2.07E-30
ENSG00000039123	-0.219056806	0.004627573	0.008040571
ENSG00000039139	-0.837896787	2.12E-07	5.86E-07
ENSG00000039319	-0.563956505	1.56E-12	6.29E-12
ENSG00000039523	-0.240479165	0.001803295	0.003319798
ENSG00000039537	1.456297996	7.81E-09	2.42E-08
ENSG00000039560	-0.02631844	0.762948246	0.791079317
ENSG00000039600	-2.209993984	3.07E-46	6.42E-45
ENSG00000039650	0.204630055	0.003969037	0.006965918
ENSG00000039987	1.070587504	2.35E-07	6.47E-07
ENSG00000040199	-0.377653636	2.31E-05	5.26E-05
ENSG00000040275	0.460546506	4.08E-08	1.20E-07
ENSG00000040341	-0.654674238	8.09E-20	5.08E-19
ENSG00000040487	0.246264411	0.000780636	0.001506619
ENSG00000040531	-0.623595678	1.95E-19	1.20E-18
ENSG00000040608	0.86036487	2.36E-11	8.79E-11
ENSG00000040633	-0.386710513	1.02E-08	3.15E-08
ENSG00000040731	-1.823885539	4.06E-16	2.05E-15
ENSG00000040933	0.162674576	0.040690124	0.060812613
ENSG00000041353	0.499992846	0.012161826	0.019821133
ENSG00000041357	0.136553359	0.015178198	0.024387684
ENSG00000041515	-0.841495456	5.47E-05	0.000119953
ENSG00000041802	-0.354222504	8.28E-08	2.37E-07
ENSG00000041880	-0.718622025	1.45E-17	7.96E-17
ENSG00000041982	-1.26115138	1.13E-12	4.58E-12
ENSG00000041988	-0.019108519	0.786257917	0.812275356
ENSG00000042062	-0.313500359	0.094129464	0.131038861
ENSG00000042088	-0.007242777	0.914575441	0.925864268
ENSG00000042286	0.06464335	0.43461605	0.499025105
ENSG00000042304	1.047556494	2.41E-06	6.05E-06
ENSG00000042317	-0.086360266	0.228895875	0.28912537
ENSG00000042429	0.168438565	0.01013475	0.016707321
ENSG00000042445	-0.415860543	2.35E-06	5.90E-06
ENSG00000042493	-0.268747948	0.024285898	0.037751265
ENSG00000042753	0.34585125	1.12E-06	2.89E-06
ENSG00000042781	-0.27920436	0.09013444	0.126013012
ENSG00000042813	-2.728421663	3.63E-89	3.27E-87
ENSG00000042832	-1.099937561	1.14E-13	4.96E-13
ENSG00000042980	1.201166213	2.76E-23	2.08E-22
ENSG00000043039	2.523649656	7.21E-68	3.21E-66
ENSG00000043093	-1.036336395	3.72E-45	7.53E-44
ENSG00000043143	-0.117550751	0.158855206	0.209725207
ENSG00000043355	2.466058707	3.45E-16	1.75E-15
ENSG00000043462	2.122945431	6.26E-85	4.91E-83
ENSG00000043514	0.082010232	0.204187751	0.261681082
ENSG00000043591	-1.638319673	2.11E-10	7.38E-10
ENSG00000044012	5.392104245	5.70E-72	2.94E-70
ENSG00000044090	0.157198621	0.027398553	0.042211744
ENSG00000044115	-0.271172172	0.000317342	0.000642237
ENSG00000044446	2.04069558	5.58E-88	4.82E-86
ENSG00000044459	0.443902838	2.07E-07	5.73E-07
ENSG00000044524	1.619573953	7.79E-27	7.05E-26
ENSG00000044574	-0.073090252	0.384890404	0.451268679
ENSG00000046604	-0.18966744	0.168806753	0.221457846
ENSG00000046647	0.23314582	0.00029336	0.00059629
ENSG00000046651	0.463904024	3.90E-10	1.34E-09
ENSG00000046653	-2.363022759	2.44E-54	6.82E-53
ENSG00000046774	1.331284235	2.34E-06	5.88E-06
ENSG00000046889	1.921533648	4.94E-32	5.69E-31
ENSG00000047056	-0.304986421	2.57E-05	5.84E-05
ENSG00000047188	0.279463725	0.000215317	0.000443436
ENSG00000047230	-0.269106289	7.82E-05	0.000168856
ENSG00000047249	-1.360969345	1.29E-56	3.88E-55
ENSG00000047315	-0.413086952	1.75E-08	5.28E-08
ENSG00000047346	0.163043183	0.03261228	0.049585828
ENSG00000047365	0.086973488	0.382257255	0.448671295
ENSG00000047410	-0.125440458	0.11268151	0.154206121
ENSG00000047457	4.429207062	1.49E-77	9.13E-76
ENSG00000047578	-0.336715198	2.81E-06	7.01E-06
ENSG00000047579	0.243894465	0.000409187	0.000817047
ENSG00000047597	-2.046479967	1.35E-20	8.85E-20
ENSG00000047617	0.608642874	2.35E-06	5.90E-06
ENSG00000047621	0.143638464	0.03780402	0.056789661
ENSG00000047634	0.427117931	1.72E-05	3.97E-05
ENSG00000047644	0.703954387	6.03E-21	4.03E-20
ENSG00000047648	-0.703984342	1.96E-10	6.85E-10
ENSG00000047662	-1.783501266	8.69E-22	6.08E-21
ENSG00000047849	-0.482930672	4.50E-12	1.75E-11
ENSG00000047932	-0.232810599	0.001260979	0.002370174
ENSG00000047936	-2.676957088	1.70E-14	7.76E-14
ENSG00000048028	-0.324159009	5.74E-06	1.39E-05
ENSG00000048052	-0.074442638	0.487336386	0.547965656
ENSG00000048140	0.003893529	0.958392278	0.963756336
ENSG00000048162	0.962917614	4.13E-39	6.49E-38
ENSG00000048342	-0.695907502	1.44E-13	6.21E-13
ENSG00000048392	-0.524314871	2.59E-08	7.70E-08
ENSG00000048405	-0.03246453	0.648557849	0.68870958
ENSG00000048462	1.390406096	6.69E-09	2.08E-08
ENSG00000048471	-0.441869543	3.30E-05	7.42E-05
ENSG00000048540	-3.821895984	1.69E-108	2.45E-106
ENSG00000048544	-0.663870598	5.95E-22	4.21E-21
ENSG00000048545	0.474951749	0.018618745	0.029495009
ENSG00000048649	-0.418116717	1.79E-07	4.97E-07
ENSG00000048707	-1.166230807	1.58E-34	2.04E-33
ENSG00000048740	0.840259184	1.51E-14	6.93E-14
ENSG00000048828	-0.322945953	1.25E-05	2.94E-05
ENSG00000048991	-0.127835793	0.058026044	0.084258193
ENSG00000049089	-2.415467929	2.36E-46	4.94E-45
ENSG00000049130	-1.806293061	1.24E-39	2.00E-38
ENSG00000049167	-0.358191034	8.69E-08	2.48E-07
ENSG00000049192	-0.799831035	3.67E-07	9.91E-07
ENSG00000049239	0.609728056	6.63E-12	2.56E-11
ENSG00000049245	-0.007341373	0.91632802	0.927435148
ENSG00000049246	-0.144732199	0.221409324	0.280813458
ENSG00000049247	2.592441366	8.76E-29	8.75E-28
ENSG00000049249	3.997665644	1.40E-79	9.20E-78
ENSG00000049283	-4.281890692	1.78E-51	4.50E-50
ENSG00000049323	-1.150584019	9.47E-13	3.87E-12
ENSG00000049449	0.723730445	6.38E-17	3.39E-16
ENSG00000049540	0.408094076	0.021248146	0.033340122
ENSG00000049541	0.920335089	1.08E-44	2.15E-43
ENSG00000049618	-0.639564225	4.40E-17	2.35E-16
ENSG00000049656	0.612581382	1.72E-13	7.38E-13
ENSG00000049759	-1.267136326	8.76E-24	6.77E-23
ENSG00000049768	1.474102249	2.23E-19	1.36E-18
ENSG00000049769	-0.383849593	1.73E-07	4.82E-07
ENSG00000049860	0.337340938	1.76E-05	4.07E-05
ENSG00000049883	-0.390487862	1.46E-07	4.09E-07
ENSG00000050030	-3.155627487	1.35E-35	1.83E-34
ENSG00000050130	-0.30072123	2.83E-05	6.40E-05
ENSG00000050165	0.326151604	0.013004755	0.021115178
ENSG00000050327	-0.992153768	1.32E-27	1.24E-26
ENSG00000050344	1.179703539	6.13E-24	4.79E-23
ENSG00000050393	-1.07677683	1.68E-56	5.03E-55
ENSG00000050405	-0.410184936	4.06E-05	9.05E-05
ENSG00000050426	0.169281575	0.025961464	0.040165993
ENSG00000050438	-2.997623182	3.74E-146	1.10E-143
ENSG00000050555	-0.76096189	6.10E-05	0.000133258
ENSG00000050628	-2.289380582	5.47E-26	4.75E-25
ENSG00000050730	3.536000593	6.04E-60	2.04E-58
ENSG00000050748	0.003617238	0.958238464	0.963643633
ENSG00000050767	5.139584907	5.62E-193	3.87E-190
ENSG00000050820	-0.116910086	0.153496741	0.203354335
ENSG00000051009	0.452732276	5.13E-10	1.74E-09
ENSG00000051108	0.014986395	0.854113847	0.873055169
ENSG00000051128	0.405427436	6.15E-06	1.49E-05
ENSG00000051180	1.419980568	1.90E-36	2.66E-35
ENSG00000051341	2.032489459	9.67E-45	1.92E-43
ENSG00000051382	-0.357470913	0.000142192	0.000298347
ENSG00000051523	1.076496132	6.58E-25	5.42E-24
ENSG00000051596	0.169325131	0.041548317	0.061977296
ENSG00000051620	-0.122148384	0.089137852	0.1247784
ENSG00000051825	0.051843887	0.574925662	0.625346096
ENSG00000052126	-0.124951201	0.201352033	0.258556657
ENSG00000052344	-1.951989859	1.18E-35	1.60E-34
ENSG00000052723	-0.327884995	1.85E-07	5.14E-07
ENSG00000052749	0.075959034	0.353779083	0.420136545
ENSG00000052795	-0.463226251	3.05E-05	6.86E-05
ENSG00000052802	-0.729266684	1.21E-16	6.31E-16
ENSG00000052841	0.271522981	2.78E-06	6.94E-06
ENSG00000052850	-0.945885482	2.02E-07	5.59E-07
ENSG00000053108	-2.622422313	1.79E-33	2.22E-32
ENSG00000053254	0.048591773	0.619544853	0.663192776
ENSG00000053328	-0.277374917	0.074035124	0.105365137
ENSG00000053371	-0.452582929	4.16E-06	1.02E-05
ENSG00000053372	0.38926396	2.36E-09	7.62E-09
ENSG00000053438	0.088812354	0.577013869	0.627115177
ENSG00000053501	0.590034276	7.50E-16	3.73E-15
ENSG00000053524	-0.388309511	0.005772905	0.009896195
ENSG00000053702	0.547511884	7.44E-06	1.79E-05
ENSG00000053747	0.611722118	2.89E-05	6.53E-05
ENSG00000053770	-1.248238681	3.54E-50	8.46E-49
ENSG00000053900	0.223427447	0.000181668	0.000376979
ENSG00000053918	-2.123209187	4.65E-64	1.83E-62
ENSG00000054116	-0.164884901	0.002319052	0.00420458
ENSG00000054118	-0.406988912	1.72E-09	5.60E-09
ENSG00000054148	0.677803115	1.10E-15	5.42E-15
ENSG00000054179	1.147562466	1.39E-13	5.99E-13
ENSG00000054219	-0.163783463	0.18913712	0.244722351
ENSG00000054267	-0.138025604	0.056742324	0.082576722
ENSG00000054277	0.156938068	0.203899184	0.26138381
ENSG00000054282	-0.387190132	9.62E-10	3.19E-09
ENSG00000054356	5.152938527	2.28E-91	2.20E-89
ENSG00000054392	-0.546514826	7.96E-08	2.28E-07
ENSG00000054523	-0.580806753	1.08E-11	4.12E-11
ENSG00000054598	-2.371796572	2.32E-88	2.05E-86
ENSG00000054611	0.187897643	0.001758316	0.003242033
ENSG00000054654	-1.373093349	1.34E-40	2.25E-39
ENSG00000054690	-0.434267569	0.000522657	0.001030915
ENSG00000054793	-1.13081448	1.60E-18	9.30E-18
ENSG00000054796	0.099600609	0.583510036	0.633226314
ENSG00000054803	1.959031618	1.19E-20	7.83E-20
ENSG00000054938	0.616649283	0.01153199	0.018855198
ENSG00000054965	-0.252486891	0.0004657	0.000924215
ENSG00000054967	1.972549925	2.46E-87	2.09E-85
ENSG00000054983	-0.188407787	0.044190033	0.065633335
ENSG00000055044	0.140657313	0.030253046	0.04627296
ENSG00000055070	-0.126923762	0.044019062	0.06538571
ENSG00000055118	0.274151102	0.209446739	0.267589042
ENSG00000055130	0.122003188	0.044439307	0.065969619
ENSG00000055147	-0.046691639	0.496191712	0.555973121
ENSG00000055163	-2.429476846	1.99E-87	1.70E-85
ENSG00000055208	-0.65391778	2.58E-15	1.24E-14
ENSG00000055211	-0.763986785	7.89E-24	6.13E-23
ENSG00000055332	-0.231303905	0.003330472	0.005909335
ENSG00000055483	0.104452839	0.15605622	0.206366228
ENSG00000055609	-0.302684009	0.000361137	0.000725778
ENSG00000055732	-1.650932414	3.16E-11	1.17E-10
ENSG00000055813	0.870026319	8.47E-08	2.42E-07
ENSG00000055917	-0.366168898	3.44E-08	1.02E-07
ENSG00000055950	-0.140939506	0.033959709	0.051453261
ENSG00000055955	2.262541652	4.00E-25	3.33E-24
ENSG00000055957	4.361592579	3.64E-41	6.25E-40
ENSG00000056050	-0.145542943	0.011878544	0.019386814
ENSG00000056097	-0.617527063	3.60E-17	1.94E-16
ENSG00000056277	0.079730095	0.288410939	0.353199181
ENSG00000056291	-1.288544997	1.35E-08	4.11E-08
ENSG00000056487	-2.496538173	2.08E-23	1.58E-22
ENSG00000056558	0.854589244	1.19E-14	5.48E-14
ENSG00000056586	-0.364455347	5.39E-05	0.00011836
ENSG00000056736	-0.52606442	0.003535205	0.006249784
ENSG00000056972	0.885444849	9.80E-25	7.98E-24
ENSG00000056998	-1.379645002	1.21E-07	3.43E-07
ENSG00000057019	-0.16716114	0.209728425	0.267904449
ENSG00000057149	-0.120819866	0.570450005	0.621898925
ENSG00000057252	0.196218576	0.033197962	0.050388399
ENSG00000057294	0.027530401	0.824398153	0.846479288
ENSG00000057468	2.609720022	5.00E-44	9.60E-43
ENSG00000057593	-1.207151652	4.13E-07	1.11E-06
ENSG00000057608	0.126435407	0.106302818	0.146204766
ENSG00000057657	2.182708406	1.92E-90	1.79E-88
ENSG00000057663	-0.656802016	2.50E-22	1.81E-21
ENSG00000057704	0.46827364	7.12E-05	0.000154291
ENSG00000057757	-0.170188521	0.002122984	0.003869914
ENSG00000057935	-0.262953537	6.33E-05	0.000137785
ENSG00000058056	-0.697306377	7.19E-13	2.96E-12
ENSG00000058063	-0.266938279	0.002492639	0.004498461
ENSG00000058085	-1.777756721	9.91E-15	4.59E-14
ENSG00000058091	-0.237455486	0.01461075	0.023531614
ENSG00000058262	0.148490549	0.046362343	0.068588402
ENSG00000058272	0.028037918	0.707135115	0.741473814
ENSG00000058335	-0.269786269	0.157296851	0.207858
ENSG00000058404	-0.315962442	0.184114591	0.238976783
ENSG00000058453	0.4642081	9.89E-07	2.57E-06
ENSG00000058600	-0.017613949	0.778738072	0.805299437
ENSG00000058668	0.567960776	4.31E-10	1.47E-09
ENSG00000058673	-0.156882798	0.02714709	0.041856447
ENSG00000058729	0.171335447	0.010920745	0.017917969
ENSG00000058799	-0.420296643	4.12E-12	1.61E-11
ENSG00000058804	-0.517810486	2.11E-11	7.89E-11
ENSG00000058866	0.138365128	0.315617831	0.381569182
ENSG00000059122	0.274485162	0.000102341	0.000218154
ENSG00000059145	0.477060461	2.09E-08	6.26E-08
ENSG00000059377	1.691012413	7.03E-69	3.26E-67
ENSG00000059378	0.451503766	1.35E-10	4.78E-10
ENSG00000059573	0.117772152	0.144231879	0.192388336
ENSG00000059588	0.266565154	0.000872905	0.00167427
ENSG00000059691	-0.54921075	5.07E-15	2.39E-14
ENSG00000059728	0.333148542	0.000314487	0.000636765
ENSG00000059758	0.492126261	2.04E-10	7.14E-10
ENSG00000059769	-0.498838797	1.91E-12	7.62E-12
ENSG00000059804	1.924959423	6.82E-41	1.16E-39
ENSG00000059915	-0.041974714	0.666235111	0.704677622
ENSG00000060069	-0.11919161	0.051103495	0.075020789
ENSG00000060138	1.344771864	6.37E-60	2.14E-58
ENSG00000060140	-2.128124561	4.07E-39	6.40E-38
ENSG00000060237	-1.603856592	2.05E-71	1.04E-69
ENSG00000060303	0.245771294	0.160801771	0.212052599
ENSG00000060339	-0.190210308	0.001672529	0.00309312
ENSG00000060491	0.865955154	2.22E-33	2.72E-32
ENSG00000060558	1.646943406	3.23E-43	6.01E-42
ENSG00000060566	2.524066367	1.83E-24	1.46E-23
ENSG00000060642	-0.692900009	1.08E-20	7.14E-20
ENSG00000060656	0.777595127	1.15E-08	3.53E-08
ENSG00000060688	-0.487748886	2.75E-13	1.16E-12
ENSG00000060709	-3.21999041	1.64E-41	2.84E-40
ENSG00000060718	2.430677293	2.63E-19	1.60E-18
ENSG00000060749	-0.162936577	0.069021508	0.098883542
ENSG00000060762	-1.785930711	1.90E-58	6.04E-57
ENSG00000060971	-1.711288779	2.37E-93	2.44E-91
ENSG00000060982	1.328402511	1.43E-19	8.81E-19
ENSG00000061273	0.354299433	5.07E-06	1.24E-05
ENSG00000061337	2.290227036	5.72E-70	2.76E-68
ENSG00000061455	-0.502487269	0.000127316	0.000268648
ENSG00000061492	0.697585535	0.000435574	0.000867073
ENSG00000061656	3.898349908	3.65E-262	5.61E-259
ENSG00000061676	-0.578063131	1.41E-12	5.69E-12
ENSG00000061794	-0.694093786	1.95E-17	1.06E-16
ENSG00000061918	1.072787602	2.89E-28	2.81E-27
ENSG00000061936	0.650333971	9.44E-20	5.90E-19
ENSG00000061938	1.233332959	2.93E-39	4.65E-38
ENSG00000061987	-0.055764298	0.447065786	0.510858043
ENSG00000062038	-2.385632441	4.89E-21	3.29E-20
ENSG00000062096	-0.620922462	0.012105015	0.019732722
ENSG00000062194	-0.057096685	0.361540708	0.427989084
ENSG00000062282	-1.110893346	1.57E-10	5.54E-10
ENSG00000062370	-0.433254813	6.23E-07	1.65E-06
ENSG00000062485	-0.536891661	7.52E-12	2.89E-11
ENSG00000062524	-0.916772135	8.13E-07	2.13E-06
ENSG00000062582	-0.152938406	0.122618706	0.166414448
ENSG00000062598	-0.52430285	3.41E-15	1.63E-14
ENSG00000062650	-0.304701527	6.05E-05	0.000132062
ENSG00000062716	1.063345563	2.10E-25	1.77E-24
ENSG00000062725	-0.343468322	1.49E-05	3.46E-05
ENSG00000062822	0.526935107	1.90E-12	7.62E-12
ENSG00000063015	0.680224212	0.000138838	0.000291628
ENSG00000063046	0.257468892	0.005419203	0.00932726
ENSG00000063127	-0.977038407	3.58E-09	1.14E-08
ENSG00000063169	0.378329819	3.76E-07	1.02E-06
ENSG00000063176	-1.30867914	8.57E-63	3.24E-61
ENSG00000063177	0.929268276	3.04E-29	3.10E-28
ENSG00000063180	-0.709761549	4.50E-11	1.65E-10
ENSG00000063241	0.209406734	0.030172393	0.046160303
ENSG00000063244	-0.087841277	0.168775166	0.221435281
ENSG00000063245	-0.311480064	8.33E-06	1.99E-05
ENSG00000063322	-0.120520056	0.048811571	0.071907679
ENSG00000063438	1.273580142	2.38E-14	1.08E-13
ENSG00000063515	-0.039090206	0.825981639	NA
ENSG00000063587	-0.403342746	3.88E-07	1.05E-06
ENSG00000063601	-0.125542764	0.061055773	0.0882726
ENSG00000063660	-0.071323101	0.502607628	0.562138966
ENSG00000063761	-0.894458173	1.88E-23	1.43E-22
ENSG00000063854	-0.830601842	8.25E-24	6.39E-23
ENSG00000063978	-0.12100978	0.05475836	0.079949007
ENSG00000064012	0.583904816	2.28E-15	1.10E-14
ENSG00000064042	-0.682388893	2.19E-10	7.63E-10
ENSG00000064102	0.412565284	1.61E-09	5.25E-09
ENSG00000064115	-0.279130859	0.006128592	0.010465524
ENSG00000064195	-2.545134968	4.91E-47	1.05E-45
ENSG00000064199	-0.814745634	1.01E-21	7.04E-21
ENSG00000064201	1.844811587	1.13E-48	2.57E-47
ENSG00000064205	3.025150107	4.25E-28	4.10E-27
ENSG00000064218	2.789208533	2.98E-21	2.03E-20
ENSG00000064225	-1.082390045	1.57E-14	7.18E-14
ENSG00000064270	-2.25580038	1.86E-28	1.83E-27
ENSG00000064300	1.77280827	2.85E-27	2.63E-26
ENSG00000064309	2.146799547	6.45E-52	1.66E-50
ENSG00000064313	-0.313799636	5.82E-05	0.000127408
ENSG00000064393	0.13298279	0.256173559	0.318792995
ENSG00000064419	-0.272338868	0.000116497	0.000246845
ENSG00000064489	0.834181413	1.37E-20	8.96E-20
ENSG00000064490	0.395968257	3.81E-09	1.21E-08
ENSG00000064545	0.150931223	0.029081804	0.044589332
ENSG00000064547	0.32699525	0.001767042	0.003257082
ENSG00000064601	-0.253544758	0.003736065	0.00658295
ENSG00000064607	-0.444113864	9.77E-08	2.78E-07
ENSG00000064651	-0.219265622	0.055789046	0.081315
ENSG00000064652	-0.291857375	6.65E-05	0.000144469
ENSG00000064655	-1.411265861	1.22E-16	6.34E-16
ENSG00000064666	-0.472529413	2.82E-06	7.03E-06
ENSG00000064687	0.005953904	0.955237566	0.961337662
ENSG00000064692	-1.076339638	2.04E-11	7.61E-11
ENSG00000064703	-0.067150738	0.290829458	0.355755277
ENSG00000064726	-0.533862005	3.97E-12	1.55E-11
ENSG00000064763	0.747442003	3.56E-13	1.50E-12
ENSG00000064787	-2.507952118	1.37E-19	8.47E-19
ENSG00000064835	-0.676872864	9.24E-09	2.85E-08
ENSG00000064886	2.155341059	1.48E-24	1.20E-23
ENSG00000064932	0.846254231	3.28E-23	2.47E-22
ENSG00000064933	0.183053596	0.007826676	0.013131673
ENSG00000064961	0.079898819	0.178876066	0.23303903
ENSG00000064989	0.885247239	8.33E-11	2.99E-10
ENSG00000064995	0.3494235	8.67E-09	2.68E-08
ENSG00000064999	-0.355890891	0.002366823	0.004283959
ENSG00000065000	-0.284393517	2.82E-05	6.37E-05
ENSG00000065029	-0.205684058	0.00374097	0.006590287
ENSG00000065054	-0.174145596	0.140775365	0.188234514
ENSG00000065057	-0.021490435	0.803795169	0.82807706
ENSG00000065060	-0.364908448	6.20E-05	0.000135336
ENSG00000065135	-0.092903162	0.181582193	0.236144814
ENSG00000065150	-0.363427324	6.21E-06	1.50E-05
ENSG00000065154	-1.325448555	7.99E-51	1.98E-49
ENSG00000065183	-0.103062147	0.195332541	0.251694714
ENSG00000065243	-0.302801131	3.30E-05	7.40E-05
ENSG00000065268	0.009553406	0.897646461	0.911123391
ENSG00000065308	-0.102032922	0.346010493	0.412353134
ENSG00000065320	-0.718323924	0.001816975	0.003343915
ENSG00000065325	0.414436089	0.166943671	0.219331475
ENSG00000065328	2.165771957	5.13E-51	1.28E-49
ENSG00000065357	0.946873974	1.40E-19	8.66E-19
ENSG00000065361	0.653907152	6.22E-07	1.65E-06
ENSG00000065371	0.047806105	0.770013313	0.797473696
ENSG00000065413	0.645165323	9.16E-12	3.50E-11
ENSG00000065427	0.062398859	0.326897506	0.392952707
ENSG00000065457	-0.762441216	1.35E-21	9.38E-21
ENSG00000065485	1.616802168	3.58E-47	7.74E-46
ENSG00000065491	-0.057625042	0.395533519	0.461637394
ENSG00000065518	-0.087276051	0.247932134	0.309973907
ENSG00000065526	-0.132024525	0.155654839	0.205894414
ENSG00000065534	-0.390908613	0.000277734	0.000565898
ENSG00000065548	-0.368155761	1.40E-07	3.94E-07
ENSG00000065559	-0.358312839	2.34E-07	6.44E-07
ENSG00000065600	-0.902648777	5.95E-33	7.15E-32
ENSG00000065609	-0.062958374	0.819225833	0.841963872
ENSG00000065613	-0.45925042	3.87E-07	1.04E-06
ENSG00000065615	-0.018651512	0.816636917	0.839564716
ENSG00000065618	0.899445717	0.000150759	0.00031549
ENSG00000065621	-2.020429615	3.00E-30	3.20E-29
ENSG00000065665	0.053725931	0.542272128	0.59769927
ENSG00000065675	-1.899508378	5.10E-45	1.02E-43
ENSG00000065717	-0.98684276	4.29E-17	2.30E-16
ENSG00000065802	-0.589209421	2.08E-11	7.75E-11
ENSG00000065809	-1.004865624	1.60E-32	1.89E-31
ENSG00000065833	-0.021940246	0.875939969	0.89211099
ENSG00000065882	-0.89797509	1.81E-17	9.91E-17
ENSG00000065883	0.061320179	0.303655008	0.369029346
ENSG00000065911	0.906518694	9.92E-16	4.89E-15
ENSG00000065923	-0.481917965	1.23E-06	3.17E-06
ENSG00000065970	0.213581858	0.002785196	0.004991904
ENSG00000065978	-0.072640598	0.317729779	0.383633036
ENSG00000065989	0.379008524	9.54E-06	2.27E-05
ENSG00000066027	-0.7423908	1.32E-19	8.19E-19
ENSG00000066032	-0.10356773	0.70693146	0.741303542
ENSG00000066044	-0.145539261	0.00724614	0.012219359
ENSG00000066056	0.35842408	0.003495051	0.006182346
ENSG00000066084	0.195151323	0.021555756	0.033791785
ENSG00000066117	-0.038548419	0.522977145	0.580561839
ENSG00000066135	-0.321028946	1.07E-05	2.53E-05
ENSG00000066136	-0.300575494	9.24E-08	2.63E-07
ENSG00000066185	-1.515323632	9.06E-40	1.47E-38
ENSG00000066230	-3.675887962	1.54E-51	3.92E-50
ENSG00000066248	0.250229588	0.174566212	0.228145109
ENSG00000066279	2.605405404	5.88E-61	2.06E-59
ENSG00000066294	2.734977981	6.06E-67	2.62E-65
ENSG00000066322	-0.105364919	0.106137864	0.146025739
ENSG00000066336	2.237333283	8.55E-81	5.85E-79
ENSG00000066379	0.275190247	1.83E-05	4.23E-05
ENSG00000066382	-2.788074614	2.37E-58	7.52E-57
ENSG00000066405	0.584432072	8.44E-05	0.00018149
ENSG00000066422	-0.099850957	0.17614341	0.229933055
ENSG00000066427	0.008761886	0.905453273	0.917796569
ENSG00000066455	0.073244383	0.328796091	0.394957323
ENSG00000066468	-1.460053729	4.99E-28	4.79E-27
ENSG00000066557	-0.064909106	0.408417005	0.473954642
ENSG00000066583	-0.9884052	5.41E-30	5.72E-29
ENSG00000066629	0.174429999	0.066723269	0.095854238
ENSG00000066651	-0.154888018	0.020018132	0.031535507
ENSG00000066654	-0.395160373	2.41E-09	7.77E-09
ENSG00000066697	0.331628653	1.03E-05	2.44E-05
ENSG00000066735	-0.507356691	0.002486038	0.004487074
ENSG00000066739	-0.593229623	7.17E-13	2.95E-12
ENSG00000066777	-0.910151942	3.39E-26	2.97E-25
ENSG00000066813	-0.60118197	0.005591831	0.009606116
ENSG00000066827	-0.383291656	0.000471859	0.000935875
ENSG00000066855	-0.450187873	1.72E-06	4.39E-06
ENSG00000066923	1.094903068	1.19E-21	8.28E-21
ENSG00000066926	-2.102564071	3.45E-125	7.01E-123
ENSG00000066933	-0.338523622	0.000936693	0.001789039
ENSG00000067048	-0.590313037	0.068555158	0.098278001
ENSG00000067057	1.786825435	6.25E-60	2.11E-58
ENSG00000067064	-1.141465991	4.23E-43	7.84E-42
ENSG00000067066	0.288936552	4.91E-06	1.20E-05
ENSG00000067082	0.537227672	6.09E-06	1.47E-05
ENSG00000067113	0.661626973	2.53E-08	7.54E-08
ENSG00000067141	-0.338190139	0.000323075	0.000653009
ENSG00000067167	-0.003667734	0.96601375	0.970553861
ENSG00000067177	0.49597967	0.000539687	0.001062508
ENSG00000067182	0.825106136	2.26E-27	2.10E-26
ENSG00000067191	1.1142389	9.68E-21	6.39E-20
ENSG00000067208	-0.50070886	1.33E-10	4.71E-10
ENSG00000067221	0.519333066	4.20E-14	1.87E-13
ENSG00000067225	0.347771959	5.02E-05	0.000110701
ENSG00000067248	-0.745365304	2.70E-22	1.95E-21
ENSG00000067334	-0.109442408	0.085127912	0.119720444
ENSG00000067365	0.662210212	9.32E-23	6.86E-22
ENSG00000067369	-0.548185973	9.41E-11	3.37E-10
ENSG00000067445	-0.160263823	0.257151372	0.319846046
ENSG00000067533	-0.219284703	0.00302109	0.005389053
ENSG00000067560	-0.357850528	4.81E-07	1.29E-06
ENSG00000067596	-0.506627757	3.69E-12	1.45E-11
ENSG00000067601	-0.11979457	0.156165471	0.206504786
ENSG00000067606	-0.863526937	1.79E-21	1.23E-20
ENSG00000067646	-0.471803421	0.124754539	0.169005687
ENSG00000067704	-0.38597464	1.55E-06	3.97E-06
ENSG00000067715	-2.596152194	2.46E-32	2.87E-31
ENSG00000067798	0.406287127	0.036676838	0.055249176
ENSG00000067829	-0.35417684	1.84E-08	5.53E-08
ENSG00000067836	-0.569362845	3.30E-10	1.14E-09
ENSG00000067840	0.256945664	0.071260659	0.101808816
ENSG00000067842	-2.678017312	9.22E-22	6.45E-21
ENSG00000067900	-0.124669581	0.165775578	0.217958067
ENSG00000067955	0.406860738	1.99E-09	6.45E-09
ENSG00000067992	-0.35832255	4.67E-05	0.00010332
ENSG00000068001	0.004835736	0.960569954	0.965630759
ENSG00000068024	-0.408554837	6.49E-07	1.72E-06
ENSG00000068028	0.476815574	2.50E-11	9.30E-11
ENSG00000068078	-0.876834659	3.01E-09	9.64E-09
ENSG00000068079	0.730729756	1.68E-19	1.03E-18
ENSG00000068097	-0.021279447	0.764711166	0.792711433
ENSG00000068120	-0.580186203	2.33E-18	1.34E-17
ENSG00000068137	0.70911262	3.86E-15	1.84E-14
ENSG00000068305	-0.102472597	0.228400351	0.288570504
ENSG00000068308	-0.1062941	0.088199082	0.123632938
ENSG00000068323	0.040157781	0.576759706	0.6268537
ENSG00000068354	0.160488031	0.014385608	0.023189229
ENSG00000068366	-1.624074932	3.24E-68	1.46E-66
ENSG00000068383	-0.336211062	3.70E-05	8.28E-05
ENSG00000068394	-0.214877016	0.001113951	0.002107542
ENSG00000068400	0.227203124	0.001172296	0.002212309
ENSG00000068438	0.052618382	0.472965051	0.535142398
ENSG00000068489	1.805280222	4.55E-40	7.48E-39
ENSG00000068615	-0.240850677	0.100307046	0.138793499
ENSG00000068650	1.419963052	9.52E-27	8.59E-26
ENSG00000068654	-0.434092052	5.06E-09	1.59E-08
ENSG00000068697	-0.245421872	0.001222812	0.002301995
ENSG00000068724	0.26133607	0.002002571	0.003663869
ENSG00000068745	-0.302817248	2.72E-06	6.79E-06
ENSG00000068781	0.406566733	0.057621033	0.083710395
ENSG00000068784	-0.191054928	0.011225088	0.018382041
ENSG00000068796	0.338053373	0.009583457	0.015853974
ENSG00000068831	0.936243103	1.42E-16	7.38E-16
ENSG00000068878	-0.301438623	3.98E-05	8.87E-05
ENSG00000068885	-0.329061878	1.42E-05	3.32E-05
ENSG00000068903	0.350997847	7.59E-10	2.55E-09
ENSG00000068912	-0.084179329	0.216937101	0.275967564
ENSG00000068971	-0.07530252	0.266442879	0.329812614
ENSG00000068976	0.556632613	4.28E-05	9.50E-05
ENSG00000068985	0.422195387	0.039547568	0.059206593
ENSG00000069011	3.202683243	1.19E-22	8.72E-22
ENSG00000069018	-1.624997216	1.08E-12	4.38E-12
ENSG00000069020	0.221241589	0.028572285	0.043866381
ENSG00000069122	-0.491428387	0.000357145	0.000718162
ENSG00000069188	-0.409587475	0.020961031	0.032915341
ENSG00000069206	0.792985824	0.006763188	0.011463978
ENSG00000069248	-0.47093268	3.32E-10	1.14E-09
ENSG00000069275	-0.49249546	2.89E-12	1.14E-11
ENSG00000069329	-0.205691006	0.004219025	0.007376783
ENSG00000069345	-0.244553924	8.27E-05	0.000177946
ENSG00000069399	0.448533718	0.000162264	0.000338432
ENSG00000069424	0.15568168	0.226885224	0.286907442
ENSG00000069431	-0.128443957	0.330212241	0.396359412
ENSG00000069482	-1.35284933	1.14E-07	3.23E-07
ENSG00000069493	2.355612311	1.18E-86	9.81E-85
ENSG00000069509	-0.28751098	2.19E-05	5.00E-05
ENSG00000069535	0.400404327	0.002770299	0.004967325
ENSG00000069667	0.321191773	0.001025356	0.001948307
ENSG00000069696	1.857617107	6.90E-36	9.43E-35
ENSG00000069702	-1.685672234	2.25E-56	6.71E-55
ENSG00000069712	-0.153427922	0.095351845	0.132548738
ENSG00000069764	1.007884415	7.63E-12	2.93E-11
ENSG00000069812	0.009358666	0.955771161	0.961747932
ENSG00000069849	-0.876979328	2.34E-35	3.13E-34
ENSG00000069869	0.506226043	1.75E-06	4.45E-06
ENSG00000069943	0.064183168	0.358736189	0.425039606
ENSG00000069956	-0.096656128	0.217983342	0.277153422
ENSG00000069966	-1.112682654	1.43E-54	4.03E-53
ENSG00000069974	-0.324688782	0.000378804	0.000759367
ENSG00000069998	0.143034913	0.035534493	0.053642122
ENSG00000070010	0.19176816	0.000441435	0.000878096
ENSG00000070018	-0.871841454	1.47E-17	8.10E-17
ENSG00000070019	-0.661435042	2.70E-08	8.04E-08
ENSG00000070031	0.145867988	0.389977008	0.456155344
ENSG00000070047	0.323270895	1.62E-06	4.13E-06
ENSG00000070061	-0.529262267	3.42E-12	1.34E-11
ENSG00000070081	0.521546317	4.15E-13	1.74E-12
ENSG00000070087	-1.268081555	3.14E-18	1.79E-17
ENSG00000070159	-1.429916811	2.44E-32	2.85E-31
ENSG00000070182	-2.731380608	3.66E-72	1.90E-70
ENSG00000070190	0.559766371	6.94E-05	0.000150518
ENSG00000070193	-3.604924955	2.94E-59	9.65E-58
ENSG00000070214	-0.696642686	6.37E-16	3.18E-15
ENSG00000070269	-0.645106476	1.99E-22	1.44E-21
ENSG00000070366	-0.638074281	1.13E-10	4.02E-10
ENSG00000070367	-0.198758454	0.017945299	0.028499543
ENSG00000070371	0.37935808	3.86E-05	8.62E-05
ENSG00000070388	-0.179551728	0.196011696	0.252478243
ENSG00000070404	1.55425692	9.83E-26	8.41E-25
ENSG00000070413	-0.083580206	0.239994911	0.301167654
ENSG00000070423	0.630794864	2.23E-19	1.36E-18
ENSG00000070444	0.461481358	6.19E-11	2.24E-10
ENSG00000070476	-0.071132011	0.335384177	0.401690254
ENSG00000070495	0.524669107	1.26E-10	4.46E-10
ENSG00000070501	-0.331755605	7.20E-09	2.24E-08
ENSG00000070526	-0.529639244	0.00039166	0.000783847
ENSG00000070540	-0.123742738	0.117172196	0.15969852
ENSG00000070601	-0.80081905	9.28E-06	2.21E-05
ENSG00000070610	-0.62110361	2.67E-14	1.21E-13
ENSG00000070614	0.108423545	0.283273485	0.347691471
ENSG00000070669	0.622080549	6.26E-10	2.11E-09
ENSG00000070718	-0.17350287	0.011799183	0.019269071
ENSG00000070729	-0.216872852	0.386115871	0.452292051
ENSG00000070731	-1.663624455	2.24E-22	1.62E-21
ENSG00000070748	3.001247795	1.08E-20	7.13E-20
ENSG00000070756	0.566210773	6.85E-14	3.02E-13
ENSG00000070759	-0.383248246	1.69E-05	3.90E-05
ENSG00000070761	0.035663489	0.567173534	0.618926075
ENSG00000070770	0.372027108	2.26E-09	7.30E-09
ENSG00000070778	-1.03818658	3.05E-27	2.82E-26
ENSG00000070785	-0.226873737	8.75E-05	0.000187938
ENSG00000070808	-2.883685845	2.76E-43	5.15E-42
ENSG00000070814	0.477563694	1.26E-10	4.46E-10
ENSG00000070831	-0.330823393	3.61E-07	9.75E-07
ENSG00000070882	-0.808716472	1.12E-17	6.22E-17
ENSG00000070886	0.605102753	0.007782306	0.013063114
ENSG00000070915	-4.638836028	5.37E-33	6.47E-32
ENSG00000070950	-0.101148223	0.15605396	0.206366228
ENSG00000070961	-0.498775379	3.48E-08	1.03E-07
ENSG00000070985	-2.307332525	6.85E-37	9.77E-36
ENSG00000071051	0.646884739	4.23E-15	2.01E-14
ENSG00000071054	1.106382309	2.99E-35	3.98E-34
ENSG00000071073	-0.790282323	1.02E-16	5.35E-16
ENSG00000071082	0.511468876	2.05E-11	7.65E-11
ENSG00000071127	-0.574067857	1.03E-15	5.07E-15
ENSG00000071189	-0.331299719	0.000238845	0.000489771
ENSG00000071203	0.404138657	0.031307621	0.047764138
ENSG00000071205	0.323861839	8.90E-05	0.000190908
ENSG00000071242	-0.178223899	0.119673316	0.162775874
ENSG00000071243	0.283535509	0.000525352	0.001035919
ENSG00000071246	2.07104855	2.24E-73	1.21E-71
ENSG00000071282	-0.469680722	1.60E-06	4.08E-06
ENSG00000071462	-0.073751008	0.237062115	0.297932641
ENSG00000071537	-0.379121479	1.40E-05	3.26E-05
ENSG00000071539	1.673450529	7.68E-44	1.47E-42
ENSG00000071553	-0.500463531	5.93E-13	2.45E-12
ENSG00000071564	0.365586564	7.11E-08	2.05E-07
ENSG00000071575	0.096510283	0.407889018	0.473425217
ENSG00000071626	0.454050622	9.72E-18	5.40E-17
ENSG00000071655	0.134437366	0.063520113	0.091574548
ENSG00000071677	0.015549195	0.931967921	NA
ENSG00000071794	-0.696665752	9.06E-16	4.48E-15
ENSG00000071859	0.440976554	8.20E-09	2.54E-08
ENSG00000071889	0.113829689	0.094812759	0.131890678
ENSG00000071894	0.359814219	2.71E-06	6.76E-06
ENSG00000071909	-4.047150836	8.78E-55	2.50E-53
ENSG00000071967	-0.660870361	2.97E-08	8.81E-08
ENSG00000071991	-2.143116949	3.63E-13	1.52E-12
ENSG00000071994	-0.340335284	1.38E-08	4.19E-08
ENSG00000072041	-0.284244867	0.368061692	0.434538841
ENSG00000072042	-1.041870015	4.75E-28	4.57E-27
ENSG00000072062	-0.092257686	0.13746426	0.184260689
ENSG00000072071	-1.240325883	8.28E-29	8.29E-28
ENSG00000072080	0.302497532	0.11247698	0.153953596
ENSG00000072110	0.560753693	7.82E-08	2.24E-07
ENSG00000072121	-0.120870467	0.127250068	0.172032555
ENSG00000072133	-3.183676385	9.85E-48	2.18E-46
ENSG00000072134	-0.046965822	0.541543371	0.596938772
ENSG00000072135	0.49901285	9.80E-14	4.28E-13
ENSG00000072163	-0.053214142	0.638100216	0.679213404
ENSG00000072182	1.771646627	2.54E-18	1.46E-17
ENSG00000072195	-0.226264846	0.199159015	0.255968145
ENSG00000072201	-1.723802219	3.52E-43	6.54E-42
ENSG00000072210	-0.783075958	1.07E-11	4.07E-11
ENSG00000072274	-0.097531028	0.412135719	0.47773766
ENSG00000072310	0.726387526	7.33E-13	3.01E-12
ENSG00000072315	-1.647978997	3.80E-18	2.16E-17
ENSG00000072364	-0.175257383	0.064508097	0.092917658
ENSG00000072401	-0.153226478	0.039470964	0.059097658
ENSG00000072415	-1.4846879	1.03E-54	2.91E-53
ENSG00000072422	0.588378115	1.19E-06	3.06E-06
ENSG00000072501	-0.374066139	2.33E-05	5.30E-05
ENSG00000072506	-0.740330281	1.38E-23	1.06E-22
ENSG00000072518	-0.190475967	0.002059022	0.003759554
ENSG00000072571	1.248489111	1.89E-17	1.03E-16
ENSG00000072609	0.954412677	5.29E-42	9.35E-41
ENSG00000072657	-0.462104969	0.019503648	0.030789092
ENSG00000072682	1.209200877	2.39E-28	2.34E-27
ENSG00000072694	1.913830709	1.18E-34	1.52E-33
ENSG00000072736	-0.158079427	0.072690082	0.103623369
ENSG00000072756	-1.013463842	6.97E-43	1.28E-41
ENSG00000072778	0.058190046	0.477760088	0.539364463
ENSG00000072786	1.07724537	2.04E-36	2.85E-35
ENSG00000072803	-0.485855628	1.00E-08	3.08E-08
ENSG00000072818	1.637597381	4.45E-49	1.03E-47
ENSG00000072832	-0.189873881	0.08757925	0.12285733
ENSG00000072840	-1.343879909	6.59E-23	4.89E-22
ENSG00000072849	-0.019457548	0.730903194	0.76207955
ENSG00000072858	-0.460720367	1.03E-05	2.44E-05
ENSG00000072864	0.355044033	3.28E-06	8.13E-06
ENSG00000072952	0.198059304	0.095820791	0.133136492
ENSG00000072954	-0.845349964	5.60E-05	0.000122685
ENSG00000072958	0.163851399	0.012255312	0.019962925
ENSG00000073008	-0.039089341	0.654342238	0.693862736
ENSG00000073050	0.227090659	0.000456483	0.000906703
ENSG00000073060	3.962318507	8.25E-182	4.95E-179
ENSG00000073067	0.722406391	0.000961509	0.001833252
ENSG00000073111	0.396514435	0.000170566	0.00035485
ENSG00000073146	1.29775868	9.03E-18	5.02E-17
ENSG00000073150	-0.570227838	0.024947866	0.038712495
ENSG00000073169	-0.107858361	0.162906548	0.214589201
ENSG00000073282	-0.893414196	4.57E-09	1.44E-08
ENSG00000073331	0.357071919	7.07E-07	1.86E-06
ENSG00000073350	-1.42826503	2.90E-47	6.28E-46
ENSG00000073417	0.160973811	0.028438661	0.043675753
ENSG00000073464	-0.041142541	0.708119867	0.742371821
ENSG00000073536	0.509016759	4.72E-11	1.72E-10
ENSG00000073578	-0.351674988	0.000155883	0.000325712
ENSG00000073584	-0.287957565	4.59E-07	1.23E-06
ENSG00000073598	0.444651525	0.001401185	0.002619423
ENSG00000073605	1.602081348	7.59E-24	5.89E-23
ENSG00000073614	-0.246589897	0.003130465	0.005572229
ENSG00000073670	1.908421799	1.64E-38	2.52E-37
ENSG00000073711	-0.825863535	2.10E-14	9.54E-14
ENSG00000073712	-0.679078808	4.41E-14	1.96E-13
ENSG00000073734	0.693344829	0.000310137	0.000628453
ENSG00000073737	2.303554965	1.05E-39	1.70E-38
ENSG00000073754	4.783471807	1.24E-54	3.49E-53
ENSG00000073756	-1.405796579	4.69E-10	1.60E-09
ENSG00000073792	-1.129729094	1.27E-06	3.27E-06
ENSG00000073803	-0.061152715	0.381463849	0.447888047
ENSG00000073849	-2.423703349	1.31E-73	7.11E-72
ENSG00000073861	2.362993688	2.20E-75	1.26E-73
ENSG00000073905	0.095256308	0.445532575	0.509501171
ENSG00000073910	-1.296691359	5.53E-30	5.84E-29
ENSG00000073921	-0.257032668	0.000350119	0.00070471
ENSG00000073969	-0.449008379	1.35E-09	4.45E-09
ENSG00000074047	0.848051141	8.81E-09	2.72E-08
ENSG00000074054	-0.341036681	1.23E-06	3.16E-06
ENSG00000074071	0.172385823	0.022149187	0.034653838
ENSG00000074181	1.232079305	4.34E-21	2.93E-20
ENSG00000074201	0.071303158	0.219380795	0.278607998
ENSG00000074211	2.061188228	3.43E-13	1.44E-12
ENSG00000074219	-0.559705671	4.94E-09	1.56E-08
ENSG00000074266	0.081130118	0.145185226	0.193475551
ENSG00000074276	0.140522878	0.563449457	0.616041453
ENSG00000074317	2.422960485	2.98E-17	1.61E-16
ENSG00000074319	-0.496814312	1.43E-14	6.57E-14
ENSG00000074356	0.039764477	0.592720139	0.640836668
ENSG00000074370	0.046736721	0.678100565	0.715359689
ENSG00000074410	-0.659166913	3.55E-07	9.62E-07
ENSG00000074416	0.47448857	9.12E-08	2.60E-07
ENSG00000074527	-1.83100871	3.76E-40	6.22E-39
ENSG00000074582	0.158845126	0.01793441	0.028483229
ENSG00000074590	0.031283087	0.783113986	0.809288942
ENSG00000074603	-0.536828926	3.89E-13	1.63E-12
ENSG00000074621	-0.683342731	9.03E-15	4.19E-14
ENSG00000074657	0.815028874	6.00E-19	3.57E-18
ENSG00000074660	1.446619983	1.31E-42	2.38E-41
ENSG00000074695	-0.020029738	0.815450462	0.838550322
ENSG00000074696	-1.636859538	1.43E-54	4.04E-53
ENSG00000074706	-1.159551176	1.26E-19	7.84E-19
ENSG00000074755	-0.119602844	0.12487706	0.16915625
ENSG00000074771	0.07137315	0.677099622	0.714401678
ENSG00000074800	0.401720068	4.80E-05	0.000106138
ENSG00000074803	-8.458769969	2.48E-140	6.66E-138
ENSG00000074842	1.048836591	1.58E-41	2.73E-40
ENSG00000074855	0.198939749	0.029577979	0.045306458
ENSG00000074935	0.175597793	0.038030462	0.05710196
ENSG00000074964	-0.531376857	8.61E-10	2.87E-09
ENSG00000074966	-0.572570195	1.77E-05	4.09E-05
ENSG00000075035	-2.512302917	6.93E-24	5.40E-23
ENSG00000075043	-2.822948902	8.13E-39	1.27E-37
ENSG00000075073	0.207890753	0.056023621	0.081633713
ENSG00000075089	-0.316324477	3.37E-06	8.36E-06
ENSG00000075131	-0.029710609	0.663457941	0.702126202
ENSG00000075142	-0.308659168	2.47E-05	5.62E-05
ENSG00000075151	-0.505353473	4.49E-12	1.75E-11
ENSG00000075188	-0.115596488	0.086037662	0.120882064
ENSG00000075213	0.753350592	6.86E-05	0.000149001
ENSG00000075218	2.260134641	4.30E-56	1.27E-54
ENSG00000075223	-0.127081301	0.531888703	0.588445765
ENSG00000075234	-0.701578711	2.61E-12	1.04E-11
ENSG00000075239	-1.343654034	5.02E-22	3.56E-21
ENSG00000075240	1.564873513	1.34E-40	2.25E-39
ENSG00000075275	-0.001498539	0.9891291	0.990809242
ENSG00000075290	-3.93414245	1.16E-141	3.19E-139
ENSG00000075292	-0.124256285	0.061240064	0.088522413
ENSG00000075303	-0.403941022	7.11E-06	1.71E-05
ENSG00000075336	-0.452847183	1.12E-11	4.25E-11
ENSG00000075340	2.552289409	1.02E-34	1.32E-33
ENSG00000075388	-0.88907078	1.22E-08	3.72E-08
ENSG00000075391	-0.032913204	0.734989892	0.765890915
ENSG00000075399	-0.064858057	0.412558554	0.478147919
ENSG00000075407	-0.037849131	0.640856897	0.681629172
ENSG00000075413	-0.136011326	0.026986288	0.041626586
ENSG00000075415	-0.606119884	1.14E-15	5.61E-15
ENSG00000075420	0.437840989	3.14E-07	8.54E-07
ENSG00000075426	-0.667431534	5.58E-12	2.16E-11
ENSG00000075429	0.694094677	0.004282107	0.007480564
ENSG00000075461	-0.49057325	0.0759877	0.107904544
ENSG00000075539	0.179595536	0.034608998	0.052352842
ENSG00000075568	-0.337864033	9.00E-06	2.14E-05
ENSG00000075618	1.41091832	2.56E-33	3.13E-32
ENSG00000075624	0.139821721	0.054058781	0.079007539
ENSG00000075643	-0.430021789	0.039157414	0.058658629
ENSG00000075651	0.22947754	0.017447028	0.027760735
ENSG00000075673	-7.43870431	7.67E-198	6.00E-195
ENSG00000075702	1.409254186	2.01E-30	2.17E-29
ENSG00000075711	-0.564084173	9.86E-14	4.31E-13
ENSG00000075785	-0.32577433	4.67E-06	1.14E-05
ENSG00000075790	0.320462073	5.40E-06	1.31E-05
ENSG00000075826	1.522220775	5.09E-22	3.61E-21
ENSG00000075856	-0.003301737	0.959848977	0.964990018
ENSG00000075884	1.503053898	2.73E-51	6.85E-50
ENSG00000075886	6.190449569	1.02E-89	9.27E-88
ENSG00000075891	-0.380348244	0.006512386	0.011069331
ENSG00000075914	-1.097948365	2.19E-28	2.14E-27
ENSG00000075945	-0.198663544	0.008026065	0.013439352
ENSG00000075975	-0.899176186	2.18E-40	3.64E-39
ENSG00000076003	0.226106259	0.004870798	0.008436517
ENSG00000076043	-0.259739936	0.000421971	0.000841336
ENSG00000076053	0.016270581	0.837647899	0.858565855
ENSG00000076067	0.167700502	0.054209013	0.079222091
ENSG00000076108	0.100770242	0.209727519	0.267904449
ENSG00000076201	-0.589203082	1.23E-15	6.00E-15
ENSG00000076242	-0.576611018	9.75E-20	6.09E-19
ENSG00000076248	-0.617997878	2.08E-18	1.20E-17
ENSG00000076258	-1.459587057	4.43E-44	8.54E-43
ENSG00000076321	0.112812181	0.170153903	0.22302874
ENSG00000076344	0.38753341	0.025866492	0.040030341
ENSG00000076351	-0.185839741	0.042109106	0.062760659
ENSG00000076356	0.729121277	6.60E-11	2.39E-10
ENSG00000076382	-0.44064812	0.006335264	0.010786932
ENSG00000076513	0.51448844	3.34E-08	9.85E-08
ENSG00000076554	-0.827367699	1.32E-19	8.20E-19
ENSG00000076555	-1.025708417	1.59E-22	1.16E-21
ENSG00000076604	-0.45804747	3.60E-08	1.06E-07
ENSG00000076641	1.607543393	5.80E-57	1.77E-55
ENSG00000076650	0.097018405	0.110891372	0.151977
ENSG00000076662	1.899940418	1.83E-45	3.73E-44
ENSG00000076685	-0.980216323	1.15E-27	1.09E-26
ENSG00000076706	1.967429767	4.41E-60	1.50E-58
ENSG00000076716	-1.058706066	1.49E-13	6.43E-13
ENSG00000076770	-0.959727995	3.83E-11	1.41E-10
ENSG00000076826	-0.541991926	6.17E-07	1.63E-06
ENSG00000076864	-2.873418051	1.34E-61	4.85E-60
ENSG00000076924	-0.025738606	0.694719471	0.730288931
ENSG00000076928	1.017483598	6.54E-34	8.22E-33
ENSG00000076944	0.250707164	0.000775959	0.001498218
ENSG00000076984	0.187620741	0.001977524	0.00362077
ENSG00000077009	1.019984997	0.005403805	0.009301449
ENSG00000077044	2.002274553	1.02E-85	8.23E-84
ENSG00000077063	0.158763215	0.22499878	0.284857388
ENSG00000077080	1.215748548	3.88E-08	1.14E-07
ENSG00000077092	-0.852494954	2.81E-14	1.27E-13
ENSG00000077097	-1.132855967	3.05E-43	5.67E-42
ENSG00000077147	-0.594091265	1.13E-16	5.91E-16
ENSG00000077150	1.042539684	2.35E-29	2.41E-28
ENSG00000077152	0.708220246	3.12E-10	1.08E-09
ENSG00000077157	-0.430549303	0.000578587	0.001135413
ENSG00000077232	-0.361571013	1.12E-06	2.90E-06
ENSG00000077235	-0.461007609	1.52E-11	5.72E-11
ENSG00000077238	1.331755504	7.41E-57	2.25E-55
ENSG00000077254	-0.451889331	2.46E-12	9.78E-12
ENSG00000077264	0.350577395	0.056291435	0.081990317
ENSG00000077274	-1.527216457	5.71E-08	1.65E-07
ENSG00000077279	0.612407184	0.001410877	0.002636473
ENSG00000077312	0.481183031	1.18E-13	5.14E-13
ENSG00000077327	-1.037813375	5.22E-05	0.000114819
ENSG00000077348	1.114686897	4.07E-38	6.15E-37
ENSG00000077380	-0.392619068	5.41E-08	1.57E-07
ENSG00000077420	2.323261127	3.01E-66	1.28E-64
ENSG00000077454	-0.227190454	0.009445732	0.015641825
ENSG00000077458	0.394153487	8.36E-08	2.39E-07
ENSG00000077463	0.347819602	2.08E-07	5.76E-07
ENSG00000077498	1.520616291	1.86E-12	7.47E-12
ENSG00000077514	-0.550109974	2.17E-15	1.05E-14
ENSG00000077522	1.117347579	5.00E-07	1.33E-06
ENSG00000077549	0.024145131	0.692501784	0.72827271
ENSG00000077585	-0.068663851	0.547839075	0.602412201
ENSG00000077616	-1.135557657	1.61E-21	1.11E-20
ENSG00000077684	-0.676683031	5.14E-18	2.90E-17
ENSG00000077713	0.783388436	7.89E-21	5.24E-20
ENSG00000077721	-0.249027105	4.83E-05	0.000106637
ENSG00000077782	-0.060257664	0.523342648	0.580897759
ENSG00000077800	0.80694834	1.88E-05	4.34E-05
ENSG00000077935	2.034080682	3.40E-29	3.47E-28
ENSG00000077942	-1.754092483	1.14E-21	7.91E-21
ENSG00000077943	-0.550366988	0.000101245	0.000215945
ENSG00000077984	3.044376009	1.04E-76	6.22E-75
ENSG00000078018	0.670531389	4.84E-07	1.29E-06
ENSG00000078043	0.017439492	0.831475686	0.852883193
ENSG00000078053	-3.494029613	2.50E-79	1.63E-77
ENSG00000078061	-0.389180085	1.76E-08	5.31E-08
ENSG00000078070	-1.225857102	1.71E-38	2.63E-37
ENSG00000078081	0.974057755	5.12E-14	2.27E-13
ENSG00000078098	1.021012587	2.42E-08	7.23E-08
ENSG00000078114	-1.677870672	3.34E-32	3.87E-31
ENSG00000078124	0.029465014	0.693404617	0.729056133
ENSG00000078140	-0.490513845	4.30E-14	1.91E-13
ENSG00000078142	-0.183996944	0.014214754	0.022937037
ENSG00000078177	-0.207888473	0.022900638	0.035745959
ENSG00000078237	-0.157937828	0.065133609	0.093739696
ENSG00000078246	0.338367196	1.15E-05	2.70E-05
ENSG00000078269	-0.466511848	3.68E-06	9.10E-06
ENSG00000078295	2.50825005	6.59E-25	5.42E-24
ENSG00000078304	-0.454460568	8.87E-13	3.63E-12
ENSG00000078319	0.080642061	0.261522934	0.324471394
ENSG00000078328	-2.546418114	2.83E-27	2.62E-26
ENSG00000078369	-0.046490075	0.500732299	0.560340108
ENSG00000078399	-0.810071765	9.95E-09	3.06E-08
ENSG00000078401	1.614157221	9.88E-25	8.04E-24
ENSG00000078403	-0.111540309	0.149457291	0.198540887
ENSG00000078487	-0.265176118	0.000170428	0.000354579
ENSG00000078549	1.653760253	9.15E-14	4.01E-13
ENSG00000078579	1.842016614	1.32E-23	1.01E-22
ENSG00000078589	1.884107259	2.57E-26	2.26E-25
ENSG00000078596	0.126071539	0.348436909	0.414816539
ENSG00000078618	0.10599464	0.071168688	0.101696297
ENSG00000078668	-0.380727816	8.99E-09	2.77E-08
ENSG00000078674	-0.407835431	2.42E-07	6.65E-07
ENSG00000078687	-0.292629028	0.000132898	0.000279786
ENSG00000078699	-0.207085192	0.003163606	0.005628185
ENSG00000078725	0.480163873	0.052870808	0.077425693
ENSG00000078747	-0.461310421	7.76E-10	2.60E-09
ENSG00000078795	-0.605665844	5.16E-05	0.000113559
ENSG00000078804	-0.278421835	0.002006358	0.003669925
ENSG00000078808	0.181398509	0.008478108	0.014131112
ENSG00000078814	1.003902544	9.86E-13	4.02E-12
ENSG00000078898	0.881898662	0.000160026	0.000333975
ENSG00000078900	2.80646475	1.58E-62	5.90E-61
ENSG00000078902	-0.372435957	6.06E-07	1.61E-06
ENSG00000078967	-0.426451529	2.11E-11	7.87E-11
ENSG00000079101	-3.747997594	3.16E-148	9.86E-146
ENSG00000079102	-0.095023364	0.492866959	0.553174095
ENSG00000079112	-0.228415638	0.321301692	0.387203926
ENSG00000079134	0.568127715	3.76E-15	1.79E-14
ENSG00000079150	0.258913616	0.006170218	0.010529597
ENSG00000079156	-1.463412425	6.81E-19	4.04E-18
ENSG00000079215	2.664464081	6.94E-68	3.10E-66
ENSG00000079246	-0.376299939	6.68E-08	1.93E-07
ENSG00000079257	0.509965641	1.75E-09	5.69E-09
ENSG00000079263	1.591432505	5.75E-27	5.25E-26
ENSG00000079277	0.62062756	4.10E-22	2.92E-21
ENSG00000079308	0.23432522	0.037795228	0.056778301
ENSG00000079313	0.552667166	1.16E-13	5.03E-13
ENSG00000079332	-0.268680007	6.77E-07	1.79E-06
ENSG00000079335	-0.884470085	1.23E-21	8.52E-21
ENSG00000079337	-1.94160126	3.49E-61	1.23E-59
ENSG00000079385	-1.256418725	8.83E-22	6.19E-21
ENSG00000079387	0.00115778	0.986817491	0.988980719
ENSG00000079393	0.739842957	0.001355855	0.002538792
ENSG00000079432	0.217824801	0.002925317	0.005228633
ENSG00000079435	-0.464828231	0.000101766	0.000216976
ENSG00000079459	-1.217485052	1.45E-51	3.70E-50
ENSG00000079462	-0.163674805	0.088594371	0.124119211
ENSG00000079482	-1.876921085	1.01E-75	5.87E-74
ENSG00000079557	-4.64313921	5.93E-60	2.00E-58
ENSG00000079616	0.042838167	0.524350476	0.58187655
ENSG00000079689	4.705821118	2.89E-70	1.41E-68
ENSG00000079691	-1.616742543	9.40E-75	5.28E-73
ENSG00000079739	0.140062712	0.120361141	0.163648764
ENSG00000079785	-0.512428374	4.59E-15	2.17E-14
ENSG00000079805	-0.009868444	0.888959089	0.903656348
ENSG00000079819	0.413285733	3.85E-05	8.59E-05
ENSG00000079841	-0.080861934	0.736235604	0.767015906
ENSG00000079931	-2.511425398	5.39E-32	6.21E-31
ENSG00000079950	-0.230025328	0.002070066	0.003779121
ENSG00000079974	0.083254818	0.261055653	0.323995291
ENSG00000079999	0.119322444	0.049763792	0.073224024
ENSG00000080007	0.797282857	0.000908651	0.001738788
ENSG00000080031	2.133498289	1.20E-13	5.19E-13
ENSG00000080166	0.457459968	0.006559301	0.011144971
ENSG00000080189	0.202900654	0.00127483	0.002394747
ENSG00000080200	-1.097165121	4.92E-16	2.48E-15
ENSG00000080224	1.155622588	5.75E-07	1.53E-06
ENSG00000080293	-1.727442866	6.93E-30	7.29E-29
ENSG00000080298	-0.14975692	0.090329774	0.126266986
ENSG00000080345	0.021423941	0.808257263	0.83211699
ENSG00000080371	-0.089438336	0.20784668	0.265816935
ENSG00000080493	-0.7641416	8.32E-07	2.17E-06
ENSG00000080503	-1.098354676	2.50E-35	3.34E-34
ENSG00000080511	-4.13082073	8.86E-50	2.09E-48
ENSG00000080546	0.045075565	0.591181218	0.63953207
ENSG00000080561	-0.474006146	1.71E-06	4.35E-06
ENSG00000080572	-0.904287536	2.98E-13	1.26E-12
ENSG00000080573	3.420458751	4.07E-138	1.05E-135
ENSG00000080603	-0.147598667	0.028566122	0.043859836
ENSG00000080608	0.081171217	0.279867059	0.344233277
ENSG00000080618	1.074439549	1.86E-06	4.72E-06
ENSG00000080644	-0.752562482	0.000128604	0.000271203
ENSG00000080709	-0.815802675	2.02E-11	7.56E-11
ENSG00000080802	-0.155785442	0.015832575	0.025356172
ENSG00000080815	-0.48357683	1.16E-10	4.13E-10
ENSG00000080819	0.524377376	2.22E-12	8.85E-12
ENSG00000080822	0.481055938	7.46E-12	2.87E-11
ENSG00000080823	0.161638687	0.097604541	0.135398956
ENSG00000080824	-1.037231244	2.57E-32	3.00E-31
ENSG00000080839	0.237013696	0.003553357	0.006279711
ENSG00000080845	0.594292995	3.93E-19	2.37E-18
ENSG00000080854	0.509548089	0.001111164	0.002102528
ENSG00000080910	0.133845553	0.479157137	0.540479793
ENSG00000080947	1.266662737	2.41E-22	1.74E-21
ENSG00000080986	1.909030672	8.85E-60	2.96E-58
ENSG00000081014	-0.275430858	0.000389275	0.00077931
ENSG00000081019	-0.274722448	0.000385434	0.000771987
ENSG00000081026	-2.002795074	4.04E-59	1.32E-57
ENSG00000081041	1.426747167	1.24E-12	5.03E-12
ENSG00000081051	-2.353162046	1.59E-22	1.16E-21
ENSG00000081052	-2.29561103	2.35E-59	7.77E-58
ENSG00000081059	0.83781817	2.39E-10	8.33E-10
ENSG00000081087	0.283399171	0.000588486	0.001153808
ENSG00000081138	1.2585367	1.36E-05	3.18E-05
ENSG00000081148	-1.685575005	2.18E-44	4.28E-43
ENSG00000081154	-0.109069523	0.152902693	0.202660366
ENSG00000081177	-0.634722182	1.70E-16	8.80E-16
ENSG00000081181	-2.168410755	1.72E-21	1.18E-20
ENSG00000081189	1.204015963	2.31E-28	2.26E-27
ENSG00000081237	1.773994549	4.46E-36	6.12E-35
ENSG00000081248	-2.125455179	1.31E-25	1.11E-24
ENSG00000081277	1.960631126	1.05E-13	4.59E-13
ENSG00000081307	0.579579964	1.71E-10	6.03E-10
ENSG00000081320	0.584806134	1.14E-08	3.49E-08
ENSG00000081377	-0.751832154	3.35E-15	1.60E-14
ENSG00000081386	-0.395559804	2.19E-06	5.52E-06
ENSG00000081479	0.349561847	0.105109795	0.144749322
ENSG00000081665	-0.186275848	0.004689478	0.008143537
ENSG00000081692	0.117055537	0.076022533	0.107944049
ENSG00000081721	0.322366217	1.28E-07	3.59E-07
ENSG00000081760	-0.911097624	3.08E-28	2.99E-27
ENSG00000081791	-0.13705055	0.026722766	0.041257313
ENSG00000081800	-1.213079187	3.19E-05	7.17E-05
ENSG00000081803	-1.760926524	8.80E-77	5.30E-75
ENSG00000081818	0.094627188	0.531131741	0.587749135
ENSG00000081842	-0.69290423	0.000138553	0.000291069
ENSG00000081853	-0.822200801	1.89E-07	5.24E-07
ENSG00000081870	0.415276052	6.18E-13	2.55E-12
ENSG00000081913	-0.823319099	6.23E-20	3.94E-19
ENSG00000081923	-1.438553287	5.88E-37	8.40E-36
ENSG00000081985	2.561632438	2.15E-21	1.47E-20
ENSG00000082014	-0.458993004	3.13E-05	7.05E-05
ENSG00000082068	0.128399336	0.025099484	0.038940941
ENSG00000082074	1.607360909	2.79E-30	2.98E-29
ENSG00000082126	0.468206472	0.004377158	0.007636789
ENSG00000082146	-0.443081609	3.25E-06	8.07E-06
ENSG00000082153	-0.309953688	2.78E-05	6.29E-05
ENSG00000082175	-0.855745193	1.42E-06	3.64E-06
ENSG00000082196	0.802028977	0.000149952	0.000313874
ENSG00000082212	-0.026141753	0.73124245	0.762398847
ENSG00000082213	-0.516880293	8.91E-13	3.65E-12
ENSG00000082258	0.201081127	0.003898139	0.006847622
ENSG00000082269	-0.057709609	0.588305281	0.636898536
ENSG00000082293	-1.208432168	8.58E-08	2.45E-07
ENSG00000082397	-0.762683473	2.47E-12	9.82E-12
ENSG00000082438	-2.612098271	1.71E-109	2.50E-107
ENSG00000082458	-0.786625117	9.16E-26	7.86E-25
ENSG00000082482	-0.296053302	0.263589179	0.326735667
ENSG00000082497	-0.133761736	0.306201223	0.371654219
ENSG00000082512	0.732171572	1.15E-13	4.99E-13
ENSG00000082515	0.314957718	2.96E-06	7.38E-06
ENSG00000082516	0.191900195	0.015598147	0.025010225
ENSG00000082556	0.188266635	0.355863419	0.422320496
ENSG00000082641	-0.445877877	9.35E-09	2.88E-08
ENSG00000082684	3.781248945	2.96E-148	9.30E-146
ENSG00000082701	-0.334492347	1.28E-05	3.01E-05
ENSG00000082781	-0.389029112	2.34E-06	5.89E-06
ENSG00000082805	-0.709339802	7.06E-15	3.31E-14
ENSG00000082898	0.122488309	0.065643805	0.094429817
ENSG00000082929	4.980878495	6.35E-127	1.34E-124
ENSG00000082996	-0.067153129	0.403314084	0.469164807
ENSG00000083067	-1.133333099	8.68E-09	2.68E-08
ENSG00000083093	-0.059532697	0.381898986	0.448319156
ENSG00000083097	-0.330215556	0.000115753	0.000245392
ENSG00000083099	-0.78470192	2.80E-28	2.72E-27
ENSG00000083123	-1.434978796	8.05E-45	1.60E-43
ENSG00000083168	-0.335291408	6.23E-05	0.000135913
ENSG00000083223	0.105085341	0.18947755	0.245101016
ENSG00000083290	-0.21636769	0.002930351	0.005236618
ENSG00000083307	-4.171717404	1.09E-37	1.62E-36
ENSG00000083312	-0.452830848	1.11E-08	3.39E-08
ENSG00000083444	1.194436876	2.17E-30	2.34E-29
ENSG00000083454	1.694132359	9.83E-21	6.49E-20
ENSG00000083457	0.048859924	0.53001692	0.586768594
ENSG00000083520	-0.240048669	0.000429255	0.0008549
ENSG00000083535	-0.205105737	0.002506509	0.004521547
ENSG00000083544	0.121843537	0.101674218	0.140508396
ENSG00000083622	0.735353774	0.001638769	0.003034332
ENSG00000083635	-0.208154587	0.002635064	0.004741411
ENSG00000083642	-0.579966644	1.66E-12	6.67E-12
ENSG00000083720	-1.44771514	1.07E-12	4.37E-12
ENSG00000083750	-0.685153837	3.33E-22	2.39E-21
ENSG00000083782	2.63272057	4.22E-23	3.16E-22
ENSG00000083799	0.222530931	0.0048844	0.00845849
ENSG00000083807	-0.822396234	9.76E-24	7.53E-23
ENSG00000083812	-0.346694314	2.31E-08	6.90E-08
ENSG00000083814	0.528602102	6.64E-08	1.91E-07
ENSG00000083817	-0.035450757	0.661181667	0.700006041
ENSG00000083828	0.004241248	0.954479692	0.960742463
ENSG00000083838	-0.113390595	0.073551523	0.104754374
ENSG00000083844	0.007867687	0.910219845	0.921940014
ENSG00000083845	0.81212141	5.10E-19	3.05E-18
ENSG00000083857	-0.291800671	0.011342592	0.018561957
ENSG00000083896	-0.192203648	0.006962897	0.011776556
ENSG00000083937	-0.628838138	6.90E-15	3.23E-14
ENSG00000084070	0.726234026	5.67E-18	3.19E-17
ENSG00000084072	-0.010956564	0.851840852	0.871140566
ENSG00000084073	-0.746225466	6.00E-22	4.24E-21
ENSG00000084090	-0.792271433	2.03E-30	2.19E-29
ENSG00000084092	0.006572769	0.924586985	0.93495399
ENSG00000084093	-0.756378553	1.68E-19	1.04E-18
ENSG00000084110	1.33253784	8.86E-18	4.93E-17
ENSG00000084112	-0.100080576	0.196516733	0.253022896
ENSG00000084207	-0.763755809	8.84E-11	3.17E-10
ENSG00000084234	-0.83910031	3.69E-24	2.92E-23
ENSG00000084444	-1.156629609	4.71E-27	4.32E-26
ENSG00000084453	-2.60638791	4.36E-16	2.20E-15
ENSG00000084463	-0.275087255	0.000137763	0.000289461
ENSG00000084623	0.034543786	0.591194941	0.63953207
ENSG00000084628	3.798803562	7.07E-76	4.17E-74
ENSG00000084636	-0.255511405	0.139346937	0.186529781
ENSG00000084652	-0.069182782	0.262296649	0.325325627
ENSG00000084674	2.794510369	6.82E-21	4.55E-20
ENSG00000084676	-0.718720632	2.40E-19	1.46E-18
ENSG00000084693	-0.379717337	9.65E-07	2.51E-06
ENSG00000084710	-0.74857895	1.66E-08	5.02E-08
ENSG00000084731	0.236862733	0.022409383	0.0350277
ENSG00000084733	-0.210984862	0.00253889	0.004576206
ENSG00000084734	1.401617964	6.70E-08	1.93E-07
ENSG00000084754	-0.333825307	1.55E-05	3.60E-05
ENSG00000084764	-0.266525593	0.003097188	0.005517889
ENSG00000084774	0.216900622	0.007602307	0.012782629
ENSG00000085063	-0.517784428	2.63E-09	8.45E-09
ENSG00000085117	-1.713065475	2.25E-32	2.63E-31
ENSG00000085185	-0.31641179	0.000205771	0.000424401
ENSG00000085224	-0.605894866	4.78E-13	1.99E-12
ENSG00000085231	-0.206910752	0.000677794	0.001319051
ENSG00000085265	0.977492209	2.71E-11	1.01E-10
ENSG00000085274	-0.05396236	0.443441771	0.507646555
ENSG00000085276	-2.762489978	1.05E-91	1.02E-89
ENSG00000085365	-0.282670383	0.002102853	0.003835337
ENSG00000085377	-0.356472498	6.39E-08	1.85E-07
ENSG00000085382	-0.74098234	2.63E-19	1.60E-18
ENSG00000085415	-0.032212271	0.63471728	0.676220448
ENSG00000085433	-0.332734572	4.00E-05	8.92E-05
ENSG00000085449	0.184961216	0.020006035	0.031520752
ENSG00000085465	0.38870576	0.002092814	0.003818536
ENSG00000085491	-0.290944035	0.002402987	0.004344647
ENSG00000085511	-0.306468912	3.80E-05	8.48E-05
ENSG00000085514	1.535713812	6.08E-44	1.16E-42
ENSG00000085552	-1.941388863	2.43E-20	1.57E-19
ENSG00000085563	-1.795749598	6.22E-25	5.13E-24
ENSG00000085644	-0.026259023	0.708127057	0.742371821
ENSG00000085662	-1.135909932	2.39E-12	9.49E-12
ENSG00000085719	-0.693918915	6.00E-17	3.19E-16
ENSG00000085721	-0.109270021	0.125052627	0.169369227
ENSG00000085733	-0.035759017	0.568999347	0.620463924
ENSG00000085741	-1.835249885	2.31E-15	1.11E-14
ENSG00000085760	-0.34272264	3.19E-07	8.66E-07
ENSG00000085788	-0.36644287	5.41E-06	1.31E-05
ENSG00000085831	0.998324671	1.54E-14	7.07E-14
ENSG00000085832	-0.325635732	5.19E-07	1.38E-06
ENSG00000085840	0.886521168	1.15E-13	5.00E-13
ENSG00000085871	0.057566844	0.409535096	0.475049189
ENSG00000085872	-0.098848831	0.135066597	0.181399613
ENSG00000085978	0.804522146	1.13E-13	4.94E-13
ENSG00000085982	-0.227612653	0.000939642	0.001794078
ENSG00000085998	0.060184205	0.374862525	0.441416803
ENSG00000085999	2.32870594	4.85E-53	1.29E-51
ENSG00000086015	0.098238071	0.183447007	0.238221091
ENSG00000086061	-0.551024786	1.25E-11	4.72E-11
ENSG00000086062	-0.454148378	7.09E-06	1.70E-05
ENSG00000086065	-0.480362866	2.73E-09	8.76E-09
ENSG00000086102	0.042994048	0.550962158	0.605139688
ENSG00000086159	-2.272101668	3.22E-07	8.74E-07
ENSG00000086189	0.232906987	0.005779175	0.009905839
ENSG00000086200	0.038087106	0.659017348	0.698347511
ENSG00000086205	0.886318397	2.16E-09	6.98E-09
ENSG00000086232	-0.314142449	5.57E-07	1.48E-06
ENSG00000086288	2.613690335	2.03E-75	1.17E-73
ENSG00000086289	0.345245535	0.001832989	0.003372177
ENSG00000086300	1.077484461	1.76E-22	1.28E-21
ENSG00000086475	-0.722951802	2.11E-33	2.60E-32
ENSG00000086504	-0.054719716	0.461558481	0.524530822
ENSG00000086506	0.223643345	0.237781877	0.298761677
ENSG00000086544	0.359650323	0.000258234	0.000527795
ENSG00000086548	0.119831319	0.614285354	0.658234155
ENSG00000086570	-2.130789884	1.72E-32	2.02E-31
ENSG00000086589	0.252081134	6.68E-05	0.000145127
ENSG00000086598	0.203028632	0.006425649	0.010932767
ENSG00000086619	-0.255539068	0.00304692	0.005432734
ENSG00000086666	-0.384425624	1.40E-08	4.26E-08
ENSG00000086696	-1.015927464	1.88E-07	5.22E-07
ENSG00000086712	0.035282188	0.660408322	0.699379714
ENSG00000086717	2.313595795	1.79E-42	3.23E-41
ENSG00000086730	2.042866866	2.77E-78	1.74E-76
ENSG00000086758	-0.650804724	7.45E-14	3.28E-13
ENSG00000086827	-0.310503854	1.49E-05	3.47E-05
ENSG00000086848	-0.029780941	0.643409764	0.683966338
ENSG00000086967	0.862256731	2.14E-05	4.90E-05
ENSG00000086991	-1.343969589	2.00E-18	1.16E-17
ENSG00000087008	-0.283609415	2.60E-05	5.90E-05
ENSG00000087053	-0.046381055	0.534406697	0.590835131
ENSG00000087074	0.485431947	1.20E-05	2.82E-05
ENSG00000087076	0.263285746	0.048671465	0.071715007
ENSG00000087077	0.008628302	0.905324376	0.917753604
ENSG00000087085	1.058406182	1.42E-08	4.32E-08
ENSG00000087086	0.039400125	0.720749268	0.753047534
ENSG00000087087	0.075614604	0.27157233	0.335254313
ENSG00000087088	1.088999662	4.51E-47	9.71E-46
ENSG00000087095	-0.740211344	5.00E-26	4.35E-25
ENSG00000087111	-0.662864136	2.40E-13	1.02E-12
ENSG00000087116	1.835368689	5.46E-37	7.82E-36
ENSG00000087128	1.488925355	1.01E-05	2.38E-05
ENSG00000087152	-0.18359898	0.003924112	0.006891674
ENSG00000087157	0.35274239	1.69E-07	4.72E-07
ENSG00000087191	-0.373161883	4.01E-09	1.27E-08
ENSG00000087206	0.248489048	7.65E-05	0.000165199
ENSG00000087237	1.136067684	4.80E-20	3.05E-19
ENSG00000087245	0.192940796	0.226317503	0.286322832
ENSG00000087250	3.083165869	1.66E-27	1.55E-26
ENSG00000087253	-1.129327679	3.60E-22	2.57E-21
ENSG00000087258	-0.662709289	3.23E-05	7.26E-05
ENSG00000087263	-0.765784846	1.24E-31	1.41E-30
ENSG00000087266	1.564843945	5.49E-62	2.01E-60
ENSG00000087269	-0.045401936	0.531102484	0.587730845
ENSG00000087274	-0.192962129	0.002825485	0.005060578
ENSG00000087299	-1.50107738	1.63E-37	2.39E-36
ENSG00000087301	-0.247328411	0.019964773	0.031461108
ENSG00000087302	-0.063744058	0.286871423	0.35154692
ENSG00000087303	0.911546742	8.83E-10	2.94E-09
ENSG00000087338	0.018382433	0.823890553	0.846023668
ENSG00000087365	-0.352017858	1.44E-08	4.36E-08
ENSG00000087448	-0.512765679	5.49E-12	2.13E-11
ENSG00000087460	-0.152184405	0.053495415	0.078256004
ENSG00000087470	-0.63602536	2.13E-24	1.70E-23
ENSG00000087494	6.268513303	3.11E-112	4.73E-110
ENSG00000087495	-0.79530417	0.000794428	0.001531702
ENSG00000087502	0.058885528	0.384925	0.451274866
ENSG00000087510	-2.678388144	8.95E-21	5.92E-20
ENSG00000087586	0.818075432	8.92E-12	3.41E-11
ENSG00000087589	1.155156641	6.45E-18	3.62E-17
ENSG00000087842	0.229805953	0.006627456	0.01125001
ENSG00000087884	-0.113907667	0.11491301	0.156897255
ENSG00000087903	1.327114922	1.74E-32	2.05E-31
ENSG00000087995	-0.235633455	0.000203952	0.000420819
ENSG00000088002	-3.755848848	1.86E-68	8.52E-67
ENSG00000088035	-0.02627755	0.658181568	0.697533484
ENSG00000088038	0.127119599	0.057049953	0.082974725
ENSG00000088053	2.077012038	1.01E-30	1.11E-29
ENSG00000088179	-1.431454399	9.64E-63	3.64E-61
ENSG00000088205	0.004370112	0.954826584	0.961028784
ENSG00000088247	0.143197081	0.023898654	0.037199405
ENSG00000088256	-0.563126691	3.49E-11	1.29E-10
ENSG00000088280	-1.306072511	1.83E-33	2.26E-32
ENSG00000088298	0.469848104	1.27E-11	4.80E-11
ENSG00000088305	0.422690531	0.00016635	0.000346391
ENSG00000088320	0.774825894	5.93E-08	1.72E-07
ENSG00000088325	2.182010372	2.84E-46	5.95E-45
ENSG00000088340	5.401434564	3.02E-171	1.50E-168
ENSG00000088356	-0.104649164	0.133064716	0.179044301
ENSG00000088367	-0.914830967	1.24E-24	1.01E-23
ENSG00000088386	-0.391230945	0.145141584	0.193428558
ENSG00000088387	0.244098416	0.04177797	0.062293263
ENSG00000088448	0.630703647	1.29E-16	6.70E-16
ENSG00000088451	-0.039593149	0.57114596	0.622525368
ENSG00000088538	-1.27544705	9.40E-10	3.13E-09
ENSG00000088543	-1.036826685	2.72E-19	1.66E-18
ENSG00000088682	-0.650244691	1.40E-13	6.05E-13
ENSG00000088726	-1.339312321	2.52E-15	1.21E-14
ENSG00000088727	-0.983303008	2.15E-39	3.42E-38
ENSG00000088756	-0.792468987	2.34E-10	8.15E-10
ENSG00000088766	-0.480466584	1.15E-10	4.10E-10
ENSG00000088782	-1.208000634	1.08E-18	6.35E-18
ENSG00000088808	-0.411929242	6.95E-06	1.67E-05
ENSG00000088812	-1.069480222	2.39E-33	2.93E-32
ENSG00000088826	0.916811514	2.09E-16	1.07E-15
ENSG00000088827	2.480832536	8.03E-60	2.69E-58
ENSG00000088832	0.486831681	9.08E-13	3.71E-12
ENSG00000088833	0.072058601	0.220278657	0.279532993
ENSG00000088836	-4.848301475	7.71E-159	3.04E-156
ENSG00000088854	-0.61553427	3.88E-14	1.74E-13
ENSG00000088876	0.30723188	2.45E-06	6.14E-06
ENSG00000088881	0.392536961	0.001778732	0.003277321
ENSG00000088882	-0.577375312	0.009076269	0.015060253
ENSG00000088888	-0.190497625	0.006836578	0.011582
ENSG00000088899	-2.493258077	1.71E-73	9.26E-72
ENSG00000088926	-4.430599914	1.70E-60	5.82E-59
ENSG00000088930	-0.287652699	0.000294532	0.00059854
ENSG00000088970	-0.493012541	8.07E-10	2.70E-09
ENSG00000088986	0.149746293	0.017356283	0.027630628
ENSG00000088992	-0.309713691	0.080844502	0.114239216
ENSG00000089006	-0.439418062	3.50E-12	1.38E-11
ENSG00000089009	0.508336347	1.02E-13	4.44E-13
ENSG00000089012	3.26842103	3.71E-64	1.46E-62
ENSG00000089022	0.004553005	0.938643512	0.947135424
ENSG00000089041	2.590324388	3.50E-111	5.27E-109
ENSG00000089048	0.020338464	0.786797628	0.812814741
ENSG00000089050	-0.429091554	2.97E-07	8.11E-07
ENSG00000089053	0.063119459	0.264134791	0.327350475
ENSG00000089057	-0.229257585	0.007794199	0.01308146
ENSG00000089060	-0.404884723	4.00E-09	1.27E-08
ENSG00000089063	-0.437693809	1.31E-10	4.64E-10
ENSG00000089091	-0.131423277	0.156542657	0.206967995
ENSG00000089094	0.221205063	0.00061413	0.001201231
ENSG00000089101	-1.78248249	1.46E-28	1.44E-27
ENSG00000089116	0.076709256	0.683462391	0.720119257
ENSG00000089123	-0.196401434	0.00716876	0.01209815
ENSG00000089127	1.331005065	3.06E-38	4.66E-37
ENSG00000089154	-0.449119983	1.57E-09	5.13E-09
ENSG00000089157	0.874148906	1.07E-23	8.26E-23
ENSG00000089159	0.034052109	0.661197584	0.700006842
ENSG00000089163	-0.913733139	9.28E-25	7.56E-24
ENSG00000089169	1.292741988	1.79E-13	7.68E-13
ENSG00000089177	-0.815359182	1.55E-20	1.01E-19
ENSG00000089195	-0.852205319	1.51E-31	1.71E-30
ENSG00000089199	-3.960213852	3.14E-49	7.28E-48
ENSG00000089220	-1.406388211	1.75E-60	6.00E-59
ENSG00000089225	4.502686639	7.38E-41	1.25E-39
ENSG00000089234	-0.042888755	0.443344939	0.507548285
ENSG00000089248	-0.531144757	3.62E-14	1.62E-13
ENSG00000089250	-4.632980131	6.16E-124	1.23E-121
ENSG00000089280	0.193264118	0.007439097	0.01252234
ENSG00000089289	0.403372127	3.86E-07	1.04E-06
ENSG00000089327	1.573948253	1.84E-48	4.17E-47
ENSG00000089335	0.165441427	0.017862849	0.028378361
ENSG00000089351	1.143568394	3.37E-53	9.05E-52
ENSG00000089356	-0.343107545	0.259029759	0.321861606
ENSG00000089472	-0.041681164	0.742672279	0.772710511
ENSG00000089486	-0.44564547	5.03E-08	1.46E-07
ENSG00000089505	0.537820097	2.80E-07	7.66E-07
ENSG00000089558	1.317454526	4.90E-22	3.48E-21
ENSG00000089597	-0.111946693	0.126486471	0.171095406
ENSG00000089639	1.44725324	2.32E-52	6.05E-51
ENSG00000089682	0.009414034	0.90169034	0.914725299
ENSG00000089685	2.355110595	4.91E-51	1.22E-49
ENSG00000089692	3.334078818	1.81E-57	5.60E-56
ENSG00000089693	-0.326859362	5.45E-07	1.45E-06
ENSG00000089723	-0.607813906	2.64E-08	7.84E-08
ENSG00000089737	-0.682046298	2.17E-18	1.25E-17
ENSG00000089775	0.274820967	0.000204529	0.000421915
ENSG00000089818	-0.08126223	0.228517172	0.288694403
ENSG00000089820	0.861521131	9.77E-19	5.75E-18
ENSG00000089847	0.240400161	0.048987936	0.072146778
ENSG00000089876	-0.048146524	0.476887608	0.538801666
ENSG00000089902	-0.099240301	0.215482363	0.274298343
ENSG00000089916	-0.185567651	0.028683748	0.044024968
ENSG00000090006	-0.890369147	9.85E-10	3.27E-09
ENSG00000090013	0.203945961	0.013685091	0.022139621
ENSG00000090020	-0.755990371	1.75E-19	1.08E-18
ENSG00000090054	-0.59988566	2.52E-12	1.00E-11
ENSG00000090060	-0.282663778	2.27E-05	5.17E-05
ENSG00000090061	-0.138633105	0.124754929	0.169005687
ENSG00000090097	-0.425219595	4.00E-06	9.84E-06
ENSG00000090104	2.991452604	4.87E-86	3.95E-84
ENSG00000090238	0.38703625	7.93E-06	1.90E-05
ENSG00000090263	-0.305800276	6.31E-05	0.000137585
ENSG00000090266	-0.641807774	1.41E-14	6.47E-14
ENSG00000090273	-0.13204696	0.060382071	0.087391616
ENSG00000090316	-0.314216295	1.66E-06	4.23E-06
ENSG00000090339	1.25288662	7.30E-25	5.99E-24
ENSG00000090372	0.140963657	0.023745902	0.03697535
ENSG00000090376	0.766712758	2.09E-11	7.81E-11
ENSG00000090382	2.3815817	3.23E-42	5.75E-41
ENSG00000090402	0.303181455	0.106174122	0.14606692
ENSG00000090432	-0.647996309	3.87E-17	2.08E-16
ENSG00000090447	0.298642961	0.000397463	0.000794565
ENSG00000090470	-0.011356653	0.83897686	0.859718082
ENSG00000090487	-0.246359658	3.26E-05	7.33E-05
ENSG00000090512	-1.842262888	3.44E-12	1.35E-11
ENSG00000090520	0.274078018	3.27E-05	7.35E-05
ENSG00000090530	0.088557807	0.456175953	0.519506848
ENSG00000090534	0.791080699	0.000596584	0.001168991
ENSG00000090539	0.496444521	0.000343657	0.000692337
ENSG00000090554	0.721447343	2.11E-14	9.60E-14
ENSG00000090565	-0.326862916	0.000884538	0.001694964
ENSG00000090581	0.197410245	0.002675208	0.00480821
ENSG00000090612	-0.484189996	5.61E-13	2.33E-12
ENSG00000090615	0.288666335	3.61E-05	8.08E-05
ENSG00000090621	0.470679172	5.18E-12	2.01E-11
ENSG00000090659	0.833795972	3.23E-07	8.78E-07
ENSG00000090661	-0.043621627	0.660272886	0.699252323
ENSG00000090674	0.21067815	0.002328335	0.004219918
ENSG00000090686	-0.065355082	0.305610788	0.371054617
ENSG00000090776	-0.424044233	9.15E-07	2.39E-06
ENSG00000090857	-0.149835786	0.07331482	0.104446249
ENSG00000090861	-0.384172219	7.66E-07	2.01E-06
ENSG00000090863	-0.197113884	0.007615392	0.012801366
ENSG00000090889	2.124369498	5.62E-52	1.45E-50
ENSG00000090905	0.251776292	0.001232504	0.002319391
ENSG00000090924	1.598355915	7.79E-52	2.00E-50
ENSG00000090932	0.885521971	0.000132985	0.000279944
ENSG00000090971	-0.126099691	0.292089928	0.357126845
ENSG00000090975	-0.175800955	0.041495014	0.061903342
ENSG00000090989	0.040471736	0.495548085	0.555467613
ENSG00000091009	-0.085180709	0.193232406	0.249343459
ENSG00000091010	-0.116511633	0.342040116	0.408570528
ENSG00000091039	-0.487833062	1.84E-07	5.12E-07
ENSG00000091073	1.123834879	2.47E-54	6.90E-53
ENSG00000091106	1.688586204	1.30E-50	3.18E-49
ENSG00000091127	0.714850669	3.02E-17	1.63E-16
ENSG00000091128	-1.603323175	1.68E-13	7.20E-13
ENSG00000091129	-0.216831664	0.186668638	0.24191685
ENSG00000091136	-0.582256363	3.74E-08	1.10E-07
ENSG00000091137	-3.357127351	1.88E-66	8.01E-65
ENSG00000091138	-0.47668963	0.002698079	0.004847429
ENSG00000091140	-1.090069691	1.04E-32	1.24E-31
ENSG00000091157	-0.336424714	2.32E-05	5.30E-05
ENSG00000091164	-0.231536661	8.80E-05	0.000188895
ENSG00000091181	-2.061172475	1.48E-33	1.84E-32
ENSG00000091262	-0.338635638	0.037318761	0.056137405
ENSG00000091317	-0.533287387	1.11E-12	4.53E-12
ENSG00000091409	0.255607936	0.02512903	0.038981823
ENSG00000091428	0.901927594	1.47E-12	5.93E-12
ENSG00000091436	0.624145724	2.93E-10	1.01E-09
ENSG00000091482	-0.12411899	0.627821276	0.670389367
ENSG00000091483	-1.091176041	3.91E-45	7.90E-44
ENSG00000091490	1.539626203	4.72E-38	7.11E-37
ENSG00000091513	3.551902041	1.29E-31	1.46E-30
ENSG00000091527	-0.285274918	0.000625199	0.001221536
ENSG00000091536	0.603623539	3.69E-06	9.10E-06
ENSG00000091542	0.100051023	0.130234113	0.175675855
ENSG00000091583	-2.618051517	2.60E-19	1.59E-18
ENSG00000091592	1.047875076	4.09E-23	3.07E-22
ENSG00000091622	-1.574260589	7.38E-33	8.84E-32
ENSG00000091640	-0.429078962	6.68E-11	2.41E-10
ENSG00000091651	1.201467373	4.79E-22	3.40E-21
ENSG00000091656	-0.375813181	0.072467886	0.103357673
ENSG00000091664	0.124045348	0.495204516	0.55513334
ENSG00000091704	-3.019346966	9.54E-51	2.35E-49
ENSG00000091732	0.742810131	5.70E-29	5.75E-28
ENSG00000091831	-0.549764759	3.85E-06	9.50E-06
ENSG00000091844	1.232445273	8.12E-14	3.56E-13
ENSG00000091879	2.90547132	1.70E-85	1.35E-83
ENSG00000091947	-0.305573792	0.011530027	0.018852655
ENSG00000091972	1.552612082	1.13E-45	2.33E-44
ENSG00000091986	0.086370286	0.649335848	0.689266271
ENSG00000092009	-0.262244735	0.218077079	0.277257335
ENSG00000092010	0.039092398	0.568380286	0.619905986
ENSG00000092020	-0.115660972	0.097492783	0.135272372
ENSG00000092036	0.145375639	0.060932781	0.088127895
ENSG00000092051	-1.757013064	3.29E-44	6.38E-43
ENSG00000092054	-3.414956639	2.46E-121	4.53E-119
ENSG00000092067	1.293475733	6.66E-19	3.95E-18
ENSG00000092068	-3.594339685	3.72E-83	2.76E-81
ENSG00000092094	0.333359678	6.44E-07	1.70E-06
ENSG00000092096	-0.406855218	0.001507216	0.002805374
ENSG00000092098	-0.154604991	0.061538699	0.08891512
ENSG00000092108	-0.287205704	6.72E-06	1.62E-05
ENSG00000092140	-0.44161323	2.04E-07	5.65E-07
ENSG00000092148	-0.745712988	2.69E-16	1.38E-15
ENSG00000092199	-0.262705894	2.93E-05	6.62E-05
ENSG00000092200	0.828730229	2.76E-20	1.78E-19
ENSG00000092201	-0.487459062	3.01E-10	1.04E-09
ENSG00000092203	-0.294287543	0.00010966	0.00023301
ENSG00000092208	-0.162681571	0.017982495	0.028553704
ENSG00000092295	0.316150864	0.166000537	0.218210346
ENSG00000092330	-0.223578922	0.001291121	0.002423279
ENSG00000092345	-2.003266855	5.84E-29	5.88E-28
ENSG00000092377	-3.590936445	2.72E-51	6.85E-50
ENSG00000092421	1.857745035	1.34E-48	3.05E-47
ENSG00000092439	-0.78905318	5.84E-18	3.29E-17
ENSG00000092445	-2.312342517	8.79E-80	5.84E-78
ENSG00000092470	0.525764607	2.72E-09	8.74E-09
ENSG00000092529	-0.508220254	0.00724102	0.012212956
ENSG00000092531	-0.14532998	0.027972271	0.043018139
ENSG00000092607	2.93315941	1.53E-53	4.15E-52
ENSG00000092621	-1.491801228	3.93E-17	2.11E-16
ENSG00000092758	-1.558278924	3.75E-16	1.90E-15
ENSG00000092820	0.226856262	0.026345062	0.040716378
ENSG00000092841	-0.12337591	0.072532146	0.10343335
ENSG00000092847	0.027272531	0.734274296	0.76523158
ENSG00000092850	-0.340975997	0.040861252	0.06104861
ENSG00000092853	1.532314807	1.44E-29	1.49E-28
ENSG00000092871	0.022142644	0.791975051	0.81726742
ENSG00000092929	2.03472338	5.14E-66	2.17E-64
ENSG00000092931	-0.03532631	0.569389198	0.620815731
ENSG00000092964	0.596702569	2.78E-10	9.62E-10
ENSG00000092969	-0.559698774	8.11E-05	0.000174738
ENSG00000092978	-0.152271571	0.022314301	0.034889707
ENSG00000093000	-0.073191463	0.264400581	0.3276447
ENSG00000093009	2.551132174	7.56E-77	4.56E-75
ENSG00000093010	-0.575613714	3.18E-14	1.43E-13
ENSG00000093072	0.546320374	2.14E-05	4.89E-05
ENSG00000093100	2.634955287	9.46E-57	2.87E-55
ENSG00000093134	2.34168238	6.29E-28	6.01E-27
ENSG00000093144	-0.883019043	7.18E-32	8.22E-31
[truncated: 53,936 more rows]
