# Supplementary material for: Identification and Validation of the Prognostic Panel in Clear Cell Renal Cell Carcinoma Based on Resting Mast Cells for Prediction of Distant Metastasis and Immunotherapy Response
Source: Cells. 2023 Jan 1;12(1):180. doi: 10.3390/cells12010180 (PMC9818872; doi:10.3390/cells12010180)
Supplement: Supplementary file 1 [file cells-12-00180-s001.zip › Raw data/Enrichment analysis/KEGG_result_FC_top20.csv]

ID	Description	GeneRatio	BgRatio	pvalue	p.adjust	qvalue	geneID	Count
hsa04612	Antigen processing and presentation	22/245	78/8149	4.08E-16	1.02E-13	8.64E-14	6892/925/3107/3106/3108/3823/3805/926/3134/6891/3123/4261/3458/3119/8302/3822/972/3135/3105/6890/3821/3112	22
hsa04650	Natural killer cell mediated cytotoxicity	25/245	131/8149	7.51E-14	6.77E-12	5.70E-12	3937/9437/3107/3932/3106/3823/4773/7535/5551/4068/259197/3458/962/3822/3683/5880/3135/10870/51744/3105/919/356/3002/3821/4277	25
hsa05330	Allograft rejection	15/245	38/8149	8.09E-14	6.77E-12	5.70E-12	3107/3106/3108/3134/3123/5551/3458/3558/3119/3135/3105/356/3002/959/3112	15
hsa04658	Th1 and Th2 cell differentiation	21/245	92/8149	2.00E-13	1.25E-11	1.06E-11	3718/3561/864/3932/915/3108/917/4773/7535/6775/3123/3458/3558/3594/3119/3560/916/30009/919/3112/4794	21
hsa05332	Graft-versus-host disease	15/245	42/8149	4.63E-13	2.33E-11	1.96E-11	3107/3106/3108/3134/3123/5551/3458/3558/3119/3135/3105/356/3002/3821/3112	15
hsa04659	Th17 cell differentiation	22/245	108/8149	6.29E-13	2.48E-11	2.09E-11	3718/3561/3932/915/3108/917/50615/4773/7535/3123/3458/3662/3558/3594/3119/3560/916/30009/919/50943/3112/4794	22
hsa05320	Autoimmune thyroid disease	15/245	53/8149	2.18E-11	6.31E-10	5.32E-10	3107/3106/3108/3134/3123/5551/3558/3119/3135/3105/356/3002/959/1493/3112	15
hsa04660	T cell receptor signaling pathway	20/245	104/8149	2.26E-11	6.31E-10	5.32E-10	3937/925/3932/915/917/926/4773/7535/3458/9402/3558/3702/916/5133/29851/919/959/1493/4794/84433	20
hsa05340	Primary immunodeficiency	13/245	38/8149	3.32E-11	8.32E-10	7.02E-10	3718/925/3561/3932/915/926/7535/6891/4261/916/29851/6890/959	13
hsa05169	Epstein-Barr virus infection	26/245	202/8149	2.68E-10	6.12E-09	5.16E-09	9636/3718/6892/3665/864/3107/915/3106/3108/917/3134/6891/3627/3123/7128/4791/4938/3119/916/3683/3135/3105/919/6890/3112/4794	26
hsa04060	Cytokine-cytokine receptor interaction	31/245	295/8149	8.36E-10	1.61E-08	1.36E-08	10663/3561/4049/970/4283/6375/8784/50615/3627/146433/1234/10563/3458/3558/3594/282618/3601/3560/3603/6373/6846/6370/8740/939/7852/7133/356/55801/2833/3604/959	31
hsa05170	Human immunodeficiency virus 1 infection	25/245	212/8149	3.87E-09	6.94E-08	5.85E-08	10681/6892/3107/915/3106/917/3134/4773/6891/1234/916/164668/27350/115004/684/5880/3135/3105/919/7852/7133/356/60489/6890/140564	25
hsa04061	Viral protein interaction with cytokine and cytokine receptor	17/245	100/8149	5.52E-09	9.24E-08	7.79E-08	3561/4049/4283/6375/3627/146433/1234/10563/3558/3560/6373/6846/6370/8740/7852/7133/2833	17
hsa05166	Human T-cell leukemia virus 1 infection	24/245	222/8149	4.48E-08	6.62E-07	5.58E-07	291/3718/3561/4049/3107/3932/915/3106/3108/917/3134/4773/3123/4791/3558/3119/3601/3560/916/1029/3683/3135/3105/3112	24
hsa05321	Inflammatory bowel disease	13/245	65/8149	4.88E-08	6.80E-07	5.73E-07	3561/3108/50615/6775/3123/3458/3558/3594/3119/30009/64127/50943/3112	13
hsa04640	Hematopoietic cell lineage	14/245	99/8149	1.33E-06	1.75E-05	1.48E-05	925/915/3108/917/926/3123/924/914/951/3119/916/921/952/3112	14
hsa04672	Intestinal immune network for IgA production	10/245	49/8149	1.47E-06	1.85E-05	1.56E-05	3108/3123/3558/3119/3601/29851/6370/7852/959/3112	10
hsa04621	NOD-like receptor signaling pathway	18/245	184/8149	9.68E-06	0.000115656	9.75E-05	115362/3665/51393/114769/7128/9051/4938/330/2634/115361/3428/2633/5330/29108/64127/837/834/9447	18
hsa05235	PD-L1 expression and PD-1 checkpoint pathway in cancer	12/245	89/8149	1.27E-05	0.000144716	0.000121987	3932/915/917/4773/7535/3458/916/5133/10538/919/4794/55509	12
hsa04062	Chemokine signaling pathway	17/245	192/8149	6.22E-05	0.000678368	0.000571826	10681/3718/10663/7454/4283/6375/3627/1234/10563/3702/6373/6846/6370/5330/5880/7852/2833	17
