# Supplementary material for: Identification and Validation of the Prognostic Panel in Clear Cell Renal Cell Carcinoma Based on Resting Mast Cells for Prediction of Distant Metastasis and Immunotherapy Response
Source: Cells. 2023 Jan 1;12(1):180. doi: 10.3390/cells12010180 (PMC9818872; doi:10.3390/cells12010180)
Supplement: Supplementary file 1 [file cells-12-00180-s001.zip › Raw data/Enrichment analysis/module_blue.csv]

X
ENSG00000109819
ENSG00000248866
ENSG00000189241
ENSG00000152939
ENSG00000258857
ENSG00000122335
ENSG00000258847
ENSG00000171243
ENSG00000082438
ENSG00000234492
ENSG00000179152
ENSG00000188266
ENSG00000204947
ENSG00000215256
ENSG00000198908
ENSG00000237461
ENSG00000119888
ENSG00000197822
ENSG00000135951
ENSG00000198300
ENSG00000146085
ENSG00000149084
ENSG00000125375
ENSG00000131849
ENSG00000196482
ENSG00000138769
ENSG00000259687
ENSG00000072415
ENSG00000151090
ENSG00000083123
ENSG00000145536
ENSG00000204837
ENSG00000087299
ENSG00000166770
ENSG00000257446
ENSG00000119673
ENSG00000164946
ENSG00000143797
ENSG00000167912
ENSG00000211786
ENSG00000138796
ENSG00000162390
ENSG00000197885
ENSG00000184227
ENSG00000187391
ENSG00000113161
ENSG00000185437
ENSG00000212391
ENSG00000185056
ENSG00000131781
ENSG00000156687
ENSG00000197360
ENSG00000165813
ENSG00000109654
ENSG00000135443
ENSG00000144677
ENSG00000175198
ENSG00000250012
ENSG00000023228
ENSG00000205659
ENSG00000136143
ENSG00000244381
ENSG00000137992
ENSG00000245573
ENSG00000255085
ENSG00000236411
ENSG00000115109
ENSG00000116117
ENSG00000258940
ENSG00000102547
ENSG00000066926
ENSG00000116729
ENSG00000100897
ENSG00000171723
ENSG00000174514
ENSG00000069966
ENSG00000108375
ENSG00000123094
ENSG00000150672
ENSG00000248079
ENSG00000111912
ENSG00000100564
ENSG00000196860
ENSG00000247796
ENSG00000148842
ENSG00000139946
ENSG00000102048
ENSG00000112357
ENSG00000259138
ENSG00000101342
ENSG00000171722
ENSG00000233237
ENSG00000240225
ENSG00000141198
ENSG00000151729
ENSG00000232160
ENSG00000135108
ENSG00000164976
ENSG00000258789
ENSG00000225945
ENSG00000232699
ENSG00000186106
ENSG00000112425
ENSG00000204370
ENSG00000116761
ENSG00000148339
ENSG00000146233
ENSG00000102763
ENSG00000171612
ENSG00000198400
ENSG00000183723
ENSG00000258439
ENSG00000005108
ENSG00000168803
ENSG00000180336
ENSG00000156475
ENSG00000103599
ENSG00000259113
ENSG00000233509
ENSG00000213973
ENSG00000107537
ENSG00000206559
ENSG00000215277
ENSG00000100490
ENSG00000053108
ENSG00000196177
ENSG00000226268
ENSG00000140057
ENSG00000119689
ENSG00000104267
ENSG00000188693
ENSG00000109189
ENSG00000228549
ENSG00000161048
ENSG00000174032
ENSG00000233170
ENSG00000105852
ENSG00000067064
ENSG00000231312
ENSG00000235257
ENSG00000189233
ENSG00000260917
ENSG00000111816
ENSG00000233836
ENSG00000100450
ENSG00000162676
ENSG00000034510
ENSG00000187608
ENSG00000228168
ENSG00000224666
ENSG00000254709
ENSG00000043462
ENSG00000243649
ENSG00000223350
ENSG00000164483
ENSG00000105639
ENSG00000162894
ENSG00000129152
ENSG00000162739
ENSG00000167094
ENSG00000189430
ENSG00000224167
ENSG00000147138
ENSG00000197471
ENSG00000126882
ENSG00000231925
ENSG00000086288
ENSG00000234956
ENSG00000259436
ENSG00000154451
ENSG00000225492
ENSG00000185507
ENSG00000140511
ENSG00000261416
ENSG00000215580
ENSG00000205277
ENSG00000234142
ENSG00000211746
ENSG00000181036
ENSG00000135114
ENSG00000211725
ENSG00000165935
ENSG00000125462
ENSG00000138964
ENSG00000100628
ENSG00000211662
ENSG00000227053
ENSG00000211829
ENSG00000237422
ENSG00000253988
ENSG00000211795
ENSG00000172215
ENSG00000204622
ENSG00000130475
ENSG00000233306
ENSG00000116852
ENSG00000153563
ENSG00000147168
ENSG00000147234
ENSG00000255569
ENSG00000239636
ENSG00000142227
ENSG00000188373
ENSG00000226979
ENSG00000261438
ENSG00000166592
ENSG00000125726
ENSG00000176083
ENSG00000229613
ENSG00000245164
ENSG00000020633
ENSG00000211812
ENSG00000204525
ENSG00000258352
ENSG00000120875
ENSG00000182866
ENSG00000160185
ENSG00000211716
ENSG00000105409
ENSG00000258733
ENSG00000221946
ENSG00000181074
ENSG00000007264
ENSG00000168899
ENSG00000232815
ENSG00000229028
ENSG00000232216
ENSG00000167286
ENSG00000245954
ENSG00000211765
ENSG00000015285
ENSG00000260877
ENSG00000188011
ENSG00000211945
ENSG00000204264
ENSG00000256039
ENSG00000138755
ENSG00000115935
ENSG00000234745
ENSG00000211659
ENSG00000008516
ENSG00000091073
ENSG00000143184
ENSG00000261448
ENSG00000170858
ENSG00000226757
ENSG00000227191
ENSG00000186891
ENSG00000174307
ENSG00000148908
ENSG00000135426
ENSG00000050344
ENSG00000211787
ENSG00000163519
ENSG00000204482
ENSG00000183347
ENSG00000125245
ENSG00000211771
ENSG00000173272
ENSG00000222042
ENSG00000163564
ENSG00000092929
ENSG00000168071
ENSG00000204257
ENSG00000160654
ENSG00000026950
ENSG00000205810
ENSG00000177721
ENSG00000189013
ENSG00000223534
ENSG00000103522
ENSG00000125084
ENSG00000172116
ENSG00000189238
ENSG00000240954
ENSG00000249896
ENSG00000186470
ENSG00000243466
ENSG00000131094
ENSG00000130755
ENSG00000204642
ENSG00000198758
ENSG00000253182
ENSG00000101096
ENSG00000089327
ENSG00000089012
ENSG00000100092
ENSG00000115085
ENSG00000187688
ENSG00000211720
ENSG00000232884
ENSG00000138378
ENSG00000253755
ENSG00000178860
ENSG00000089639
ENSG00000223648
ENSG00000211651
ENSG00000204267
ENSG00000211782
ENSG00000111801
ENSG00000211779
ENSG00000235978
ENSG00000169245
ENSG00000211785
ENSG00000157368
ENSG00000075886
ENSG00000089692
ENSG00000122043
ENSG00000160791
ENSG00000227619
ENSG00000167550
ENSG00000196126
ENSG00000196433
ENSG00000130592
ENSG00000163162
ENSG00000246084
ENSG00000178623
ENSG00000234883
ENSG00000131203
ENSG00000211714
ENSG00000167476
ENSG00000238171
ENSG00000180712
ENSG00000229391
ENSG00000173762
ENSG00000117215
ENSG00000211673
ENSG00000237988
ENSG00000253490
ENSG00000180644
ENSG00000211721
ENSG00000183918
ENSG00000099331
ENSG00000204397
ENSG00000261644
ENSG00000237372
ENSG00000254406
ENSG00000224373
ENSG00000179583
ENSG00000252147
ENSG00000211751
ENSG00000211796
ENSG00000205220
ENSG00000128335
ENSG00000132832
ENSG00000156234
ENSG00000259834
ENSG00000257242
ENSG00000211728
ENSG00000240864
ENSG00000118503
ENSG00000077150
ENSG00000075884
ENSG00000101082
ENSG00000123329
ENSG00000196188
ENSG00000183395
ENSG00000163518
ENSG00000204475
ENSG00000115523
ENSG00000211806
ENSG00000111537
ENSG00000255819
ENSG00000130643
ENSG00000110852
ENSG00000211791
ENSG00000155265
ENSG00000163040
ENSG00000124508
ENSG00000226025
ENSG00000211698
ENSG00000211896
ENSG00000172543
ENSG00000229754
ENSG00000143851
ENSG00000197057
ENSG00000125910
ENSG00000211813
ENSG00000230812
ENSG00000167664
ENSG00000026297
ENSG00000129226
ENSG00000211780
ENSG00000104814
ENSG00000181847
ENSG00000187840
ENSG00000105372
ENSG00000225720
ENSG00000140368
ENSG00000106948
ENSG00000238121
ENSG00000100351
ENSG00000142634
ENSG00000089127
ENSG00000211933
ENSG00000235576
ENSG00000188820
ENSG00000205784
ENSG00000135439
ENSG00000146094
ENSG00000160999
ENSG00000180549
ENSG00000211677
ENSG00000110934
ENSG00000137265
ENSG00000211665
ENSG00000196843
ENSG00000163462
ENSG00000109471
ENSG00000023445
ENSG00000026751
ENSG00000162645
ENSG00000163013
ENSG00000196358
ENSG00000237914
ENSG00000163219
ENSG00000211804
ENSG00000122224
ENSG00000168961
ENSG00000164112
ENSG00000099958
ENSG00000050730
ENSG00000223750
ENSG00000211670
ENSG00000211934
ENSG00000211640
ENSG00000211717
ENSG00000182183
ENSG00000251578
ENSG00000116824
ENSG00000211710
ENSG00000166278
ENSG00000211724
ENSG00000237254
ENSG00000096996
ENSG00000180096
ENSG00000105374
ENSG00000118513
ENSG00000142347
ENSG00000104894
ENSG00000211747
ENSG00000106397
ENSG00000105122
ENSG00000117091
ENSG00000182393
ENSG00000113263
ENSG00000226660
ENSG00000211753
ENSG00000260929
ENSG00000083782
ENSG00000229769
ENSG00000220412
ENSG00000143753
ENSG00000213145
ENSG00000179344
ENSG00000160856
ENSG00000102879
ENSG00000171954
ENSG00000236935
ENSG00000137496
ENSG00000229142
ENSG00000211972
ENSG00000013725
ENSG00000235304
ENSG00000180448
ENSG00000134470
ENSG00000234663
ENSG00000183542
ENSG00000161405
ENSG00000117090
ENSG00000100385
ENSG00000198851
ENSG00000184922
ENSG00000211897
ENSG00000175779
ENSG00000132274
ENSG00000172349
ENSG00000211694
ENSG00000256714
ENSG00000188389
ENSG00000205809
ENSG00000131188
ENSG00000255987
ENSG00000237927
ENSG00000211801
ENSG00000147889
ENSG00000167208
ENSG00000223511
ENSG00000115155
ENSG00000169248
ENSG00000162654
ENSG00000258116
ENSG00000072786
ENSG00000211792
ENSG00000163600
ENSG00000213654
ENSG00000179253
ENSG00000163565
ENSG00000259792
ENSG00000023892
ENSG00000027869
ENSG00000226004
ENSG00000025708
ENSG00000167895
ENSG00000185433
ENSG00000116176
ENSG00000211745
ENSG00000143185
ENSG00000136286
ENSG00000100298
ENSG00000117228
ENSG00000248099
ENSG00000244509
ENSG00000239617
ENSG00000179715
ENSG00000171700
ENSG00000019582
ENSG00000151651
ENSG00000127152
ENSG00000128805
ENSG00000073861
ENSG00000172673
ENSG00000211767
ENSG00000222037
ENSG00000005844
ENSG00000089351
ENSG00000230196
ENSG00000258955
ENSG00000131142
ENSG00000232869
ENSG00000230155
ENSG00000153283
ENSG00000168229
ENSG00000227531
ENSG00000164430
ENSG00000146112
ENSG00000137841
ENSG00000010030
ENSG00000211947
ENSG00000124256
ENSG00000124196
ENSG00000175938
ENSG00000211644
ENSG00000240065
ENSG00000110448
ENSG00000156127
ENSG00000167618
ENSG00000206341
ENSG00000211777
ENSG00000130303
ENSG00000218358
ENSG00000237181
ENSG00000125735
ENSG00000211784
ENSG00000128340
ENSG00000163508
ENSG00000143110
ENSG00000100342
ENSG00000204632
ENSG00000077984
ENSG00000211727
ENSG00000148600
ENSG00000253291
ENSG00000160219
ENSG00000198604
ENSG00000116299
ENSG00000169583
ENSG00000230747
ENSG00000137078
ENSG00000023902
ENSG00000128011
ENSG00000103490
ENSG00000126264
ENSG00000165949
ENSG00000227039
ENSG00000122223
ENSG00000167207
ENSG00000236481
ENSG00000104783
ENSG00000254750
ENSG00000211816
ENSG00000211890
ENSG00000139193
ENSG00000211799
ENSG00000206503
ENSG00000211764
ENSG00000211790
ENSG00000196954
ENSG00000181215
ENSG00000211776
ENSG00000232117
ENSG00000137752
ENSG00000185905
ENSG00000205045
ENSG00000079263
ENSG00000211766
ENSG00000229228
ENSG00000211778
ENSG00000233093
ENSG00000243629
ENSG00000198821
ENSG00000241490
ENSG00000049247
ENSG00000152969
ENSG00000255221
ENSG00000028277
ENSG00000170684
ENSG00000121966
ENSG00000211734
ENSG00000175463
ENSG00000028137
ENSG00000117560
ENSG00000100453
ENSG00000140464
ENSG00000211752
ENSG00000169442
ENSG00000145649
ENSG00000172183
ENSG00000256262
ENSG00000172927
ENSG00000230099
ENSG00000152076
ENSG00000211820
ENSG00000136490
ENSG00000113088
ENSG00000157343
ENSG00000244720
ENSG00000211750
ENSG00000168421
ENSG00000072818
ENSG00000240143
ENSG00000230266
ENSG00000258987
ENSG00000211772
ENSG00000211797
ENSG00000241657
ENSG00000106538
ENSG00000211809
ENSG00000237702
ENSG00000211749
ENSG00000198885
ENSG00000178773
ENSG00000109943
ENSG00000232578
ENSG00000111536
ENSG00000204261
ENSG00000247774
ENSG00000239713
ENSG00000122188
ENSG00000163568
ENSG00000186810
ENSG00000256553
ENSG00000257924
ENSG00000146285
ENSG00000129667
ENSG00000159556
ENSG00000211805
ENSG00000049249
ENSG00000211942
ENSG00000256128
ENSG00000198959
ENSG00000188282
ENSG00000258181
ENSG00000249454
ENSG00000211899
ENSG00000197540
ENSG00000185482
ENSG00000049768
ENSG00000087085
ENSG00000211713
ENSG00000167984
ENSG00000168394
ENSG00000261000
ENSG00000102245
ENSG00000104951
ENSG00000142002
ENSG00000004468
ENSG00000099377
ENSG00000173442
ENSG00000211814
ENSG00000100599
ENSG00000134594
ENSG00000187862
ENSG00000170542
ENSG00000159753
ENSG00000163599
ENSG00000134545
ENSG00000137101
ENSG00000124203
ENSG00000141497
ENSG00000241106
ENSG00000211706
ENSG00000204516
ENSG00000146232
ENSG00000260997
ENSG00000243811
ENSG00000198286
ENSG00000225079
ENSG00000211648
ENSG00000211679
ENSG00000123685
