# Supplementary material for: Identification and Validation of the Prognostic Panel in Clear Cell Renal Cell Carcinoma Based on Resting Mast Cells for Prediction of Distant Metastasis and Immunotherapy Response
Source: Cells. 2023 Jan 1;12(1):180. doi: 10.3390/cells12010180 (PMC9818872; doi:10.3390/cells12010180)
Supplement: Supplementary file 1 [file cells-12-00180-s001.zip › Raw data/Evaluation of risk score model/riskscore_3key.xls]

id	futime	fustat	TOM1L1	CFB	PPP1R18	riskScore	risk
TCGA-B2-3923	992	0	11.51272673	5.894381172	9.280643594	0.101566903	low
TCGA-A3-3328	1385	0	12.68593376	6.134770796	9.326339376	0.074579485	low
TCGA-AK-3447	1217	0	11.75028347	5.931898118	9.440556572	0.102133799	low
TCGA-AK-3443	1423	0	12.62223497	3.37978248	9.517798234	0.049121299	low
TCGA-B8-5546	505	0	12.26135462	5.999095819	9.571082291	0.093329213	low
TCGA-AK-3433	3409	0	11.61319791	3.681885369	9.739913162	0.079773178	low
TCGA-AK-3440	2865	0	11.34768389	6.608383389	10.02429635	0.173639503	low
TCGA-AK-3427	3583	0	13.20628025	3.57667453	10.13279104	0.0563414	low
TCGA-B8-4619	523	0	12.77347244	8.465412768	10.34377998	0.182032238	low
TCGA-T7-A92I	356	0	12.92461147	9.301357734	10.46550462	0.215391867	low
TCGA-BP-4334	645	1	9.580960126	6.083255159	10.4683324	0.340343567	low
TCGA-AK-3465	369	0	10.76744287	7.286673076	10.47120206	0.293297521	low
TCGA-B8-A54E	909	0	11.47904923	7.613902472	10.48898565	0.250621493	low
TCGA-CZ-4866	3267	0	12.13224834	9.857914839	10.51146556	0.315593563	low
TCGA-B0-5117	1608	0	10.61376385	5.983058903	10.58880126	0.253610175	low
TCGA-B4-5832	155	0	11.47651089	9.805221411	10.62265698	0.406042038	low
TCGA-A3-3385	1993	0	12.49902828	9.381302209	10.64168372	0.27214887	low
TCGA-AS-3777	1238	0	12.09469594	14.55816097	10.65779792	0.840722757	low
TCGA-BP-4756	374	0	12.60350684	8.426611343	10.69340996	0.224585113	low
TCGA-CZ-4859	1787	0	11.8623983	8.3111184	10.90026033	0.306803376	low
TCGA-B8-4146	511	0	11.82724329	9.492584228	10.97603613	0.402992549	low
TCGA-B2-5635	755	0	11.90193895	11.43850943	10.99108572	0.57501771	low
TCGA-B4-5838	166	0	12.12575112	9.638280368	10.99719681	0.380298802	low
TCGA-CZ-5989	1905	0	11.73439157	9.596693026	11.01919885	0.432134295	low
TCGA-BP-4164	992	1	12.09169453	9.578505493	11.0651919	0.39234318	low
TCGA-B4-5377	365	0	11.4390351	9.370355659	11.07608409	0.467144823	low
TCGA-B8-4621	788	0	11.90973476	10.93101553	11.12186731	0.553215501	low
TCGA-AK-3456	1143	0	12.18803688	6.818987421	11.13784433	0.232059744	low
TCGA-6D-AA2E	362	0	11.71531469	6.586363784	11.14412103	0.259036449	low
TCGA-B8-A54K	469	0	12.12487697	10.79608343	11.16097515	0.512436067	low
TCGA-AK-3451	2868	0	11.2644522	10.99683982	11.19958902	0.714423038	low
TCGA-B0-5712	2722	0	12.46926419	10.61848538	11.2238536	0.456724964	low
TCGA-A3-3363	319	0	12.8307797	11.5649618	11.22638854	0.488085389	low
TCGA-AK-3450	1508	0	12.04534243	10.09803424	11.23971375	0.477131108	low
TCGA-EU-5907	127	0	11.82963516	11.11536618	11.28480896	0.634397906	low
TCGA-B8-4151	1299	0	12.28047464	9.665754592	11.28791165	0.416606062	low
TCGA-B8-5159	722	0	12.42535285	10.93746653	11.30285951	0.510832303	low
TCGA-CJ-4638	431	1	10.78870632	11.32951744	11.30285951	0.930597609	low
TCGA-B4-5843	11	0	11.8775747	9.971741092	11.32524012	0.511468129	low
TCGA-CW-5591	2271	0	12.03186812	11.30149807	11.33517834	0.630769206	low
TCGA-B2-5633	963	0	11.94800333	11.39272715	11.3468569	0.662972634	low
TCGA-CZ-5453	2419	1	11.78832719	8.821155501	11.37074893	0.431348031	low
TCGA-BP-4775	1843	0	11.70457087	8.8995819	11.3975416	0.45544288	low
TCGA-B2-3924	1092	0	12.3271203	10.22150802	11.40597705	0.482311421	low
TCGA-CZ-5463	662	0	12.39176083	9.798698491	11.41338556	0.43720407	low
TCGA-BP-5190	1011	0	12.34422325	11.54347092	11.42351741	0.622836696	low
TCGA-BP-4976	1632	0	11.89470429	9.228019596	11.42941102	0.463137219	low
TCGA-AK-3458	1168	0	12.15495558	11.09988044	11.43654713	0.611642484	low
TCGA-BP-4969	1794	0	11.32779885	7.24749249	11.46172601	0.385991864	low
TCGA-B0-5099	485	1	11.84136521	8.832972861	11.46596211	0.444327029	low
TCGA-CZ-5986	373	0	12.30599338	9.974907401	11.47271992	0.477844363	low
TCGA-B0-5707	3744	0	11.83299746	11.4534382	11.48133248	0.740940805	low
TCGA-CZ-4853	774	0	12.15147386	10.28495753	11.50026654	0.539697597	low
TCGA-A3-A8OV	340	0	11.51867609	9.051834157	11.50045237	0.522168223	low
TCGA-BP-4766	1462	0	11.68600972	9.011025898	11.5057064	0.492245478	low
TCGA-BP-4768	400	0	12.01045543	10.84163383	11.50820285	0.630467398	low
TCGA-CJ-5680	768	1	11.8217779	10.08189634	11.51776602	0.581734798	low
TCGA-BP-5192	714	0	11.96158291	8.328987028	11.52817992	0.399641658	low
TCGA-A3-3357	2688	0	11.55717616	10.69534151	11.5323057	0.716970344	low
TCGA-A3-3306	1120	0	12.65136975	10.31665002	11.53790507	0.470756729	low
TCGA-CW-5581	2799	0	11.71550849	10.21168322	11.53954277	0.623331858	low
TCGA-A3-3382	574	0	11.18712525	10.2752082	11.55039807	0.751229872	low
TCGA-DV-5567	2004	0	11.98782106	10.15645552	11.56550569	0.572093663	low
TCGA-CW-5583	2489	0	11.76317195	9.131187587	11.61630255	0.517389067	low
TCGA-BP-4340	562	1	12.16616771	9.230570819	11.62380293	0.465029372	low
TCGA-CJ-4897	3341	0	11.94996219	9.218599897	11.62987788	0.498679294	low
TCGA-BP-5174	2257	0	11.65209535	10.04540555	11.63150381	0.643203807	low
TCGA-BP-5202	29	0	12.09984036	10.11336066	11.64495852	0.568033506	low
TCGA-CJ-4885	3451	0	11.74796701	10.29278947	11.66211621	0.663374253	low
TCGA-G6-A8L7	2133	0	10.31330798	10.72438546	11.66731628	1.144078437	high
TCGA-BP-4177	1670	0	12.23632326	8.763350935	11.67108859	0.425061621	low
TCGA-A3-3320	1508	0	11.92770402	8.513537007	11.67985835	0.449198338	low
TCGA-B0-5702	2172	0	8.540649661	13.4804349	11.68152814	3.445426804	high
TCGA-BP-4763	1270	1	12.31013721	10.87885616	11.68247349	0.625621618	low
TCGA-B4-5378	175	0	11.85925835	9.354907627	11.6833895	0.540275901	low
TCGA-BP-4760	2361	0	11.83816942	9.607001827	11.68375344	0.57092492	low
TCGA-B0-5083	1045	1	10.93966698	7.823362028	11.68656751	0.542016741	low
TCGA-A3-3373	1621	0	11.64548303	10.43486706	11.69188841	0.71427624	low
TCGA-AK-3455	683	1	12.39227921	10.59057863	11.69859527	0.581001673	low
TCGA-A3-3329	1624	0	11.49033145	9.705058232	11.70889232	0.658043101	low
TCGA-B4-5836	141	0	11.87919969	10.56777407	11.71550849	0.687307497	low
TCGA-B0-5119	1552	0	11.73121833	9.128329788	11.74087381	0.553670565	low
TCGA-CZ-5457	2754	0	12.0265274	9.453428937	11.74611707	0.537295588	low
TCGA-A3-3362	1559	0	11.80106202	8.969246373	11.74686818	0.526644061	low
TCGA-BP-4959	2660	0	11.63794292	9.8361976	11.74704474	0.655125599	low
TCGA-BP-4999	1266	0	11.83478589	8.624004184	11.75085875	0.488578061	low
TCGA-CZ-5465	2564	1	11.53754291	9.966493652	11.75919354	0.697580737	low
TCGA-CZ-5451	1929	0	12.12465042	9.860991693	11.7729557	0.569979427	low
TCGA-CJ-6032	3639	0	11.70437383	10.32913755	11.78283538	0.716625533	low
TCGA-BP-4174	1879	0	12.03679133	10.75422053	11.78772893	0.700368125	low
TCGA-B0-5075	637	1	11.52425635	10.6251386	11.79280227	0.807223144	low
TCGA-CJ-4644	336	1	12.01467171	9.872459523	11.80106202	0.59953879	low
TCGA-BP-4803	204	0	12.12044789	11.19652566	11.80425251	0.747800634	low
TCGA-AS-3778	43	0	11.78207796	10.03339146	11.80581972	0.667643453	low
TCGA-BP-4761	182	0	9.791424036	11.44025495	11.81405828	1.660879644	high
TCGA-BP-4325	2964	0	12.10809878	9.7022067	11.82704314	0.57005603	low
TCGA-B0-4846	1200	1	11.76980742	10.16214715	11.83397053	0.696072861	low
TCGA-B0-4707	600	1	10.4234005	10.83335079	11.84234456	1.223548032	high
TCGA-CZ-5462	311	1	11.69558286	11.84543487	11.84234456	0.987630464	high
TCGA-B0-5701	2461	0	12.26449971	9.704176756	11.84446982	0.546803632	low
TCGA-B8-4154	1380	0	12.95049713	9.598025079	11.8547106	0.432074868	low
TCGA-CJ-4874	2283	0	11.90136162	9.782960686	11.85925835	0.627971165	low
TCGA-DV-5576	727	1	11.75415696	11.12086305	11.8602485	0.850823578	low
TCGA-A3-3317	1491	0	11.58032334	10.13833465	11.86516627	0.747096712	low
TCGA-CZ-5985	1997	0	12.14967125	12.22349322	11.87156941	0.930473914	low
TCGA-MW-A4EC	498	0	10.92191275	8.434396183	11.87677942	0.669552397	low
TCGA-CW-6088	3222	0	11.72766287	9.93457885	11.8897087	0.693256588	low
TCGA-3Z-A93Z	385	0	11.08241912	9.607443829	11.89114106	0.801386194	low
TCGA-CZ-5458	2789	0	11.62987788	10.93018261	11.8972798	0.868548635	low
TCGA-BP-4797	1107	0	10.71119592	9.954865004	11.90532083	0.971137856	low
TCGA-B0-5696	2609	0	12.06871837	10.36173563	11.90712055	0.679880001	low
TCGA-B0-5705	4537	0	11.99578565	9.643239194	11.90871753	0.607005261	low
TCGA-CW-5580	1964	1	11.74910958	9.814565422	11.90953039	0.679119019	low
TCGA-A3-3331	1257	0	11.97547862	9.895549253	11.91598754	0.643373566	low
TCGA-CJ-5683	1889	0	11.47904923	9.489184438	11.91680609	0.698199566	low
TCGA-A3-3335	1886	0	12.12944297	10.20404178	11.9170079	0.649937422	low
TCGA-B0-4945	2145	1	11.43813506	10.41959302	11.91990138	0.846516872	low
TCGA-BP-5194	408	0	11.77727852	9.319542785	11.92170461	0.615664243	low
TCGA-BP-4351	970	0	11.18370441	10.02630949	11.93013905	0.855950837	low
TCGA-BP-4807	211	0	11.67669436	10.76983311	11.93333631	0.843816264	low
TCGA-BP-4158	3377	0	12.13268062	7.768076009	11.93450103	0.410670972	low
TCGA-CZ-5987	445	1	11.8127478	10.62037433	11.93450103	0.785445844	low
TCGA-A3-3352	561	1	11.85808531	9.834571908	11.93494314	0.666161653	low
TCGA-BP-5187	406	0	12.51343403	10.17263006	11.94594604	0.578962434	low
TCGA-B8-5550	1476	0	11.14844226	11.14070846	11.94634637	1.07960597	high
TCGA-AK-3436	3331	0	11.59186738	10.73076682	11.94654679	0.865939377	low
TCGA-BP-4347	1367	0	11.41441709	9.272719496	11.95222799	0.695279753	low
TCGA-DV-A4W0	2470	0	11.87036472	9.92131383	11.95414513	0.680718121	low
TCGA-A3-A8CQ	3	0	11.19469037	9.374331608	11.95750106	0.762551358	low
TCGA-BP-5183	1291	0	12.35766403	10.59676011	11.95871289	0.664015069	low
TCGA-A3-3316	1493	0	10.93321133	10.70139438	11.96158291	1.071041475	high
TCGA-AK-3460	2508	0	11.99281552	9.305541236	11.96533441	0.584791682	low
TCGA-CJ-4634	3498	0	11.79414196	9.610154936	11.96533441	0.660669438	low
TCGA-BP-4341	1589	1	10.92105142	9.698100743	11.9661396	0.889266672	low
TCGA-BP-4162	3074	0	11.363084	9.139245703	11.96759773	0.693945954	low
TCGA-A3-3370	2274	0	11.43758523	8.795766013	11.96821487	0.634640477	low
TCGA-A3-3322	1478	0	12.14241785	8.172124653	11.96953078	0.449587001	low
TCGA-A3-3367	2270	0	12.02867872	10.54905517	11.97012855	0.735079608	low
TCGA-BP-5176	1590	1	12.30575252	9.605479518	11.97032952	0.561522121	low
TCGA-CJ-4893	750	0	11.61249225	9.878394639	11.9715365	0.739314478	low
TCGA-BP-4327	109	1	10.81895997	9.960639506	11.97239642	0.969027316	low
TCGA-BP-4781	2080	0	11.56874565	10.56201284	11.9874187	0.860907213	low
TCGA-B0-5691	3431	0	11.53194014	9.308223572	11.98761989	0.685348933	low
TCGA-B2-A4SR	507	0	11.4233343	9.456708972	11.98863646	0.730435959	low
TCGA-B0-5102	2764	1	11.09969915	10.64534224	11.98990138	1.017883949	high
TCGA-G6-A5PC	242	1	10.42535499	11.7427539	11.99260462	1.560841112	high
TCGA-BP-4964	1862	0	11.80304641	10.61287905	11.99365011	0.808761049	low
TCGA-B0-4852	1121	1	11.66485058	9.705516443	12.00414344	0.714120489	low
TCGA-B8-5549	194	0	11.72252842	11.10544937	12.00859854	0.918331314	low
TCGA-A3-3365	873	0	11.75047468	8.112189927	12.0150865	0.514793197	low
TCGA-BP-5186	693	0	11.83280975	8.484270798	12.01661198	0.538769223	low
TCGA-A3-3372	735	0	11.52425635	10.34743471	12.02067595	0.851236175	low
TCGA-A3-3359	2504	0	11.54313706	9.293817792	12.02232865	0.692122275	low
TCGA-CZ-4856	18	0	11.55286087	10.47781125	12.02339565	0.86587275	low
TCGA-A3-3374	1314	0	10.45833445	6.293311718	12.02573087	0.552759001	low
TCGA-BP-4784	1854	0	11.43326785	10.25337555	12.02913527	0.864201177	low
TCGA-B0-5695	2150	0	11.57541081	9.649723638	12.03390648	0.737249694	low
TCGA-EU-5906	206	0	11.77598132	9.618271343	12.03453952	0.68738457	low
TCGA-B0-4713	202	1	10.71624132	12.57950382	12.03539533	1.702414327	high
TCGA-A3-3380	567	0	11.80069738	6.962048752	12.0403441	0.411299221	low
TCGA-B0-4818	510	1	12.30431117	10.192314	12.04099085	0.649606116	low
TCGA-CJ-5679	679	1	11.20545982	10.95665182	12.04120319	1.06962998	high
TCGA-CW-5585	2609	0	11.83897854	7.696512283	12.04166923	0.467887659	low
TCGA-EU-5905	119	0	11.21179771	10.25838773	12.04251299	0.934499497	low
TCGA-A3-3308	16	0	11.15409507	9.146157203	12.05354655	0.773398685	low
TCGA-CZ-5984	2067	0	11.48065759	10.90964271	12.05507132	0.976818462	high
TCGA-B8-A54F	519	0	11.78575478	11.19808429	12.05728773	0.937029009	low
TCGA-BP-5189	822	1	11.60679554	11.67633657	12.0597278	1.088722413	high
TCGA-BP-4176	1955	0	11.50203421	10.80506437	12.06227804	0.954122699	low
TCGA-BP-4769	1876	0	11.06568606	10.41662133	12.06269593	1.01897362	high
TCGA-CJ-4643	1793	0	11.38240204	9.216120699	12.06916077	0.733819057	low
TCGA-B8-5165	737	0	11.85733648	8.476568896	12.07021484	0.547268528	low
TCGA-A3-3323	1106	0	11.61139991	11.55410915	12.07133179	1.067742216	high
TCGA-BP-5185	1132	0	10.28563113	9.514589775	12.07556887	1.107684084	high
TCGA-A3-3343	945	0	12.27704098	10.18618923	12.0777046	0.665843025	low
TCGA-B0-5699	3841	0	11.7589919	9.978235332	12.08412416	0.757746485	low
TCGA-BP-5180	2263	0	12.16594626	11.1179013	12.09038101	0.829561465	low
TCGA-B0-5713	2782	0	11.55641512	10.41326695	12.09190793	0.881995429	low
TCGA-B0-5711	3989	0	11.8919701	9.948443706	12.09341594	0.725124046	low
TCGA-CJ-4635	1416	0	11.61737954	10.58255933	12.10071287	0.897079559	low
TCGA-BP-4975	1433	0	12.22764499	9.354168208	12.10114638	0.583232687	low
TCGA-B8-5553	435	0	11.63921857	9.993515198	12.10114638	0.796009996	low
TCGA-A3-3324	1186	0	12.00941604	9.871007853	12.10157223	0.690674751	low
TCGA-BP-4967	205	0	11.18456089	10.76590391	12.10872923	1.07142453	high
TCGA-BP-4160	2881	0	12.03166173	10.31954186	12.11657953	0.752480098	low
TCGA-A3-A8OU	NA	NA	11.34874536	10.24646753	12.11763008	0.92411911	low
TCGA-A3-3383	861	0	10.36390353	10.45117401	12.12091871	1.31990996	high
TCGA-BP-4343	1912	1	11.55357706	10.24960036	12.12331312	0.868194137	low
TCGA-CJ-5686	2038	0	11.86397205	10.60791595	12.12532733	0.842529385	low
TCGA-BP-4332	1133	0	11.66619058	10.11143773	12.12597354	0.816565203	low
TCGA-BP-5168	1463	1	11.63413	9.414465532	12.12707877	0.722352523	low
TCGA-B2-4102	952	0	11.69784631	10.04318842	12.12771708	0.798478628	low
TCGA-A3-3319	1130	0	11.23102276	11.40547924	12.12771708	1.203637221	high
TCGA-BP-5001	1177	0	10.18125191	8.485569125	12.13033727	0.964963861	low
TCGA-BP-5173	62	1	12.0180943	9.532787924	12.13421413	0.655484834	low
TCGA-BP-4973	1384	0	12.06661992	10.21282769	12.14848932	0.739977257	low
TCGA-BP-5181	1495	0	12.17952433	10.29693685	12.14871528	0.72532625	low
TCGA-BP-4765	2184	0	11.36529777	8.066194912	12.15012017	0.61487259	low
TCGA-BP-4782	354	0	11.37317754	11.40130944	12.15261808	1.162508695	high
TCGA-DV-5566	1398	0	11.70249048	10.53734075	12.16178081	0.890401176	low
TCGA-CW-5589	2378	0	11.66997598	9.392052114	12.16364479	0.723266678	low
TCGA-B8-4148	1520	0	11.14577271	10.59747808	12.16661922	1.079157706	high
TCGA-A3-3325	1170	1	11.42679104	9.684963781	12.17164517	0.830093056	low
TCGA-B0-5116	1274	0	12.04403688	11.51362423	12.18258078	0.971366317	high
TCGA-B0-5120	1169	0	11.64346875	10.16252113	12.18302871	0.853007384	low
TCGA-B0-5115	1604	0	11.49428767	9.636546011	12.18346534	0.809276719	low
TCGA-B0-5402	1290	0	11.70967082	11.67651547	12.18489157	1.116732692	high
TCGA-CJ-4884	1759	0	11.34753076	10.43524569	12.18667606	0.989845831	high
TCGA-A3-3307	1436	0	11.73103427	9.545444812	12.19113799	0.739796634	low
TCGA-CJ-4903	1560	0	11.69338429	10.24646753	12.19917683	0.859506341	low
TCGA-B0-4814	168	1	12.00838277	10.8970105	12.20010522	0.880329584	low
TCGA-BP-4329	845	1	11.40495078	9.778319146	12.2042627	0.864035295	low
TCGA-B0-4823	454	1	11.72745712	10.26538869	12.20544183	0.855747626	low
TCGA-BP-4344	1666	0	11.39238242	8.925443963	12.21033556	0.738964035	low
TCGA-G6-A8L8	474	1	11.16341189	9.967476275	12.21079214	0.9709773	low
TCGA-B0-4844	313	1	10.89685386	11.69915922	12.21125132	1.473501425	high
TCGA-BP-4774	1885	0	11.21417303	8.315449778	12.21240583	0.6968785	low
TCGA-B2-4099	972	0	12.23705247	10.01655756	12.21472204	0.695958353	low
TCGA-BP-4965	1871	0	11.78596542	9.988712575	12.21656231	0.800670626	low
TCGA-BP-4170	2343	1	11.63573964	9.690748159	12.21750561	0.79395818	low
TCGA-A3-A6NI	1018	0	11.34719772	10.20825931	12.21772523	0.961688146	low
TCGA-BP-4338	2859	0	11.43326785	11.86319965	12.22111243	1.286138366	high
TCGA-A3-A8OX	NA	NA	11.51254287	8.690869581	12.2230073	0.683848758	low
TCGA-BP-4987	1124	0	11.73937321	9.469778354	12.22393208	0.73841748	low
TCGA-BP-5184	1133	0	11.82510224	9.230570819	12.23030204	0.688291116	low
TCGA-B0-5113	1175	0	11.74481733	10.01453875	12.23122658	0.820917146	low
TCGA-BP-5007	1140	0	11.71065286	9.97151298	12.23608712	0.825020234	low
TCGA-BP-4991	1413	0	11.59008394	9.973140714	12.23705247	0.858191445	low
TCGA-B0-4845	1986	1	11.21737422	9.802257218	12.23822344	0.936519191	low
TCGA-CJ-4871	2423	0	11.30569748	11.89395003	12.23844285	1.358677088	high
TCGA-CZ-4863	1928	0	11.57271224	9.54302549	12.24574209	0.798018458	low
TCGA-CJ-4907	1499	0	11.47778062	9.065141755	12.24696456	0.751206647	low
TCGA-B8-A54D	830	0	10.85805987	10.85354629	12.24718751	1.290459367	high
TCGA-B0-5085	770	1	10.41450532	10.19040059	12.25139766	1.312931479	high
TCGA-CJ-4886	1952	0	11.28738366	9.685173173	12.25306939	0.90165915	low
TCGA-B0-5077	1317	1	11.75839225	10.43505639	12.25691996	0.896526565	low
TCGA-B0-4827	885	1	11.44286038	10.17988263	12.25804744	0.945190021	low
TCGA-A3-3311	1191	1	11.78988245	10.6390757	12.26572917	0.926657445	low
TCGA-B0-4710	1755	0	11.40251842	8.921923698	12.26792166	0.756099444	low
TCGA-B0-4828	307	1	11.31263465	10.80216862	12.27077513	1.116739275	high
TCGA-CJ-4892	1521	0	10.87122469	9.96450749	12.27129395	1.09622174	high
TCGA-CW-5587	2226	0	11.88460365	10.36579263	12.27245965	0.855811357	low
TCGA-B0-5697	2630	0	11.35962736	11.19269235	12.27245965	1.186337297	high
TCGA-A3-A6NJ	468	0	11.35836434	9.901777905	12.27271091	0.92712615	low
TCGA-CZ-5466	685	0	11.91076048	10.8726094	12.2731799	0.935419422	low
TCGA-AK-3428	3728	0	12.47483526	9.971081352	12.27417796	0.657250842	low
TCGA-B8-5158	1218	0	11.78086928	11.78988245	12.27704098	1.164435574	high
TCGA-BP-5004	1126	0	11.82684296	9.586391428	12.27826884	0.753036892	low
TCGA-CW-5584	164	1	11.58050685	10.9060098	12.27826884	1.0490583	high
TCGA-B2-5636	919	0	11.68637444	9.814135328	12.27876026	0.823009373	low
TCGA-B0-4838	834	1	11.53357507	10.53029617	12.28193572	0.992771314	high
TCGA-B0-5094	333	1	11.80971683	12.39538338	12.28479382	1.300155517	high
TCGA-CZ-5469	946	1	10.68260387	10.25170902	12.28503087	1.238271122	high
TCGA-B4-5844	7	0	11.75936826	9.167984723	12.28774024	0.713432925	low
TCGA-BP-4977	454	0	11.64071533	11.50132088	12.28820626	1.15853172	high
TCGA-B8-4622	1525	0	11.62622172	11.12646052	12.2894539	1.083981088	high
TCGA-B0-4833	2386	1	10.81602128	9.603023778	12.28970386	1.050189336	high
TCGA-CJ-4639	3229	0	11.73897122	8.689142997	12.29277441	0.65676965	low
TCGA-CZ-5455	561	1	11.83499111	10.49769997	12.29560386	0.901438616	low
TCGA-B0-4813	18	1	10.30769831	11.38204422	12.30077381	1.746453332	high
TCGA-B4-5834	38	0	11.40149231	9.162065751	12.30324919	0.80507139	low
TCGA-B0-5700	1790	0	11.61357096	9.391350833	12.30431117	0.786276848	low
TCGA-B0-4824	1657	1	11.47742168	9.880269891	12.30867604	0.903763443	low
TCGA-A3-A8OW	323	0	11.55020912	8.502087939	12.3131964	0.67964973	low
TCGA-BP-4789	1489	0	11.25122719	9.226790566	12.31517458	0.860107197	low
TCGA-CJ-4904	3302	0	11.64221053	9.215280772	12.31640005	0.757531833	low
TCGA-B2-5639	417	1	11.90414524	10.75162349	12.3166484	0.934701223	low
TCGA-B0-4693	77	1	11.56328756	9.38107205	12.32003559	0.803353555	low
TCGA-CZ-5461	330	1	11.80639438	10.57443559	12.32247056	0.934837056	low
TCGA-B0-4836	1238	1	11.54456531	11.00991221	12.3339143	1.110982053	high
TCGA-EU-5904	551	0	11.5602046	8.407180825	12.33576358	0.67231719	low
TCGA-BP-4962	1785	0	10.98228761	9.679171958	12.34225157	1.035342856	high
TCGA-BP-4777	1731	0	11.07935057	10.28133629	12.3439728	1.127111009	high
TCGA-BP-4801	1124	0	11.61884318	9.157032625	12.34542589	0.765050816	low
TCGA-CJ-4878	2186	0	11.14515147	10.24794887	12.34719999	1.098202699	high
TCGA-BP-5008	1071	0	11.46084212	10.11721904	12.35460154	0.9713068	low
TCGA-AK-3429	3328	0	11.65990614	10.12735271	12.35792719	0.91443541	low
TCGA-BP-4353	375	1	11.92951903	9.640611793	12.36016325	0.764903986	low
TCGA-BP-4795	620	0	11.0080721	9.569050711	12.36110967	1.014283028	high
TCGA-BP-4163	2839	0	11.31280499	11.30383399	12.36314675	1.283297647	high
TCGA-BP-5006	840	0	11.49120239	9.209951844	12.36368761	0.812007054	low
TCGA-B8-4620	777	0	10.56777407	10.92714389	12.36368761	1.516599638	high
TCGA-A3-A6NN	3	0	11.77429843	9.888910118	12.3641996	0.844648066	low
TCGA-DV-A4VX	1626	1	11.01247367	12.5786296	12.36618984	1.806009647	high
TCGA-CJ-4870	1498	0	11.81883187	8.387559069	12.37666518	0.628364691	low
TCGA-BP-4330	1888	0	11.59548717	9.669827417	12.37895996	0.863682057	low
TCGA-BP-5195	749	0	11.37839774	10.77924516	12.38128628	1.146211258	high
TCGA-CZ-4864	1315	1	11.69464856	10.35788041	12.38559767	0.95736689	low
TCGA-BP-4762	1343	1	11.48736023	9.608359189	12.38662456	0.886855945	low
TCGA-B0-5110	2009	0	11.5732722	8.705363723	12.40216469	0.731110265	low
TCGA-BP-4961	1935	0	11.42071832	9.41829431	12.40416557	0.880819314	low
TCGA-CJ-4875	3554	1	10.87568149	10.58165441	12.41105931	1.314835697	high
TCGA-BP-4161	2746	0	11.5323057	10.55900933	12.41577807	1.062947785	high
TCGA-BP-4159	2601	1	11.01546182	10.192314	12.41739202	1.17038615	high
TCGA-BP-5200	1063	0	11.34583532	9.505272306	12.42485395	0.926258423	low
TCGA-B2-4098	51	1	11.48448672	10.815133	12.42620212	1.139119327	high
TCGA-AK-3461	2217	0	11.36815992	9.389514286	12.43106197	0.902109201	low
TCGA-DV-A4VZ	365	0	10.37107613	11.3442396	12.43389358	1.8077683	high
TCGA-A3-3346	137	1	10.71726975	11.86417158	12.43604059	1.78889967	high
TCGA-B2-5641	656	0	11.54043247	12.38511396	12.43982833	1.520648997	high
TCGA-BP-4963	1834	0	11.26744952	10.7364047	12.44249858	1.212123659	high
TCGA-BP-4982	1014	0	11.74910958	9.657043559	12.44303552	0.845032627	low
TCGA-BP-4331	2454	1	11.67891632	9.984758731	12.44331196	0.920326915	low
TCGA-MM-A84U	700	0	10.06214332	11.29912088	12.44578703	1.989842293	high
TCGA-A3-3326	1137	0	11.77916622	9.718565106	12.44781584	0.848729932	low
TCGA-BP-4972	1502	0	11.44025495	9.622264552	12.44808208	0.928991142	low
TCGA-BP-4166	13	0	11.11518629	8.233462778	12.44889739	0.790695515	low
TCGA-B0-5400	1733	0	10.17013098	10.48344061	12.44938044	1.64707329	high
TCGA-CJ-4912	1657	0	11.09653832	11.70515194	12.45203772	1.548088953	high
TCGA-AK-3434	2087	0	10.6711791	9.726195857	12.45687362	1.217646814	high
TCGA-A3-3351	910	0	11.72215945	10.87786898	12.45874955	1.084622009	high
TCGA-B0-5104	NA	NA	11.68914693	9.693753566	12.459549	0.874214114	low
TCGA-CJ-4640	3480	0	11.32728526	12.04381656	12.47148148	1.547927245	high
TCGA-BP-4165	3037	0	11.06781391	9.288871737	12.47202727	0.993140373	high
TCGA-B0-4706	65	1	10.59074935	11.11165649	12.4745594	1.642314169	high
TCGA-B0-5703	2246	0	11.49603979	9.40935274	12.47483526	0.887082579	low
TCGA-BP-4349	372	0	10.69617645	8.561283257	12.48800075	0.980662676	high
TCGA-B0-5693	4074	0	11.94184126	9.177056544	12.48881662	0.740305316	low
TCGA-B0-4817	1019	1	10.87053499	12.81428515	12.49078196	2.09554939	high
TCGA-BP-4337	2	1	11.00385083	10.51805911	12.49157329	1.294316221	high
TCGA-CZ-5470	386	0	11.43758523	9.739029248	12.49398398	0.971364573	low
TCGA-GK-A6C7	61	0	11.32440063	9.646698637	12.49426209	0.989748783	high
TCGA-B8-5552	1046	0	11.02870698	10.12909116	12.50249573	1.198011963	high
TCGA-CZ-4862	3271	0	10.90109525	11.50236307	12.50359765	1.624034066	high
TCGA-B0-4839	1639	1	10.51538853	10.76039193	12.50914124	1.59865975	high
TCGA-CJ-6028	1625	1	10.8224274	9.703490162	12.5105831	1.184262532	high
TCGA-BP-4986	785	0	11.25207211	9.896567762	12.51087138	1.070847499	high
TCGA-BP-5182	1165	0	11.62711143	10.44580396	12.51772214	1.058137764	high
TCGA-BP-4974	211	1	10.58899366	9.342649392	12.51886761	1.195744803	high
TCGA-BP-4335	475	1	11.14745893	10.11276368	12.52667772	1.162691352	high
TCGA-CZ-5468	59	1	10.33207868	9.680726391	12.53347949	1.39466954	high
TCGA-BP-4968	1746	0	11.03008801	9.766659026	12.53600352	1.134825869	high
TCGA-B0-4694	106	1	10.80179566	10.88234412	12.53737093	1.512609196	high
TCGA-B0-4821	1230	1	9.683922106	13.07929819	12.5391596	3.298769558	high
TCGA-B8-5164	26	0	11.38943067	11.47940074	12.54144006	1.407179554	high
TCGA-BP-4787	480	1	10.73483918	11.28434658	12.5425724	1.673078595	high
TCGA-CZ-5456	2422	0	11.04614049	11.94896607	12.5497508	1.725292836	high
TCGA-CW-5588	2017	0	11.15592734	10.914916	12.55515785	1.370009776	high
TCGA-CW-5590	1075	1	11.13767457	10.62300887	12.55856828	1.3052496	high
TCGA-CJ-5678	574	1	10.97183397	10.85692978	12.55973537	1.440340899	high
TCGA-CJ-4894	841	1	11.80106202	9.943881627	12.56251412	0.928263678	low
TCGA-CJ-4905	1496	0	11.54493045	9.143633718	12.56547063	0.865808364	low
TCGA-A3-3378	630	0	11.60917874	11.08543986	12.56576489	1.230072845	high
TCGA-CJ-5684	2231	0	11.59204866	10.10265122	12.56893841	1.026296587	high
TCGA-CZ-5467	73	1	11.65549486	11.04863179	12.57178716	1.206817096	high
TCGA-B0-5694	480	1	11.30811183	10.99173754	12.57353059	1.335480566	high
TCGA-CZ-5459	1683	0	11.8897087	11.71214913	12.57711819	1.27425534	high
TCGA-CZ-4865	166	1	10.84365639	11.70361016	12.58012091	1.781616006	high
TCGA-A3-3358	1307	0	11.78322466	10.4406789	12.58071809	1.035459068	high
TCGA-B0-5088	563	1	10.38982494	9.9751209	12.58710997	1.485108014	high
TCGA-BP-4970	433	0	11.40564983	10.72368747	12.5888737	1.238462721	high
TCGA-CW-6093	3146	0	11.26411478	8.342900307	12.58942934	0.821904573	low
TCGA-CJ-4899	1528	0	11.29124984	8.8492144	12.59005905	0.897952588	low
TCGA-B0-5706	3205	0	11.33823853	11.21195549	12.59005905	1.390249672	high
TCGA-B0-4696	866	1	10.25575394	7.465930391	12.5906839	0.960717847	low
TCGA-B8-A54H	256	0	11.58721319	9.305808015	12.59672733	0.894009238	low
TCGA-B2-4101	648	0	11.3225676	10.23205581	12.60234236	1.164974118	high
TCGA-CZ-5982	2439	0	11.78496844	9.553087199	12.60350684	0.882532762	low
TCGA-DV-5575	1729	0	11.22537362	10.35583768	12.60410693	1.231674071	high
TCGA-B0-5710	2430	0	11.20360533	10.15159167	12.60925753	1.195621279	high
TCGA-B0-5096	68	1	11.10511873	11.27192335	12.61586984	1.533784237	high
TCGA-BP-5175	932	0	10.37928619	12.771046	12.61733257	2.580666431	high
TCGA-B8-4153	762	0	11.037147	9.665754592	12.618855	1.154342381	high
TCGA-AK-3431	2241	1	11.19027884	9.980470343	12.61977234	1.167764553	high
TCGA-CZ-4854	1404	1	11.04210377	11.25006577	12.6216671	1.562773234	high
TCGA-CZ-5988	693	0	11.86160729	12.20819843	12.63320892	1.451296481	high
TCGA-AK-3445	2392	0	10.87243811	10.28023731	12.63692196	1.38038887	high
TCGA-CJ-5682	3736	0	10.85556306	9.670492549	12.63722703	1.23518854	high
TCGA-B0-5399	1411	0	11.74240523	10.31481592	12.64302141	1.054314937	high
TCGA-B8-A7U6	495	0	10.90716358	9.265336893	12.65660882	1.134481117	high
TCGA-BP-4790	1111	1	11.35374061	10.04993765	12.66418066	1.146460528	high
TCGA-B0-4691	139	1	10.39091829	11.64460273	12.66418066	2.118223322	high
TCGA-B0-4699	110	1	10.29823885	8.571411299	12.66449475	1.212015557	high
TCGA-CJ-4908	1531	0	11.12137242	10.26348436	12.66920367	1.289679724	high
TCGA-CJ-4876	1955	0	11.46754885	10.7897204	12.66920367	1.276488018	high
TCGA-BP-4981	1097	1	10.8903072	11.90075195	12.67236638	1.902746919	high
TCGA-BP-4776	411	0	10.25392	9.915996701	12.674383	1.597491603	high
TCGA-CJ-4636	1924	0	10.58488333	10.44685825	12.68076307	1.595027133	high
TCGA-B8-5545	1525	0	10.86775457	10.23474297	12.68144008	1.399219978	high
TCGA-AK-3425	3343	0	11.47849161	11.76219036	12.6872085	1.545135747	high
TCGA-B0-4841	204	1	10.31236031	10.44753307	12.69856508	1.75540178	high
TCGA-B0-5812	3834	0	11.43850943	9.47657221	12.70278057	1.017922485	high
TCGA-BP-5201	951	0	10.88353698	9.649541376	12.70539236	1.258630378	high
TCGA-BP-4342	2256	1	11.14498047	11.31874434	12.71245031	1.598306813	high
TCGA-BP-5170	2412	0	11.58937417	10.55400471	12.71568541	1.199146975	high
TCGA-BP-4992	501	0	9.885077236	10.9446881	12.71568541	2.231836793	high
TCGA-B0-5106	1598	1	10.74518055	10.40889083	12.71697168	1.52975805	high
TCGA-B0-4848	883	1	11.53321501	11.45093702	12.72284805	1.454428505	high
TCGA-CJ-5677	782	1	10.56707541	10.76915407	12.73769216	1.752114202	high
TCGA-CJ-5672	1972	1	10.9078446	11.33326608	12.73938702	1.751223178	high
TCGA-CZ-5460	2873	0	10.70716424	10.85824432	12.74005813	1.705844321	high
TCGA-BP-4998	932	0	11.5188479	11.00823605	12.74005813	1.353261833	high
TCGA-CJ-4641	1661	1	11.48682268	11.4257666	12.74204372	1.482336783	high
TCGA-A3-3349	1385	0	11.3394227	9.017746993	12.74401764	0.981128108	high
TCGA-B8-A54J	528	0	10.9109935	9.144153374	12.74806826	1.155339645	high
TCGA-B0-4811	1417	1	10.43600948	10.99953645	12.75421062	1.924447187	high
TCGA-BP-5177	293	0	11.04914057	9.436818865	12.7545602	1.172500054	high
TCGA-CZ-5454	722	1	12.29441817	10.61430923	12.76003847	0.987847475	high
TCGA-CJ-5689	NA	NA	10.88761202	10.30368267	12.76208159	1.462778716	high
TCGA-CJ-4895	1200	1	10.88234412	11.02960353	12.7645591	1.685581251	high
TCGA-B0-4842	1724	1	10.20422092	12.20966075	12.7689988	2.631219772	high
TCGA-B0-5095	245	1	10.53467142	10.62479321	12.77136215	1.749415889	high
TCGA-BP-4355	953	1	10.36336769	8.127105695	12.77447874	1.147569268	high
TCGA-BP-5009	1092	1	11.30436486	11.21484672	12.78289301	1.538485907	high
TCGA-AK-3453	2531	0	10.48898565	10.48074063	12.78361518	1.736850515	high
TCGA-DV-5573	1130	0	11.18645369	10.40022262	12.78396876	1.367796534	high
TCGA-B0-5107	927	1	11.56057363	11.43462567	12.78969705	1.48273021	high
TCGA-B0-5709	3974	0	11.14945818	9.936654805	12.79388297	1.272478039	high
TCGA-CJ-4920	139	1	11.34356648	10.86742726	12.79803091	1.431606288	high
TCGA-MM-A564	607	0	10.81329903	10.59447503	12.79872301	1.611072051	high
TCGA-CZ-5452	1789	0	11.29347212	10.96763074	12.8007917	1.484863758	high
TCGA-B0-4837	1378	1	11.10457409	12.45820564	12.81252445	2.109875144	high
TCGA-BP-5178	1912	1	10.775949	11.4570584	12.81393138	1.936822835	high
TCGA-B0-5100	1913	1	9.328472944	10.97431249	12.81500358	2.810213211	high
TCGA-CJ-4887	932	1	11.02429239	10.97116722	12.81535054	1.630837622	high
TCGA-A3-3387	617	0	11.78950163	10.5474097	12.82067874	1.179547528	high
TCGA-B0-4847	793	1	10.23780063	10.68191124	12.82614585	1.995588584	high
TCGA-CJ-4891	819	1	10.4381776	11.93534532	12.82719715	2.379922924	high
TCGA-BP-4985	952	1	11.49603979	9.096743187	12.84597151	0.993404323	high
TCGA-B0-4849	69	1	10.65900466	10.08834151	12.84824099	1.572381856	high
TCGA-CZ-4861	446	1	11.51617676	10.70985516	12.85043624	1.34679658	high
TCGA-B8-A54I	150	0	10.41110439	10.89165197	12.85608083	1.992658715	high
TCGA-CJ-4889	1946	0	10.40522591	9.997262652	12.86148483	1.686581251	high
TCGA-CJ-4873	1776	0	10.15979393	11.65717114	12.86328695	2.509072988	high
TCGA-BP-4799	1133	1	10.6627951	11.38617208	12.86554804	2.029576212	high
TCGA-CZ-4857	1432	1	11.67818013	12.03370066	12.8670297	1.660108562	high
TCGA-BP-5198	603	0	11.42315116	10.96911563	12.87388583	1.474185737	high
TCGA-BP-4759	2372	0	11.42906596	8.678140503	12.87581815	0.949953478	low
TCGA-BP-5000	563	0	10.14083918	11.99114257	12.87923213	2.711063145	high
TCGA-A3-A6NL	689	0	11.17733186	9.664224677	12.88447829	1.248730321	high
TCGA-B0-5084	222	1	11.4705166	9.576762654	12.88894187	1.120154322	high
TCGA-CJ-4918	93	1	11.10051718	8.231484386	12.89468816	0.977570141	high
TCGA-CZ-5464	2128	0	10.87295694	11.78912538	12.89542189	2.078172791	high
TCGA-CJ-6027	1855	1	11.50588057	10.26636484	12.89653401	1.268259018	high
TCGA-BP-4993	177	0	10.65743541	9.447580414	12.89766105	1.424049304	high
TCGA-B0-4690	43	1	11.42210177	11.30251646	12.90297732	1.59330758	high
TCGA-CJ-4872	1435	0	11.15726113	10.23454699	12.90445324	1.41485174	high
TCGA-CJ-5675	3936	0	11.48031507	10.85876319	12.91754757	1.446307152	high
TCGA-CJ-4916	1373	0	11.37215706	10.15377176	12.92303504	1.311704277	high
TCGA-CJ-6033	224	1	10.97399557	10.92935285	12.92614705	1.731299495	high
TCGA-B0-5692	3944	0	11.71160256	11.19738613	12.92928565	1.440708911	high
TCGA-B0-5698	3631	0	11.50534866	10.59270476	12.93007884	1.371507294	high
TCGA-MM-A563	591	0	10.11490206	9.516847726	12.93131724	1.744386621	high
TCGA-B0-4714	99	1	10.75746026	10.9765278	12.93654367	1.881698705	high
TCGA-CJ-4881	2014	0	10.5128956	11.8302484	12.93735245	2.397324487	high
TCGA-B8-A54G	53	0	10.98048203	11.54756747	12.94044667	1.957708426	high
TCGA-BP-5196	1018	0	10.62893992	11.36952997	12.94741395	2.124770212	high
TCGA-BP-4960	2172	0	10.75999712	11.79200545	12.94741395	2.208906322	high
TCGA-DV-5569	355	0	11.45874808	10.22407669	12.95833734	1.314527441	high
TCGA-BP-4804	1459	0	10.30864253	10.67998105	12.96077398	2.076369289	high
TCGA-B0-5097	665	0	10.84348484	12.22045774	12.96355166	2.351964378	high
TCGA-B0-5121	1485	0	10.91846192	9.847534123	12.97103901	1.463112279	high
TCGA-B0-5109	587	1	11.91598754	8.690869581	12.97575124	0.853476954	low
TCGA-A3-3376	1696	1	10.9416696	8.812256098	12.97658844	1.194321188	high
TCGA-B8-5163	822	0	10.94996995	11.70267503	12.9781534	2.072637143	high
TCGA-B0-4712	1337	1	10.3838121	11.09048821	12.98139882	2.213774096	high
TCGA-BP-4169	701	1	10.7543955	10.83626863	12.99681728	1.885917864	high
TCGA-B0-4688	101	1	8.790581798	8.6935611	13.00511053	2.358102124	high
TCGA-BP-4346	1493	1	11.30485261	11.16579313	13.01520144	1.6981833	high
TCGA-CJ-6030	2299	1	11.51960569	11.26797049	13.01921449	1.619518957	high
TCGA-CW-6090	2552	0	11.64442646	10.3663401	13.03208012	1.317255007	high
TCGA-B0-4816	1371	1	10.88075335	10.75404416	13.03330105	1.813345763	high
TCGA-AK-3454	874	0	10.19857967	10.7872754	13.04683487	2.285458766	high
TCGA-B0-5080	342	1	10.35991307	9.326591305	13.04727399	1.641309236	high
TCGA-B0-4701	238	1	11.47886435	9.729569291	13.04813078	1.238932373	high
TCGA-BP-5191	967	0	10.40208922	11.47552117	13.06245747	2.460384432	high
TCGA-CJ-4902	1520	0	10.7064614	10.20846387	13.07186553	1.758781238	high
TCGA-B0-4703	182	1	10.86355137	10.57283975	13.08357712	1.802994594	high
TCGA-A3-3347	1610	1	10.78267522	10.82173224	13.09719082	1.952988137	high
TCGA-B0-4822	1111	1	9.302096661	11.0743791	13.10604456	3.308697851	high
TCGA-CJ-4900	1714	1	11.03964153	10.80405443	13.11338037	1.806036421	high
TCGA-BP-4758	2208	0	11.01887286	8.708821433	13.11696205	1.219538584	high
TCGA-CJ-4888	1567	1	10.85958943	10.09963083	13.11786013	1.675544964	high
TCGA-B8-A8YJ	431	0	9.519292004	9.43588335	13.11880889	2.268882473	high
TCGA-G6-A8L6	305	1	10.18696524	9.249941673	13.1197411	1.768376007	high
TCGA-B4-5835	16	0	12.66920367	9.718104012	13.12059716	0.873003953	low
TCGA-CJ-6031	1906	0	10.75795053	10.35189799	13.14041104	1.835872197	high
TCGA-BP-4989	118	0	10.17086958	10.29471004	13.16154452	2.213692371	high
TCGA-BP-4345	1516	0	8.960011415	9.63097159	13.16671565	2.881408602	high
TCGA-B0-4819	183	1	9.461618433	12.0759955	13.16716147	3.918045047	high
TCGA-BP-4983	1413	0	10.37398646	9.542537972	13.17473622	1.807120285	high
TCGA-CZ-4858	1943	1	10.13547944	9.7052619	13.17802258	2.015527879	high
TCGA-DV-5568	370	0	10.817441	10.04540555	13.18044993	1.730576644	high
TCGA-BP-4326	1625	1	11.1589598	11.93897075	13.18044993	2.228546393	high
TCGA-BP-4167	2718	0	8.933357441	10.0902738	13.18236032	3.196387845	high
TCGA-BP-4971	1487	0	9.536127958	11.33465275	13.1976219	3.367006197	high
TCGA-B0-5690	3392	0	10.47579478	8.983898574	13.20242596	1.592153477	high
TCGA-DV-5574	2016	0	10.6373208	10.67310808	13.20242596	2.088785692	high
TCGA-CJ-4869	2554	0	10.66331206	11.18033343	13.21295477	2.293850988	high
TCGA-B0-5108	1782	0	10.67676721	10.45008573	13.21781297	1.990580496	high
TCGA-B0-4718	1778	0	10.40060871	11.8316299	13.21781297	2.833106062	high
TCGA-CJ-4890	3519	0	9.862850383	10.24031804	13.22223351	2.487567908	high
TCGA-CW-6097	571	1	10.87500021	10.57778652	13.222705	1.918584653	high
TCGA-BP-5169	193	0	10.1364353	11.92366667	13.23461534	3.163005219	high
TCGA-BP-4352	344	1	10.4785214	10.27633195	13.24568399	2.078672992	high
TCGA-BP-4173	1893	0	10.93186125	11.11114368	13.26175639	2.124715528	high
TCGA-B0-4843	320	1	9.983748169	11.14877612	13.26848541	2.909462658	high
TCGA-B0-5092	459	1	10.28096626	11.09670114	13.28144704	2.634645715	high
TCGA-B8-5162	36	0	10.82445752	9.690748159	13.28367688	1.692920726	high
TCGA-B8-4143	709	1	12.16909773	11.46296574	13.28846104	1.547635703	high
TCGA-B0-4810	478	1	10.76862969	11.51415552	13.29544205	2.456674168	high
TCGA-CJ-4868	646	1	10.24646753	10.79055247	13.31374726	2.550468784	high
TCGA-BP-4798	334	1	9.725342548	11.13336875	13.33210776	3.246355825	high
TCGA-B8-5551	16	0	10.77066389	11.68095582	13.34127142	2.589448824	high
TCGA-B0-4815	1588	1	10.5609449	11.94452067	13.34953416	2.92408203	high
TCGA-BP-5010	878	1	9.675154347	12.40190271	13.36476446	4.270047138	high
TCGA-B0-4698	42	1	10.83694909	8.731871724	13.3722016	1.462590473	high
TCGA-CJ-4901	1450	0	11.14827009	10.48774384	13.37336246	1.853314072	high
TCGA-BP-4771	162	1	10.01781304	11.44594404	13.39169339	3.226377131	high
TCGA-B0-5081	362	1	10.30183668	10.74897239	13.39621433	2.583160454	high
TCGA-CJ-5676	4067	0	10.61304641	11.42853494	13.40554756	2.674169421	high
TCGA-DV-5565	1329	0	9.834571908	9.126520718	13.41412618	2.218149892	high
TCGA-B0-5098	1584	1	12.3799969	11.01108997	13.4530083	1.432385038	high
TCGA-CJ-5671	3987	0	10.42829506	11.06214608	13.47040239	2.726423864	high
TCGA-B0-4700	1980	1	10.0129068	11.51506222	13.48242314	3.415965357	high
TCGA-AK-3426	885	1	9.085147526	11.75761779	13.48242314	4.817938716	high
TCGA-CJ-4637	2227	1	10.72643001	11.75683541	13.48946101	2.855472218	high
TCGA-CW-6087	41	1	10.88778026	11.65849638	13.49728429	2.670673872	high
TCGA-CZ-4860	206	1	11.86339421	10.33584352	13.53558402	1.543797521	high
TCGA-BP-4354	1034	1	10.73179258	12.91872907	13.54696104	3.657175205	high
TCGA-BP-4770	329	1	5.363930409	6.830402394	13.65295441	6.699223832	high
TCGA-BP-5199	1355	0	10.33489774	9.887235576	13.65295441	2.44290274	high
TCGA-B0-4697	578	1	8.94434184	12.26815886	13.77037708	6.356310915	high
TCGA-CJ-4882	1883	0	10.48809405	10.52781611	13.79625606	2.810809904	high
