# Supplementary material for: Identification and Validation of the Prognostic Panel in Clear Cell Renal Cell Carcinoma Based on Resting Mast Cells for Prediction of Distant Metastasis and Immunotherapy Response
Source: Cells. 2023 Jan 1;12(1):180. doi: 10.3390/cells12010180 (PMC9818872; doi:10.3390/cells12010180)
Supplement: Supplementary file 1 [file cells-12-00180-s001.zip › Raw data/IMvigor210 validation/rt_risk.csv]

	riskScore	Response	risk
SAMd35318127278	0.010011726	CR/PR	low
SAM81b71522417a	0.010532005	SD/PD	low
SAMe712352fb82a	0.011058339	CR/PR	low
SAMbc8dc3a7b54e	0.011353745	SD/PD	low
SAMb419a8fcbfcd	0.011354716	CR/PR	low
SAM822b226466a1	0.011373576	SD/PD	low
SAM08cce2fa88f2	0.012314303	SD/PD	low
SAM63b2189c36d7	0.013203837	SD/PD	low
SAMc57eadb2d82b	0.013215319	SD/PD	low
SAM2c9586161ce6	0.013392455	SD/PD	low
SAMdb3f50c9129c	0.013541623	SD/PD	low
SAM3a1c9632ff7b	0.013751652	SD/PD	low
SAMb4c7a001537d	0.013952763	SD/PD	low
SAMe07c4560772d	0.014062232	SD/PD	low
SAM4caabd64e7fd	0.014248829	CR/PR	low
SAM58e7832f4e7d	0.014651557	CR/PR	low
SAM1f83ebd6be9b	0.015041876	SD/PD	low
SAM075e037d95bc	0.015505406	CR/PR	low
SAM23095936e611	0.016188184	SD/PD	low
SAM5234688806a7	0.016363852	SD/PD	low
SAMba7176afe070	0.01648043	SD/PD	low
SAM85f0a3ac1c45	0.016528975	SD/PD	low
SAM6792d6e98068	0.016585451	SD/PD	low
SAM5d1dfd5207f5	0.01679776	SD/PD	low
SAMb0a83e5fbde9	0.017009768	SD/PD	low
SAMf82bbdc267c8	0.017072348	SD/PD	low
SAM54e58f1b0230	0.017078413	SD/PD	low
SAM6964a6d7b967	0.017119424	SD/PD	low
SAM61b9d4d84c64	0.017328128	SD/PD	low
SAMc0ef41aa6c8b	0.017407413	SD/PD	low
SAM5a2347c0498a	0.017433463	SD/PD	low
SAM6cbc10abddb0	0.017867913	SD/PD	low
SAM1ac4e3dee297	0.017902838	SD/PD	low
SAM110501d0eedb	0.018427655	SD/PD	low
SAM6083aac8db99	0.018832185	CR/PR	low
SAMbcbc7957c264	0.019049784	SD/PD	low
SAMf28c01545593	0.019368859	SD/PD	low
SAM9539a4f19ebc	0.019447103	SD/PD	low
SAM7d7c54623618	0.019828335	CR/PR	low
SAM6d2ae0c39b96	0.020026195	SD/PD	low
SAMe50d15fde368	0.020195974	CR/PR	low
SAMaaf505c36f93	0.020198811	CR/PR	low
SAM681e4bf7cf85	0.020363867	CR/PR	low
SAMcf018fee2acd	0.020466868	SD/PD	low
SAMae02629a97f7	0.020531155	SD/PD	low
SAMa90d73f8d891	0.020610459	SD/PD	low
SAMaec7380f9ab0	0.020891576	CR/PR	low
SAM91c47b054ffb	0.021045163	CR/PR	low
SAM5767dd75d142	0.02110468	CR/PR	low
SAMa321770ac31c	0.021182261	SD/PD	low
SAM8533e5e261d6	0.021271547	CR/PR	low
SAM1ab1b28d9f2b	0.021517566	SD/PD	low
SAMa424c75831b4	0.021592164	SD/PD	low
SAM2b672f4336c7	0.021647396	SD/PD	low
SAM7114d99032ec	0.021715801	SD/PD	low
SAMdad5c29dc105	0.021786106	SD/PD	low
SAM87a8e18eb45b	0.021832402	SD/PD	low
SAMeb29625f76a5	0.022265854	SD/PD	low
SAMc1b27bc16435	0.022320294	CR/PR	low
SAM07a93a28f801	0.02234795	CR/PR	low
SAM49f9b2e57aa5	0.022562801	SD/PD	low
SAMd3601288319e	0.022799097	CR/PR	low
SAM961d04c42bd9	0.023445916	SD/PD	low
SAM7893196e0e89	0.023731572	SD/PD	low
SAM2e7aa8fa0ab3	0.023893416	SD/PD	low
SAMa1e62d323e1d	0.023999363	SD/PD	low
SAMcc7a42d87e9c	0.024038655	CR/PR	low
SAM6cb230f208a8	0.024186758	CR/PR	low
SAMa535fcdf18a0	0.024335512	CR/PR	low
SAMa1871f491b02	0.024502606	SD/PD	low
SAM30b5c6c54cf7	0.024753201	CR/PR	low
SAMdab9ca8fb5de	0.024826638	SD/PD	low
SAM675a12a09c15	0.024919656	SD/PD	low
SAMb0d11db9aa79	0.025030739	SD/PD	low
SAM5c139c5c1c4f	0.025075878	SD/PD	low
SAM8a1b0e02ee42	0.025190206	CR/PR	low
SAMb8070b7937e7	0.025465045	SD/PD	low
SAM5b57e47fdcb3	0.025566124	SD/PD	low
SAM1fa6bcb7fc48	0.02564831	SD/PD	low
SAM12502d970c10	0.026196721	SD/PD	low
SAM065890737112	0.026261683	CR/PR	low
SAM27299aed7681	0.026480396	CR/PR	low
SAMb470eb8f04be	0.026514139	CR/PR	low
SAMae1690469964	0.026524894	SD/PD	low
SAM572f19794c96	0.026898064	CR/PR	low
SAM9725303dce0c	0.027224419	SD/PD	low
SAM1a87df750b9d	0.027236879	SD/PD	low
SAM2bba8cb35e48	0.027417411	SD/PD	low
SAMd98bac0a070f	0.027691011	SD/PD	low
SAM36851bc8b9ae	0.02775397	SD/PD	low
SAMaabf4afe4213	0.027894336	SD/PD	low
SAM0f956e757453	0.028192701	SD/PD	low
SAM557dde1b9f3e	0.028220754	SD/PD	low
SAM31d9176e11fb	0.028292489	CR/PR	low
SAM0d855cff64e6	0.028352194	SD/PD	low
SAMbf1a3ae828e6	0.028413789	CR/PR	low
SAM18be5b395318	0.028741182	SD/PD	low
SAM59f392864f5d	0.028874715	SD/PD	low
SAM5fe7a81a39dd	0.029182582	SD/PD	low
SAM1abf01dd4544	0.029259855	CR/PR	low
SAM9a2cf3c06fb3	0.029261427	SD/PD	low
SAM6ff654a20f98	0.02926229	CR/PR	low
SAM8f2275c36e8c	0.029273677	SD/PD	low
SAMe3d4266775a9	0.029525759	SD/PD	low
SAM94859b440b1d	0.029643138	SD/PD	low
SAM0684af734db1	0.02981523	CR/PR	low
SAMd4c0837b0997	0.03054327	SD/PD	low
SAMc919aebc7fdd	0.030844346	CR/PR	low
SAM5e3bae090b8c	0.030972776	SD/PD	low
SAM97a00e0929fb	0.031240139	CR/PR	low
SAM18039827e1b9	0.031267142	SD/PD	low
SAM2070b416069c	0.031739975	SD/PD	low
SAM14df63a65411	0.032036409	CR/PR	low
SAMc0da5d48686d	0.032056367	SD/PD	low
SAM7b40007f4aa4	0.032118693	CR/PR	low
SAMda4d892fddc8	0.032203443	SD/PD	low
SAM3e8baff50d7a	0.032223972	SD/PD	low
SAM14938611a2d3	0.032603702	CR/PR	low
SAMbe83eae4026e	0.032950903	SD/PD	low
SAM23aa15d4a0b0	0.03299924	SD/PD	low
SAMe9475f77504b	0.033125566	SD/PD	low
SAM26104d5adc89	0.033257149	SD/PD	low
SAM568ce160abd9	0.033537989	SD/PD	low
SAMd43f8933066b	0.033587244	CR/PR	low
SAM9aa6a095a9d6	0.033694701	SD/PD	low
SAMc6eff056c89a	0.034078779	SD/PD	low
SAMfed609955db9	0.034088194	SD/PD	low
SAMc2a1820d4e6b	0.034196278	CR/PR	low
SAM73663ee4a96e	0.034441367	CR/PR	low
SAM771445e92421	0.034969023	CR/PR	low
SAM6662f5181f87	0.03506298	SD/PD	low
SAM62fb1388c871	0.036017153	SD/PD	low
SAM18b9351e265a	0.036059337	SD/PD	low
SAM7aa01fc49a80	0.036318562	SD/PD	low
SAM6157c8f38b72	0.03641499	CR/PR	low
SAMb15ac6e4c4ef	0.036434264	CR/PR	low
SAM187e056d6a2a	0.036614467	SD/PD	low
SAM9306c5c92444	0.036745569	SD/PD	low
SAM2f228939632f	0.037055217	SD/PD	low
SAM0257bbbbd388	0.037215253	SD/PD	low
SAMcb132b0cdd2c	0.037331175	SD/PD	low
SAM7538ad9ff524	0.037373962	SD/PD	low
SAM0bdb3428bd13	0.037681353	SD/PD	low
SAM670649e105b5	0.038845167	CR/PR	low
SAM203dcf14f927	0.038895932	CR/PR	low
SAM978a587b207e	0.039681263	SD/PD	high
SAMd027124354ce	0.040000336	CR/PR	high
SAMe94c30c30616	0.040535978	SD/PD	high
SAM5cfa1699bdb7	0.041290952	SD/PD	high
SAM75142fcab9df	0.041403709	SD/PD	high
SAM34430ef08e5b	0.041415623	SD/PD	high
SAM5cc2d9036053	0.041788903	SD/PD	high
SAMe7bf6c015192	0.041878795	SD/PD	high
SAM3cb94b0d5297	0.041965799	SD/PD	high
SAMe9ae8beb82fa	0.042148045	SD/PD	high
SAMd3bd67996035	0.042194894	CR/PR	high
SAMdf3e42c8672a	0.042275486	SD/PD	high
SAMce39dd79b441	0.042800236	SD/PD	high
SAMc1251c7bfee2	0.042899718	CR/PR	high
SAMeaa477a5384b	0.042904435	CR/PR	high
SAM3ee5dcd894f0	0.042990461	SD/PD	high
SAM39eb94fa504d	0.043073429	SD/PD	high
SAM18a4dabbc557	0.043340324	SD/PD	high
SAMe41b1e773582	0.043659063	SD/PD	high
SAM4b0175e8db6e	0.043665386	SD/PD	high
SAM76a431ba6ce1	0.043770298	SD/PD	high
SAMbfdffb97c446	0.043924407	SD/PD	high
SAM943df5cf15df	0.043927036	SD/PD	high
SAM8e469834acc1	0.044046381	SD/PD	high
SAM0ce9c983b20f	0.044378155	SD/PD	high
SAM7829a341b9f3	0.04445144	SD/PD	high
SAM3894ac3956a5	0.04450114	SD/PD	high
SAM7f0d9cc7f001	0.044687042	SD/PD	high
SAMdcae54fcd7fa	0.04479604	SD/PD	high
SAM716f54e468f4	0.044982897	SD/PD	high
SAM468a9e1dc821	0.045602017	SD/PD	high
SAM0571f17f4045	0.04570809	SD/PD	high
SAM4501e41e4751	0.045738325	SD/PD	high
SAMaf42c1541269	0.046259329	SD/PD	high
SAMe97af0feefdf	0.046489913	SD/PD	high
SAMd1bd63734394	0.046518372	SD/PD	high
SAMba1a34b5a060	0.046532813	SD/PD	high
SAMeb587a68006b	0.046536855	SD/PD	high
SAM09c84ec0cf34	0.047141965	SD/PD	high
SAM2570ff4aae6e	0.047578858	CR/PR	high
SAMe1eb5d988760	0.047664933	CR/PR	high
SAM3b1066e5801b	0.047878747	SD/PD	high
SAM49d48750e294	0.048216511	SD/PD	high
SAM1dda30f1c5be	0.048366943	SD/PD	high
SAM753d4bb52dbe	0.048386998	SD/PD	high
SAM3e04eb914f3d	0.048797468	CR/PR	high
SAMfd947610629d	0.048927766	SD/PD	high
SAM6780ed436b55	0.048980682	SD/PD	high
SAMf2aae1443f67	0.049403866	SD/PD	high
SAM032c642382a7	0.049590018	SD/PD	high
SAMbda79f955628	0.049748465	SD/PD	high
SAM2624229effe8	0.049754537	SD/PD	high
SAM5d989c86255e	0.049779068	SD/PD	high
SAM18bc1078bc15	0.049895892	SD/PD	high
SAM19fec8f3b3bd	0.050046754	SD/PD	high
SAM1f66db567eb5	0.050237602	CR/PR	high
SAM025b45c27e05	0.050923574	SD/PD	high
SAMd697ba701077	0.051154162	SD/PD	high
SAMe0c49ea0df5d	0.054483487	SD/PD	high
SAM548551ef782c	0.054612331	CR/PR	high
SAMbcb07ba81cee	0.054674778	SD/PD	high
SAM36d87392593b	0.054680806	SD/PD	high
SAMf275eb859a39	0.054869664	CR/PR	high
SAM7fb7a13c096b	0.055153472	SD/PD	high
SAM9cafb905b36a	0.055287022	SD/PD	high
SAM9daccafc18db	0.055449451	SD/PD	high
SAM8b4b8b0f9e73	0.055471737	SD/PD	high
SAM0a0f2bac4b20	0.055707641	SD/PD	high
SAMa9ca8536d2b1	0.056124608	SD/PD	high
SAM30cf07d4874f	0.056771424	SD/PD	high
SAMc692536a795a	0.057003386	SD/PD	high
SAMc0d625a50eb8	0.05711202	SD/PD	high
SAM7bff231634e9	0.057577208	SD/PD	high
SAMb963dda93cfd	0.057847758	SD/PD	high
SAM29da928587ad	0.05965971	SD/PD	high
SAMad83c9c53537	0.059837644	SD/PD	high
SAMd215b503f99a	0.059978003	SD/PD	high
SAM25510f300d79	0.060686356	CR/PR	high
SAM563d6233dfa2	0.060927025	SD/PD	high
SAM31f41dd0d6ca	0.060971977	SD/PD	high
SAMae4da274eded	0.061203753	SD/PD	high
SAM181b638b8248	0.06133854	SD/PD	high
SAMa913c6139ec8	0.061371308	SD/PD	high
SAM65afda25b920	0.061582768	SD/PD	high
SAM9d2494119c05	0.0618323	SD/PD	high
SAM45c8e6412c66	0.062361702	SD/PD	high
SAM6f2a102a99df	0.062619689	CR/PR	high
SAM3330c03fdf00	0.062728786	SD/PD	high
SAM61baf919bb01	0.06468572	SD/PD	high
SAM99a46b9eec27	0.065063615	SD/PD	high
SAMd636e3461955	0.065529279	SD/PD	high
SAM80c6183220e6	0.065609723	SD/PD	high
SAMb3c02294aba7	0.065746142	CR/PR	high
SAM28687037e4ff	0.066362275	SD/PD	high
SAM1e9c4d1d39ae	0.067703182	SD/PD	high
SAMf3a9bce50099	0.067745056	SD/PD	high
SAM52e3fa3ad574	0.068286956	SD/PD	high
SAM63405b04ab2d	0.068918098	SD/PD	high
SAMe56c96c51190	0.069646666	SD/PD	high
SAM2dc3f04e45e9	0.069817005	SD/PD	high
SAM9e11ec6bea80	0.070808384	SD/PD	high
SAMfb7aec7cb0e2	0.071014913	CR/PR	high
SAMf20b827dca51	0.072006064	SD/PD	high
SAM3b15b4c6311d	0.072467835	CR/PR	high
SAM2eb07dedf07f	0.072619212	CR/PR	high
SAM8e8ef2368dfa	0.072942118	SD/PD	high
SAMe7bcab05402e	0.073452878	SD/PD	high
SAMd135d5867fe3	0.074293028	SD/PD	high
SAM957378bd907f	0.075074778	SD/PD	high
SAM59fda9035d1d	0.07514328	SD/PD	high
SAM9fb814c22bdb	0.075718826	SD/PD	high
SAM1c8b086175ca	0.076768158	SD/PD	high
SAM7fb6987514a4	0.076848019	SD/PD	high
SAM297c0301e861	0.078030637	SD/PD	high
SAMb2e4a082541a	0.078455193	SD/PD	high
SAM0a7c2091dd56	0.07974659	SD/PD	high
SAM75f12d1a55fc	0.080754315	SD/PD	high
SAM553c3c35b847	0.081127366	SD/PD	high
SAM166a419a4e5a	0.081460157	SD/PD	high
SAM560f23d6a3ad	0.083224326	CR/PR	high
SAMffa5c7cad0e5	0.083696381	CR/PR	high
SAMabc151b01ea3	0.084364439	SD/PD	high
SAM727c0e92a2a7	0.085453453	CR/PR	high
SAMdee1011782cd	0.085716222	SD/PD	high
SAM7d2dfba6cd84	0.08587294	SD/PD	high
SAM2e9ac0b1b250	0.088010672	CR/PR	high
SAMd2492b2a31bb	0.089176173	SD/PD	high
SAMcc4675f394a1	0.091117322	SD/PD	high
SAMe5bc41772bc9	0.092076897	SD/PD	high
SAMb15ad09d6e24	0.094127536	SD/PD	high
SAM1c0ecfb3eb63	0.096777134	SD/PD	high
SAM6dd7ad1d797d	0.097913422	SD/PD	high
SAMe7e4f7c076a7	0.098543399	SD/PD	high
SAMe3210d3632b4	0.103865908	SD/PD	high
SAM415f36ad349e	0.107397029	SD/PD	high
SAMee3844cc0b9f	0.108830047	SD/PD	high
SAM36a9225b0222	0.111571166	SD/PD	high
SAM8884fe446d20	0.118305246	CR/PR	high
SAMd7d57ee3a863	0.121511254	CR/PR	high
SAMef0e3d2415fd	0.126999343	SD/PD	high
SAMb8101c538753	0.131812528	SD/PD	high
SAM47fc46c3d6be	0.144704728	SD/PD	high
SAM9410b866974a	0.18140153	SD/PD	high
SAMab8052a03398	0.185102194	SD/PD	high
SAMcabb6d58ff55	0.232165794	SD/PD	high
