# Supplementary material for: Identification and Validation of the Prognostic Panel in Clear Cell Renal Cell Carcinoma Based on Resting Mast Cells for Prediction of Distant Metastasis and Immunotherapy Response
Source: Cells. 2023 Jan 1;12(1):180. doi: 10.3390/cells12010180 (PMC9818872; doi:10.3390/cells12010180)
Supplement: Supplementary file 1 [file cells-12-00180-s001.zip › Raw data/Tumor mutation burden/data_risk_TMB.csv]

	riskScore	risk	TMB
TCGA-3Z-A93Z	0.801386194	low	2.105263158
TCGA-6D-AA2E	0.259036449	low	0.657894737
TCGA-A3-3308	0.773398685	low	1.894736842
TCGA-A3-3311	0.926657445	low	1.342105263
TCGA-A3-3316	1.071041475	high	1
TCGA-A3-3317	0.747096712	low	1.657894737
TCGA-A3-3319	1.203637221	high	1.736842105
TCGA-A3-3320	0.449198338	low	1.947368421
TCGA-A3-3322	0.449587001	low	1.236842105
TCGA-A3-3323	1.067742216	high	1.105263158
TCGA-A3-3326	0.848729932	low	1.157894737
TCGA-A3-3331	0.643373566	low	2.184210526
TCGA-A3-3346	1.78889967	high	2.236842105
TCGA-A3-3347	1.952988137	high	0.842105263
TCGA-A3-3349	0.981128108	high	1.026315789
TCGA-A3-3357	0.716970344	low	2.105263158
TCGA-A3-3358	1.035459068	high	1.605263158
TCGA-A3-3362	0.526644061	low	1.184210526
TCGA-A3-3363	0.488085389	low	1.105263158
TCGA-A3-3365	0.514793197	low	1
TCGA-A3-3367	0.735079608	low	1.763157895
TCGA-A3-3370	0.634640477	low	0.921052632
TCGA-A3-3373	0.71427624	low	1.315789474
TCGA-A3-3374	0.552759001	low	0.394736842
TCGA-A3-3376	1.194321188	high	1.368421053
TCGA-A3-3378	1.230072845	high	1.289473684
TCGA-A3-3380	0.411299221	low	0.736842105
TCGA-A3-3382	0.751229872	low	2.289473684
TCGA-A3-3383	1.31990996	high	1.184210526
TCGA-A3-3385	0.27214887	low	1.447368421
TCGA-A3-3387	1.179547528	high	1.947368421
TCGA-A3-A6NI	0.961688146	low	1.736842105
TCGA-A3-A6NJ	0.92712615	low	2.526315789
TCGA-A3-A6NL	1.248730321	high	2.819078947675
TCGA-A3-A6NN	0.844648066	low	2.526315789
TCGA-A3-A8CQ	0.762551358	low	0.815789474
TCGA-A3-A8OU	0.92411911	low	1.947368421
TCGA-A3-A8OV	0.522168223	low	2.819078947675
TCGA-A3-A8OW	0.67964973	low	0.815789474
TCGA-A3-A8OX	0.683848758	low	1.052631579
TCGA-AK-3426	4.817938716	high	0.657894737
TCGA-AK-3427	0.0563414	low	0.368421053
TCGA-AK-3429	0.91443541	low	0.684210526
TCGA-AK-3436	0.865939377	low	0.973684211
TCGA-AK-3440	0.173639503	low	0.526315789
TCGA-AK-3443	0.049121299	low	0.236842105
TCGA-AK-3451	0.714423038	low	2
TCGA-AK-3453	1.736850515	high	0.421052632
TCGA-AK-3455	0.581001673	low	1.473684211
TCGA-AK-3456	0.232059744	low	0.657894737
TCGA-AK-3458	0.611642484	low	0.842105263
TCGA-AK-3465	0.293297521	low	0.657894737
TCGA-AS-3777	0.840722757	low	0.552631579
TCGA-AS-3778	0.667643453	low	1.736842105
TCGA-B0-4698	1.462590473	high	2.819078947675
TCGA-B0-4700	3.415965357	high	0.736842105
TCGA-B0-4706	1.642314169	high	1.026315789
TCGA-B0-4710	0.756099444	low	1.868421053
TCGA-B0-4712	2.213774096	high	2.421052632
TCGA-B0-4810	2.456674168	high	1.473684211
TCGA-B0-4811	1.924447187	high	2.447368421
TCGA-B0-4815	2.92408203	high	1.552631579
TCGA-B0-4816	1.813345763	high	1.473684211
TCGA-B0-4818	0.649606116	low	1.552631579
TCGA-B0-4821	3.298769558	high	1.552631579
TCGA-B0-4823	0.855747626	low	2.447368421
TCGA-B0-4827	0.945190021	low	1.894736842
TCGA-B0-4842	2.631219772	high	1.526315789
TCGA-B0-4852	0.714120489	low	2.105263158
TCGA-B0-4945	0.846516872	low	1.105263158
TCGA-B0-5075	0.807223144	low	2.157894737
TCGA-B0-5077	0.896526565	low	1.263157895
TCGA-B0-5080	1.641309236	high	1.5
TCGA-B0-5081	2.583160454	high	1.210526316
TCGA-B0-5083	0.542016741	low	0.526315789
TCGA-B0-5084	1.120154322	high	1.131578947
TCGA-B0-5085	1.312931479	high	1.763157895
TCGA-B0-5088	1.485108014	high	1.552631579
TCGA-B0-5092	2.634645715	high	1.921052632
TCGA-B0-5094	1.300155517	high	2.052631579
TCGA-B0-5095	1.749415889	high	1.921052632
TCGA-B0-5096	1.533784237	high	2.052631579
TCGA-B0-5097	2.351964378	high	1.473684211
TCGA-B0-5098	1.432385038	high	2.819078947675
TCGA-B0-5099	0.444327029	low	1.763157895
TCGA-B0-5100	2.810213211	high	0.631578947
TCGA-B0-5102	1.017883949	high	1.184210526
TCGA-B0-5104	0.874214114	low	1.473684211
TCGA-B0-5106	1.52975805	high	1.894736842
TCGA-B0-5107	1.48273021	high	1.342105263
TCGA-B0-5108	1.990580496	high	1
TCGA-B0-5109	0.853476954	low	1.210526316
TCGA-B0-5110	0.731110265	low	1.473684211
TCGA-B0-5113	0.820917146	low	0.868421053
TCGA-B0-5115	0.809276719	low	1.421052632
TCGA-B0-5116	0.971366317	high	1.5
TCGA-B0-5117	0.253610175	low	0.368421053
TCGA-B0-5119	0.553670565	low	2.236842105
TCGA-B0-5120	0.853007384	low	1.315789474
TCGA-B0-5121	1.463112279	high	1.026315789
TCGA-B0-5399	1.054314937	high	0.894736842
TCGA-B0-5400	1.64707329	high	0.921052632
TCGA-B0-5402	1.116732692	high	1.394736842
TCGA-B0-5690	1.592153477	high	1.447368421
TCGA-B0-5691	0.685348933	low	1.394736842
TCGA-B0-5692	1.440708911	high	1.447368421
TCGA-B0-5693	0.740305316	low	1.052631579
TCGA-B0-5694	1.335480566	high	1.394736842
TCGA-B0-5695	0.737249694	low	1.605263158
TCGA-B0-5696	0.679880001	low	1.368421053
TCGA-B0-5697	1.186337297	high	1.289473684
TCGA-B0-5698	1.371507294	high	1.710526316
TCGA-B0-5699	0.757746485	low	1
TCGA-B0-5700	0.786276848	low	1.605263158
TCGA-B0-5701	0.546803632	low	2.447368421
TCGA-B0-5702	3.445426804	high	1.605263158
TCGA-B0-5703	0.887082579	low	1.684210526
TCGA-B0-5705	0.607005261	low	1.736842105
TCGA-B0-5706	1.390249672	high	1.289473684
TCGA-B0-5707	0.740940805	low	0.710526316
TCGA-B0-5709	1.272478039	high	1.763157895
TCGA-B0-5710	1.195621279	high	1
TCGA-B0-5711	0.725124046	low	0.815789474
TCGA-B0-5712	0.456724964	low	2.368421053
TCGA-B0-5713	0.881995429	low	2.578947368
TCGA-B0-5812	1.017922485	high	1.105263158
TCGA-B2-3923	0.101566903	low	1.236842105
TCGA-B2-4098	1.139119327	high	2.368421053
TCGA-B2-4099	0.695958353	low	2.819078947675
TCGA-B2-4101	1.164974118	high	1.236842105
TCGA-B2-4102	0.798478628	low	1.684210526
TCGA-B2-5633	0.662972634	low	2.342105263
TCGA-B2-5635	0.57501771	low	2.684210526
TCGA-B2-5636	0.823009373	low	0.789473684
TCGA-B2-5639	0.934701223	low	2.473684211
TCGA-B2-5641	1.520648997	high	2.819078947675
TCGA-B2-A4SR	0.730435959	low	2.184210526
TCGA-B4-5377	0.467144823	low	1.263157895
TCGA-B4-5832	0.406042038	low	1.710526316
TCGA-B4-5834	0.80507139	low	0.657894737
TCGA-B4-5835	0.873003953	low	1.868421053
TCGA-B4-5836	0.687307497	low	1.631578947
TCGA-B4-5838	0.380298802	low	1.631578947
TCGA-B4-5843	0.511468129	low	1.131578947
TCGA-B4-5844	0.713432925	low	1.763157895
TCGA-B8-4143	1.547635703	high	1.578947368
TCGA-B8-4146	0.402992549	low	0.894736842
TCGA-B8-4148	1.079157706	high	0.842105263
TCGA-B8-4151	0.416606062	low	1.315789474
TCGA-B8-4153	1.154342381	high	1.684210526
TCGA-B8-4154	0.432074868	low	1.236842105
TCGA-B8-4619	0.182032238	low	0.973684211
TCGA-B8-4620	1.516599638	high	2.815789474
TCGA-B8-4621	0.553215501	low	2
TCGA-B8-5158	1.164435574	high	1.447368421
TCGA-B8-5159	0.510832303	low	1.289473684
TCGA-B8-5162	1.692920726	high	1.736842105
TCGA-B8-5163	2.072637143	high	1.605263158
TCGA-B8-5164	1.407179554	high	2.157894737
TCGA-B8-5165	0.547268528	low	0.473684211
TCGA-B8-5545	1.399219978	high	0.473684211
TCGA-B8-5546	0.093329213	low	0.631578947
TCGA-B8-5549	0.918331314	low	2.5
TCGA-B8-5550	1.07960597	high	2.684210526
TCGA-B8-5551	2.589448824	high	2.605263158
TCGA-B8-5552	1.198011963	high	1.368421053
TCGA-B8-5553	0.796009996	low	1.473684211
TCGA-B8-A54D	1.290459367	high	1.447368421
TCGA-B8-A54E	0.250621493	low	1.105263158
TCGA-B8-A54F	0.937029009	low	0.815789474
TCGA-B8-A54G	1.957708426	high	1
TCGA-B8-A54H	0.894009238	low	1.894736842
TCGA-B8-A54I	1.992658715	high	1.447368421
TCGA-B8-A54J	1.155339645	high	1.447368421
TCGA-B8-A54K	0.512436067	low	0.447368421
TCGA-B8-A7U6	1.134481117	high	1.578947368
TCGA-B8-A8YJ	2.268882473	high	0.921052632
TCGA-BP-4161	1.062947785	high	1.526315789
TCGA-BP-4162	0.693945954	low	1
TCGA-BP-4163	1.283297647	high	1.078947368
TCGA-BP-4164	0.39234318	low	0.921052632
TCGA-BP-4167	3.196387845	high	1.526315789
TCGA-BP-4177	0.425061621	low	0.236842105
TCGA-BP-4760	0.57092492	low	0.289473684
TCGA-BP-4770	6.699223832	high	1.368421053
TCGA-BP-4782	1.162508695	high	2.026315789
TCGA-BP-4795	1.014283028	high	0.368421053
TCGA-BP-4801	0.765050816	low	1.447368421
TCGA-BP-4960	2.208906322	high	1.578947368
TCGA-BP-4961	0.880819314	low	0.815789474
TCGA-BP-4962	1.035342856	high	1.078947368
TCGA-BP-4963	1.212123659	high	1.921052632
TCGA-BP-4964	0.808761049	low	2.131578947
TCGA-BP-4965	0.800670626	low	1.315789474
TCGA-BP-4967	1.07142453	high	1.447368421
TCGA-BP-4968	1.134825869	high	1.026315789
TCGA-BP-4970	1.238462721	high	0.763157895
TCGA-BP-4971	3.367006197	high	0.947368421
TCGA-BP-4972	0.928991142	low	0.868421053
TCGA-BP-4973	0.739977257	low	0.789473684
TCGA-BP-4974	1.195744803	high	0.921052632
TCGA-BP-4975	0.583232687	low	0.447368421
TCGA-BP-4976	0.463137219	low	2.236842105
TCGA-BP-4977	1.15853172	high	0.947368421
TCGA-BP-4981	1.902746919	high	1.131578947
TCGA-BP-4982	0.845032627	low	0.947368421
TCGA-BP-4983	1.807120285	high	1.815789474
TCGA-BP-4985	0.993404323	high	2
TCGA-BP-4986	1.070847499	high	0.947368421
TCGA-BP-4987	0.73841748	low	0.605263158
TCGA-BP-4989	2.213692371	high	1.473684211
TCGA-BP-4991	0.858191445	low	1.078947368
TCGA-BP-4992	2.231836793	high	0.947368421
TCGA-BP-4993	1.424049304	high	1.473684211
TCGA-BP-4998	1.353261833	high	0.921052632
TCGA-BP-4999	0.488578061	low	1
TCGA-BP-5000	2.711063145	high	0.842105263
TCGA-BP-5001	0.964963861	low	0.815789474
TCGA-BP-5004	0.753036892	low	1.157894737
TCGA-BP-5006	0.812007054	low	1
TCGA-BP-5007	0.825020234	low	0.684210526
TCGA-BP-5008	0.9713068	low	1.052631579
TCGA-BP-5009	1.538485907	high	1.236842105
TCGA-BP-5010	4.270047138	high	1.605263158
TCGA-BP-5168	0.722352523	low	2.526315789
TCGA-BP-5169	3.163005219	high	1.289473684
TCGA-BP-5170	1.199146975	high	0.973684211
TCGA-BP-5173	0.655484834	low	1.710526316
TCGA-BP-5174	0.643203807	low	0.894736842
TCGA-BP-5175	2.580666431	high	1
TCGA-BP-5176	0.561522121	low	2.631578947
TCGA-BP-5177	1.172500054	high	0.973684211
TCGA-BP-5178	1.936822835	high	1.394736842
TCGA-BP-5180	0.829561465	low	0.921052632
TCGA-BP-5181	0.72532625	low	1.394736842
TCGA-BP-5182	1.058137764	high	1.578947368
TCGA-BP-5183	0.664015069	low	1.105263158
TCGA-BP-5184	0.688291116	low	0.578947368
TCGA-BP-5185	1.107684084	high	1.973684211
TCGA-BP-5186	0.538769223	low	0.842105263
TCGA-BP-5187	0.578962434	low	1.552631579
TCGA-BP-5189	1.088722413	high	1.236842105
TCGA-BP-5190	0.622836696	low	1.052631579
TCGA-BP-5191	2.460384432	high	1.342105263
TCGA-BP-5192	0.399641658	low	1.157894737
TCGA-BP-5194	0.615664243	low	0.657894737
TCGA-BP-5195	1.146211258	high	1.684210526
TCGA-BP-5196	2.124770212	high	1.184210526
TCGA-BP-5198	1.474185737	high	1.736842105
TCGA-BP-5199	2.44290274	high	1.894736842
TCGA-BP-5200	0.926258423	low	1
TCGA-BP-5201	1.258630378	high	1.105263158
TCGA-BP-5202	0.568033506	low	1.078947368
TCGA-CJ-4634	0.660669438	low	1.868421053
TCGA-CJ-4636	1.595027133	high	1.552631579
TCGA-CJ-4637	2.855472218	high	1.052631579
TCGA-CJ-4638	0.930597609	low	1.710526316
TCGA-CJ-4639	0.65676965	low	1.578947368
TCGA-CJ-4640	1.547927245	high	1.342105263
TCGA-CJ-4641	1.482336783	high	1.236842105
TCGA-CJ-4643	0.733819057	low	2.052631579
TCGA-CJ-4644	0.59953879	low	1.447368421
TCGA-CJ-4869	2.293850988	high	1.789473684
TCGA-CJ-4882	2.810809904	high	1.842105263
TCGA-CJ-4899	0.897952588	low	0.947368421
TCGA-CJ-4900	1.806036421	high	1.157894737
TCGA-CJ-4901	1.853314072	high	1.421052632
TCGA-CJ-4902	1.758781238	high	1.605263158
TCGA-CJ-4903	0.859506341	low	1.157894737
TCGA-CJ-4904	0.757531833	low	1.184210526
TCGA-CJ-4905	0.865808364	low	1.184210526
TCGA-CJ-4907	0.751206647	low	1.631578947
TCGA-CJ-4908	1.289679724	high	0.763157895
TCGA-CJ-4912	1.548088953	high	1.763157895
TCGA-CJ-4916	1.311704277	high	1.105263158
TCGA-CJ-4918	0.977570141	high	1.710526316
TCGA-CJ-4920	1.431606288	high	2.819078947675
TCGA-CJ-5671	2.726423864	high	1.526315789
TCGA-CJ-5672	1.751223178	high	2.236842105
TCGA-CJ-5675	1.446307152	high	1.552631579
TCGA-CJ-5676	2.674169421	high	1.473684211
TCGA-CJ-5677	1.752114202	high	1.789473684
TCGA-CJ-5678	1.440340899	high	1.105263158
TCGA-CJ-5679	1.06962998	high	2.289473684
TCGA-CJ-5680	0.581734798	low	1.105263158
TCGA-CJ-5682	1.23518854	high	1.868421053
TCGA-CJ-5683	0.698199566	low	1.447368421
TCGA-CJ-5684	1.026296587	high	0.868421053
TCGA-CJ-5686	0.842529385	low	1.447368421
TCGA-CJ-5689	1.462778716	high	1.894736842
TCGA-CJ-6027	1.268259018	high	2
TCGA-CJ-6028	1.184262532	high	1.394736842
TCGA-CJ-6030	1.619518957	high	2.710526316
TCGA-CJ-6031	1.835872197	high	1.736842105
TCGA-CJ-6032	0.716625533	low	1.131578947
TCGA-CJ-6033	1.731299495	high	1.710526316
TCGA-CW-5580	0.679119019	low	2.105263158
TCGA-CW-5581	0.623331858	low	1.473684211
TCGA-CW-5583	0.517389067	low	0.631578947
TCGA-CW-5585	0.467887659	low	1.052631579
TCGA-CW-5587	0.855811357	low	1.710526316
TCGA-CW-5591	0.630769206	low	0.815789474
TCGA-CW-6087	2.670673872	high	1.526315789
TCGA-CW-6090	1.317255007	high	2.052631579
TCGA-CW-6093	0.821904573	low	2.657894737
TCGA-CW-6097	1.918584653	high	0.578947368
TCGA-CZ-4853	0.539697597	low	2.394736842
TCGA-CZ-4856	0.86587275	low	1.631578947
TCGA-CZ-4859	0.306803376	low	2.578947368
TCGA-CZ-4863	0.798018458	low	1.184210526
TCGA-CZ-4864	0.95736689	low	1.894736842
TCGA-CZ-4865	1.781616006	high	2.105263158
TCGA-CZ-4866	0.315593563	low	1.842105263
TCGA-CZ-5451	0.569979427	low	1.973684211
TCGA-CZ-5452	1.484863758	high	0.842105263
TCGA-CZ-5453	0.431348031	low	1.868421053
TCGA-CZ-5454	0.987847475	high	0.578947368
TCGA-CZ-5455	0.901438616	low	0.947368421
TCGA-CZ-5456	1.725292836	high	1.526315789
TCGA-CZ-5457	0.537295588	low	1.815789474
TCGA-CZ-5458	0.868548635	low	0.736842105
TCGA-CZ-5459	1.27425534	high	2.210526316
TCGA-CZ-5460	1.705844321	high	1.210526316
TCGA-CZ-5461	0.934837056	low	1.736842105
TCGA-CZ-5462	0.987630464	high	1.710526316
TCGA-CZ-5463	0.43720407	low	1.210526316
TCGA-CZ-5465	0.697580737	low	2.684210526
TCGA-CZ-5466	0.935419422	low	1.578947368
TCGA-CZ-5467	1.206817096	high	1.315789474
TCGA-CZ-5468	1.39466954	high	2.819078947675
TCGA-CZ-5469	1.238271122	high	1.184210526
TCGA-CZ-5470	0.971364573	low	1.315789474
TCGA-CZ-5982	0.882532762	low	1.131578947
TCGA-CZ-5984	0.976818462	high	0.921052632
TCGA-CZ-5985	0.930473914	low	1.210526316
TCGA-CZ-5986	0.477844363	low	1.342105263
TCGA-CZ-5987	0.785445844	low	1.131578947
TCGA-CZ-5988	1.451296481	high	0.921052632
TCGA-CZ-5989	0.432134295	low	1
TCGA-DV-5565	2.218149892	high	1.342105263
TCGA-DV-5566	0.890401176	low	1.157894737
TCGA-DV-5567	0.572093663	low	0.447368421
TCGA-DV-5568	1.730576644	high	0.473684211
TCGA-DV-A4VX	1.806009647	high	2.078947368
TCGA-DV-A4VZ	1.8077683	high	0.289473684
TCGA-DV-A4W0	0.680718121	low	1.526315789
TCGA-EU-5904	0.67231719	low	1
TCGA-EU-5905	0.934499497	low	1.394736842
TCGA-EU-5906	0.68738457	low	1.578947368
TCGA-EU-5907	0.634397906	low	1.131578947
TCGA-G6-A5PC	1.560841112	high	1.5
TCGA-G6-A8L6	1.768376007	high	1.605263158
TCGA-G6-A8L7	1.144078437	high	1.578947368
TCGA-G6-A8L8	0.9709773	low	1.894736842
TCGA-GK-A6C7	0.989748783	high	2.819078947675
TCGA-MM-A563	1.744386621	high	1.210526316
TCGA-MM-A564	1.611072051	high	2.078947368
TCGA-MM-A84U	1.989842293	high	1.973684211
TCGA-MW-A4EC	0.669552397	low	0.921052632
TCGA-T7-A92I	0.215391867	low	0.921052632
