# Supplementary material for: Identification and Validation of the Prognostic Panel in Clear Cell Renal Cell Carcinoma Based on Resting Mast Cells for Prediction of Distant Metastasis and Immunotherapy Response
Source: Cells. 2023 Jan 1;12(1):180. doi: 10.3390/cells12010180 (PMC9818872; doi:10.3390/cells12010180)
Supplement: Supplementary file 1 [file cells-12-00180-s001.zip › Raw data/Tumor mutation burden/KIRC_TMB.csv]

X	Y	Freq	TMB
TCGA-3Z-A93Z	TCGA-3Z-A93Z-01A-11D-A36X-10	80	2.105263158
TCGA-6D-AA2E	TCGA-6D-AA2E-01A-11D-A36X-10	25	0.657894737
TCGA-A3-3308	TCGA-A3-3308-01A-01D-0966-08	72	1.894736842
TCGA-A3-3311	TCGA-A3-3311-01A-01D-0966-08	51	1.342105263
TCGA-A3-3313	TCGA-A3-3313-01A-01D-0966-08	93	2.447368421
TCGA-A3-3316	TCGA-A3-3316-01A-01D-0966-08	38	1
TCGA-A3-3317	TCGA-A3-3317-01A-01D-0966-08	63	1.657894737
TCGA-A3-3319	TCGA-A3-3319-01A-01D-0966-08	66	1.736842105
TCGA-A3-3320	TCGA-A3-3320-01A-01D-0966-08	74	1.947368421
TCGA-A3-3322	TCGA-A3-3322-01A-01D-0966-08	47	1.236842105
TCGA-A3-3323	TCGA-A3-3323-01A-01D-0966-08	42	1.105263158
TCGA-A3-3326	TCGA-A3-3326-01A-01D-0966-08	44	1.157894737
TCGA-A3-3331	TCGA-A3-3331-01A-01W-0886-08	83	2.184210526
TCGA-A3-3346	TCGA-A3-3346-01A-01D-0966-08	85	2.236842105
TCGA-A3-3347	TCGA-A3-3347-01A-02D-1386-10	32	0.842105263
TCGA-A3-3349	TCGA-A3-3349-01A-01D-1251-10	39	1.026315789
TCGA-A3-3357	TCGA-A3-3357-01A-02D-1421-08	80	2.105263158
TCGA-A3-3358	TCGA-A3-3358-01A-01D-1534-10	61	1.605263158
TCGA-A3-3362	TCGA-A3-3362-01A-02D-1386-10	45	1.184210526
TCGA-A3-3363	TCGA-A3-3363-01A-01D-0966-08	42	1.105263158
TCGA-A3-3365	TCGA-A3-3365-01A-01D-0966-08	38	1
TCGA-A3-3367	TCGA-A3-3367-01A-02D-1421-08	67	1.763157895
TCGA-A3-3370	TCGA-A3-3370-01A-02D-1421-08	35	0.921052632
TCGA-A3-3373	TCGA-A3-3373-01A-02D-1421-08	50	1.315789474
TCGA-A3-3374	TCGA-A3-3374-01A-01D-0966-08	15	0.394736842
TCGA-A3-3376	TCGA-A3-3376-01A-02D-1421-08	52	1.368421053
TCGA-A3-3378	TCGA-A3-3378-01A-01D-0966-08	49	1.289473684
TCGA-A3-3380	TCGA-A3-3380-01A-01D-0966-08	28	0.736842105
TCGA-A3-3382	TCGA-A3-3382-01A-01D-0966-08	87	2.289473684
TCGA-A3-3383	TCGA-A3-3383-01A-01D-0966-08	45	1.184210526
TCGA-A3-3385	TCGA-A3-3385-01A-02D-1421-08	55	1.447368421
TCGA-A3-3387	TCGA-A3-3387-01A-01D-1534-10	74	1.947368421
TCGA-A3-A6NI	TCGA-A3-A6NI-01A-11D-A33K-10	66	1.736842105
TCGA-A3-A6NJ	TCGA-A3-A6NJ-01A-12D-A33K-10	96	2.526315789
TCGA-A3-A6NL	TCGA-A3-A6NL-01A-11D-A33K-10	718	18.89473684
TCGA-A3-A6NN	TCGA-A3-A6NN-01A-12D-A33K-10	96	2.526315789
TCGA-A3-A8CQ	TCGA-A3-A8CQ-01A-11D-A36X-10	31	0.815789474
TCGA-A3-A8OU	TCGA-A3-A8OU-01A-11D-A36X-10	74	1.947368421
TCGA-A3-A8OV	TCGA-A3-A8OV-01A-11D-A36X-10	125	3.289473684
TCGA-A3-A8OW	TCGA-A3-A8OW-01A-11D-A36X-10	31	0.815789474
TCGA-A3-A8OX	TCGA-A3-A8OX-01A-11D-A36X-10	40	1.052631579
TCGA-AK-3426	TCGA-AK-3426-01A-02D-1386-10	25	0.657894737
TCGA-AK-3427	TCGA-AK-3427-01A-01D-0966-08	14	0.368421053
TCGA-AK-3429	TCGA-AK-3429-01A-02D-1386-10	26	0.684210526
TCGA-AK-3430	TCGA-AK-3430-01A-01D-1251-10	70	1.842105263
TCGA-AK-3436	TCGA-AK-3436-01A-02D-1386-10	37	0.973684211
TCGA-AK-3440	TCGA-AK-3440-01A-01D-0966-08	20	0.526315789
TCGA-AK-3443	TCGA-AK-3443-01A-01D-0966-08	9	0.236842105
TCGA-AK-3444	TCGA-AK-3444-01A-01D-0966-08	91	2.394736842
TCGA-AK-3451	TCGA-AK-3451-01A-02D-1251-10	76	2
TCGA-AK-3453	TCGA-AK-3453-01A-01D-0966-08	16	0.421052632
TCGA-AK-3455	TCGA-AK-3455-01A-01D-0966-08	56	1.473684211
TCGA-AK-3456	TCGA-AK-3456-01A-02D-1386-10	25	0.657894737
TCGA-AK-3458	TCGA-AK-3458-01A-01D-1501-10	32	0.842105263
TCGA-AK-3465	TCGA-AK-3465-01A-01D-0966-08	25	0.657894737
TCGA-AS-3777	TCGA-AS-3777-01A-01D-0966-08	21	0.552631579
TCGA-AS-3778	TCGA-AS-3778-01A-01D-0966-08	66	1.736842105
TCGA-B0-4698	TCGA-B0-4698-01A-01D-1501-10	395	10.39473684
TCGA-B0-4700	TCGA-B0-4700-01A-02D-1534-10	28	0.736842105
TCGA-B0-4706	TCGA-B0-4706-01A-01D-1501-10	39	1.026315789
TCGA-B0-4710	TCGA-B0-4710-01A-01D-1501-10	71	1.868421053
TCGA-B0-4712	TCGA-B0-4712-01A-01D-1501-10	92	2.421052632
TCGA-B0-4810	TCGA-B0-4810-01A-01D-1501-10	56	1.473684211
TCGA-B0-4811	TCGA-B0-4811-01A-01D-1501-10	93	2.447368421
TCGA-B0-4815	TCGA-B0-4815-01A-01D-1501-10	59	1.552631579
TCGA-B0-4816	TCGA-B0-4816-01A-01D-1501-10	56	1.473684211
TCGA-B0-4818	TCGA-B0-4818-01A-01D-1501-10	59	1.552631579
TCGA-B0-4821	TCGA-B0-4821-01A-01D-1501-10	59	1.552631579
TCGA-B0-4823	TCGA-B0-4823-01A-02D-1421-08	93	2.447368421
TCGA-B0-4827	TCGA-B0-4827-01A-02D-1421-08	72	1.894736842
TCGA-B0-4842	TCGA-B0-4842-01A-02D-1421-08	58	1.526315789
TCGA-B0-4852	TCGA-B0-4852-01A-01D-1501-10	80	2.105263158
TCGA-B0-4945	TCGA-B0-4945-01A-01D-1421-08	42	1.105263158
TCGA-B0-5075	TCGA-B0-5075-01A-01D-1462-08	82	2.157894737
TCGA-B0-5077	TCGA-B0-5077-01A-01D-1462-08	48	1.263157895
TCGA-B0-5080	TCGA-B0-5080-01A-01D-1501-10	57	1.5
TCGA-B0-5081	TCGA-B0-5081-01A-01D-1462-08	46	1.210526316
TCGA-B0-5083	TCGA-B0-5083-01A-02D-1421-08	20	0.526315789
TCGA-B0-5084	TCGA-B0-5084-01A-01D-1462-08	43	1.131578947
TCGA-B0-5085	TCGA-B0-5085-01A-01D-1462-08	67	1.763157895
TCGA-B0-5088	TCGA-B0-5088-01A-01D-1462-08	59	1.552631579
TCGA-B0-5092	TCGA-B0-5092-01A-01D-1421-08	73	1.921052632
TCGA-B0-5094	TCGA-B0-5094-01A-01D-1421-08	78	2.052631579
TCGA-B0-5095	TCGA-B0-5095-01A-01D-1421-08	73	1.921052632
TCGA-B0-5096	TCGA-B0-5096-01A-01D-1421-08	78	2.052631579
TCGA-B0-5097	TCGA-B0-5097-01A-01D-1421-08	56	1.473684211
TCGA-B0-5098	TCGA-B0-5098-01A-01D-1421-08	590	15.52631579
TCGA-B0-5099	TCGA-B0-5099-01A-01D-1421-08	67	1.763157895
TCGA-B0-5100	TCGA-B0-5100-01A-01D-1421-08	24	0.631578947
TCGA-B0-5102	TCGA-B0-5102-01A-01D-1421-08	45	1.184210526
TCGA-B0-5104	TCGA-B0-5104-01A-01D-1421-08	56	1.473684211
TCGA-B0-5106	TCGA-B0-5106-01A-01D-1421-08	72	1.894736842
TCGA-B0-5107	TCGA-B0-5107-01A-01D-1421-08	51	1.342105263
TCGA-B0-5108	TCGA-B0-5108-01A-01D-1421-08	38	1
TCGA-B0-5109	TCGA-B0-5109-01A-02D-1421-08	46	1.210526316
TCGA-B0-5110	TCGA-B0-5110-01A-01D-1421-08	56	1.473684211
TCGA-B0-5113	TCGA-B0-5113-01A-01D-1421-08	33	0.868421053
TCGA-B0-5115	TCGA-B0-5115-01A-01D-1421-08	54	1.421052632
TCGA-B0-5116	TCGA-B0-5116-01A-02D-1421-08	57	1.5
TCGA-B0-5117	TCGA-B0-5117-01A-01D-1421-08	14	0.368421053
TCGA-B0-5119	TCGA-B0-5119-01A-02D-1421-08	85	2.236842105
TCGA-B0-5120	TCGA-B0-5120-01A-01D-1421-08	50	1.315789474
TCGA-B0-5121	TCGA-B0-5121-01A-02D-1421-08	39	1.026315789
TCGA-B0-5399	TCGA-B0-5399-01A-01D-1501-10	34	0.894736842
TCGA-B0-5400	TCGA-B0-5400-01A-01D-1501-10	35	0.921052632
TCGA-B0-5402	TCGA-B0-5402-01A-01D-1501-10	53	1.394736842
TCGA-B0-5690	TCGA-B0-5690-01A-11D-1534-10	55	1.447368421
TCGA-B0-5691	TCGA-B0-5691-01A-11D-1534-10	53	1.394736842
TCGA-B0-5692	TCGA-B0-5692-01A-11D-1534-10	55	1.447368421
TCGA-B0-5693	TCGA-B0-5693-01A-11D-1534-10	40	1.052631579
TCGA-B0-5694	TCGA-B0-5694-01A-11D-1534-10	53	1.394736842
TCGA-B0-5695	TCGA-B0-5695-01A-11D-1534-10	61	1.605263158
TCGA-B0-5696	TCGA-B0-5696-01A-11D-1534-10	52	1.368421053
TCGA-B0-5697	TCGA-B0-5697-01A-11D-1534-10	49	1.289473684
TCGA-B0-5698	TCGA-B0-5698-01A-11D-1669-08	65	1.710526316
TCGA-B0-5699	TCGA-B0-5699-01A-11D-1534-10	38	1
TCGA-B0-5700	TCGA-B0-5700-01A-11D-1534-10	61	1.605263158
TCGA-B0-5701	TCGA-B0-5701-01A-11D-1534-10	93	2.447368421
TCGA-B0-5702	TCGA-B0-5702-01A-11D-1534-10	61	1.605263158
TCGA-B0-5703	TCGA-B0-5703-01A-11D-1534-10	64	1.684210526
TCGA-B0-5705	TCGA-B0-5705-01A-11D-1534-10	66	1.736842105
TCGA-B0-5706	TCGA-B0-5706-01A-11D-1534-10	49	1.289473684
TCGA-B0-5707	TCGA-B0-5707-01A-11D-1534-10	27	0.710526316
TCGA-B0-5709	TCGA-B0-5709-01A-11D-1534-10	67	1.763157895
TCGA-B0-5710	TCGA-B0-5710-01A-11D-1669-08	38	1
TCGA-B0-5711	TCGA-B0-5711-01A-11D-1669-08	31	0.815789474
TCGA-B0-5712	TCGA-B0-5712-01A-11D-1669-08	90	2.368421053
TCGA-B0-5713	TCGA-B0-5713-01A-11D-1669-08	98	2.578947368
TCGA-B0-5812	TCGA-B0-5812-01A-11D-1669-08	42	1.105263158
TCGA-B2-3923	TCGA-B2-3923-01A-02D-A270-10	47	1.236842105
TCGA-B2-4098	TCGA-B2-4098-01A-02D-1386-10	90	2.368421053
TCGA-B2-4099	TCGA-B2-4099-01A-02D-1251-10	113	2.973684211
TCGA-B2-4101	TCGA-B2-4101-01A-02D-1458-08	47	1.236842105
TCGA-B2-4102	TCGA-B2-4102-01A-02D-1386-10	64	1.684210526
TCGA-B2-5633	TCGA-B2-5633-01A-01D-A270-10	89	2.342105263
TCGA-B2-5635	TCGA-B2-5635-01A-01D-A270-10	102	2.684210526
TCGA-B2-5636	TCGA-B2-5636-01A-02D-1534-10	30	0.789473684
TCGA-B2-5639	TCGA-B2-5639-01A-01D-1534-10	94	2.473684211
TCGA-B2-5641	TCGA-B2-5641-01A-01D-1534-10	126	3.315789474
TCGA-B2-A4SR	TCGA-B2-A4SR-01A-11D-A25V-10	83	2.184210526
TCGA-B4-5377	TCGA-B4-5377-01A-01D-1501-10	48	1.263157895
TCGA-B4-5832	TCGA-B4-5832-01A-11D-1669-08	65	1.710526316
TCGA-B4-5834	TCGA-B4-5834-01A-11D-1669-08	25	0.657894737
TCGA-B4-5835	TCGA-B4-5835-01A-11D-1669-08	71	1.868421053
TCGA-B4-5836	TCGA-B4-5836-01A-11D-1669-08	62	1.631578947
TCGA-B4-5838	TCGA-B4-5838-01A-11D-1669-08	62	1.631578947
TCGA-B4-5843	TCGA-B4-5843-01A-11D-1669-08	43	1.131578947
TCGA-B4-5844	TCGA-B4-5844-01A-11D-1669-08	67	1.763157895
TCGA-B8-4143	TCGA-B8-4143-01A-01D-1806-10	60	1.578947368
TCGA-B8-4146	TCGA-B8-4146-01B-11D-1669-08	34	0.894736842
TCGA-B8-4148	TCGA-B8-4148-01A-02D-1386-10	32	0.842105263
TCGA-B8-4151	TCGA-B8-4151-01A-01D-1806-10	50	1.315789474
TCGA-B8-4153	TCGA-B8-4153-01B-11D-1669-08	64	1.684210526
TCGA-B8-4154	TCGA-B8-4154-01A-01D-1251-10	47	1.236842105
TCGA-B8-4619	TCGA-B8-4619-01A-02D-1386-10	37	0.973684211
TCGA-B8-4620	TCGA-B8-4620-01A-02D-1386-10	107	2.815789474
TCGA-B8-4621	TCGA-B8-4621-01A-01D-1501-10	76	2
TCGA-B8-5158	TCGA-B8-5158-01A-01D-1421-08	55	1.447368421
TCGA-B8-5159	TCGA-B8-5159-01A-01D-1421-08	49	1.289473684
TCGA-B8-5162	TCGA-B8-5162-01A-01D-1421-08	66	1.736842105
TCGA-B8-5163	TCGA-B8-5163-01A-01D-1421-08	61	1.605263158
TCGA-B8-5164	TCGA-B8-5164-01A-01D-1421-08	82	2.157894737
TCGA-B8-5165	TCGA-B8-5165-01A-01D-1421-08	18	0.473684211
TCGA-B8-5545	TCGA-B8-5545-01A-01D-1669-08	18	0.473684211
TCGA-B8-5546	TCGA-B8-5546-01A-01D-1534-10	24	0.631578947
TCGA-B8-5549	TCGA-B8-5549-01A-01D-1534-10	95	2.5
TCGA-B8-5550	TCGA-B8-5550-01A-01D-1534-10	102	2.684210526
TCGA-B8-5551	TCGA-B8-5551-01A-01D-1534-10	99	2.605263158
TCGA-B8-5552	TCGA-B8-5552-01B-11D-1669-08	52	1.368421053
TCGA-B8-5553	TCGA-B8-5553-01A-01D-1534-10	56	1.473684211
TCGA-B8-A54D	TCGA-B8-A54D-01A-21D-A25V-10	55	1.447368421
TCGA-B8-A54E	TCGA-B8-A54E-01A-11D-A25V-10	42	1.105263158
TCGA-B8-A54F	TCGA-B8-A54F-01A-11D-A25V-10	31	0.815789474
TCGA-B8-A54G	TCGA-B8-A54G-01A-11D-A25V-10	38	1
TCGA-B8-A54H	TCGA-B8-A54H-01A-11D-A33K-10	72	1.894736842
TCGA-B8-A54I	TCGA-B8-A54I-01A-21D-A33K-10	55	1.447368421
TCGA-B8-A54J	TCGA-B8-A54J-01A-11D-A33K-10	55	1.447368421
TCGA-B8-A54K	TCGA-B8-A54K-01A-11D-A33K-10	17	0.447368421
TCGA-B8-A7U6	TCGA-B8-A7U6-01A-12D-A36X-10	60	1.578947368
TCGA-B8-A8YJ	TCGA-B8-A8YJ-01A-13D-A38X-10	35	0.921052632
TCGA-BP-4161	TCGA-BP-4161-01A-02D-1386-10	58	1.526315789
TCGA-BP-4162	TCGA-BP-4162-01A-02D-1386-10	38	1
TCGA-BP-4163	TCGA-BP-4163-01A-02D-1386-10	41	1.078947368
TCGA-BP-4164	TCGA-BP-4164-01A-02D-1386-10	35	0.921052632
TCGA-BP-4167	TCGA-BP-4167-01A-02D-1386-10	58	1.526315789
TCGA-BP-4177	TCGA-BP-4177-01A-02D-1421-08	9	0.236842105
TCGA-BP-4760	TCGA-BP-4760-01A-02D-1421-08	11	0.289473684
TCGA-BP-4770	TCGA-BP-4770-01A-01D-1501-10	52	1.368421053
TCGA-BP-4782	TCGA-BP-4782-01A-02D-1421-08	77	2.026315789
TCGA-BP-4795	TCGA-BP-4795-01A-02D-1421-08	14	0.368421053
TCGA-BP-4801	TCGA-BP-4801-01A-02D-1421-08	55	1.447368421
TCGA-BP-4960	TCGA-BP-4960-01A-01D-1462-08	60	1.578947368
TCGA-BP-4961	TCGA-BP-4961-01A-01D-1462-08	31	0.815789474
TCGA-BP-4962	TCGA-BP-4962-01A-01D-1462-08	41	1.078947368
TCGA-BP-4963	TCGA-BP-4963-01A-01D-1462-08	73	1.921052632
TCGA-BP-4964	TCGA-BP-4964-01A-01D-1462-08	81	2.131578947
TCGA-BP-4965	TCGA-BP-4965-01A-01D-1462-08	50	1.315789474
TCGA-BP-4967	TCGA-BP-4967-01A-01D-1462-08	55	1.447368421
TCGA-BP-4968	TCGA-BP-4968-01A-01D-1462-08	39	1.026315789
TCGA-BP-4970	TCGA-BP-4970-01A-01D-1462-08	29	0.763157895
TCGA-BP-4971	TCGA-BP-4971-01A-01D-1462-08	36	0.947368421
TCGA-BP-4972	TCGA-BP-4972-01A-01D-1462-08	33	0.868421053
TCGA-BP-4973	TCGA-BP-4973-01A-01D-1462-08	30	0.789473684
TCGA-BP-4974	TCGA-BP-4974-01A-01D-1462-08	35	0.921052632
TCGA-BP-4975	TCGA-BP-4975-01A-01D-1462-08	17	0.447368421
TCGA-BP-4976	TCGA-BP-4976-01A-01D-1462-08	85	2.236842105
TCGA-BP-4977	TCGA-BP-4977-01A-01D-1462-08	36	0.947368421
TCGA-BP-4981	TCGA-BP-4981-01A-01D-1462-08	43	1.131578947
TCGA-BP-4982	TCGA-BP-4982-01A-01D-1462-08	36	0.947368421
TCGA-BP-4983	TCGA-BP-4983-01A-01D-1462-08	69	1.815789474
TCGA-BP-4985	TCGA-BP-4985-01A-01D-1462-08	76	2
TCGA-BP-4986	TCGA-BP-4986-01A-01D-1462-08	36	0.947368421
TCGA-BP-4987	TCGA-BP-4987-01A-01D-1462-08	23	0.605263158
TCGA-BP-4988	TCGA-BP-4988-01A-01D-1462-08	46	1.210526316
TCGA-BP-4989	TCGA-BP-4989-01A-01D-1462-08	56	1.473684211
TCGA-BP-4991	TCGA-BP-4991-01A-01D-1462-08	41	1.078947368
TCGA-BP-4992	TCGA-BP-4992-01A-01D-1462-08	36	0.947368421
TCGA-BP-4993	TCGA-BP-4993-01A-02D-1421-08	56	1.473684211
TCGA-BP-4994	TCGA-BP-4994-01A-01D-1462-08	16	0.421052632
TCGA-BP-4995	TCGA-BP-4995-01A-01D-1462-08	38	1
TCGA-BP-4998	TCGA-BP-4998-01A-01D-1462-08	35	0.921052632
TCGA-BP-4999	TCGA-BP-4999-01A-01D-1462-08	38	1
TCGA-BP-5000	TCGA-BP-5000-01A-01D-1462-08	32	0.842105263
TCGA-BP-5001	TCGA-BP-5001-01A-01D-1462-08	31	0.815789474
TCGA-BP-5004	TCGA-BP-5004-01A-01D-1462-08	44	1.157894737
TCGA-BP-5006	TCGA-BP-5006-01A-01D-1462-08	38	1
TCGA-BP-5007	TCGA-BP-5007-01A-01D-1462-08	26	0.684210526
TCGA-BP-5008	TCGA-BP-5008-01A-01D-1462-08	40	1.052631579
TCGA-BP-5009	TCGA-BP-5009-01A-01D-1462-08	47	1.236842105
TCGA-BP-5010	TCGA-BP-5010-01A-02D-1421-08	61	1.605263158
TCGA-BP-5168	TCGA-BP-5168-01A-01D-1421-08	96	2.526315789
TCGA-BP-5169	TCGA-BP-5169-01A-01D-1429-08	49	1.289473684
TCGA-BP-5170	TCGA-BP-5170-01A-01D-1429-08	37	0.973684211
TCGA-BP-5173	TCGA-BP-5173-01A-01D-1429-08	65	1.710526316
TCGA-BP-5174	TCGA-BP-5174-01A-01D-1429-08	34	0.894736842
TCGA-BP-5175	TCGA-BP-5175-01A-01D-1429-08	38	1
TCGA-BP-5176	TCGA-BP-5176-01A-01D-1429-08	100	2.631578947
TCGA-BP-5177	TCGA-BP-5177-01A-01D-1429-08	37	0.973684211
TCGA-BP-5178	TCGA-BP-5178-01A-01D-1429-08	53	1.394736842
TCGA-BP-5180	TCGA-BP-5180-01A-01D-1429-08	35	0.921052632
TCGA-BP-5181	TCGA-BP-5181-01A-01D-1429-08	53	1.394736842
TCGA-BP-5182	TCGA-BP-5182-01A-01D-1429-08	60	1.578947368
TCGA-BP-5183	TCGA-BP-5183-01A-01D-1429-08	42	1.105263158
TCGA-BP-5184	TCGA-BP-5184-01A-01D-1429-08	22	0.578947368
TCGA-BP-5185	TCGA-BP-5185-01A-01D-1429-08	75	1.973684211
TCGA-BP-5186	TCGA-BP-5186-01A-01D-1429-08	32	0.842105263
TCGA-BP-5187	TCGA-BP-5187-01A-01D-1429-08	59	1.552631579
TCGA-BP-5189	TCGA-BP-5189-01A-02D-1429-08	47	1.236842105
TCGA-BP-5190	TCGA-BP-5190-01A-01D-1429-08	40	1.052631579
TCGA-BP-5191	TCGA-BP-5191-01A-01D-1429-08	51	1.342105263
TCGA-BP-5192	TCGA-BP-5192-01A-01D-1429-08	44	1.157894737
TCGA-BP-5194	TCGA-BP-5194-01A-02D-1429-08	25	0.657894737
TCGA-BP-5195	TCGA-BP-5195-01A-02D-1429-08	64	1.684210526
TCGA-BP-5196	TCGA-BP-5196-01A-01D-1429-08	45	1.184210526
TCGA-BP-5198	TCGA-BP-5198-01A-01D-1429-08	66	1.736842105
TCGA-BP-5199	TCGA-BP-5199-01A-01D-1429-08	72	1.894736842
TCGA-BP-5200	TCGA-BP-5200-01A-01D-1429-08	38	1
TCGA-BP-5201	TCGA-BP-5201-01A-01D-1429-08	42	1.105263158
TCGA-BP-5202	TCGA-BP-5202-01A-02D-1429-08	41	1.078947368
TCGA-CJ-4634	TCGA-CJ-4634-01A-02D-1386-10	71	1.868421053
TCGA-CJ-4636	TCGA-CJ-4636-01A-02D-1386-10	59	1.552631579
TCGA-CJ-4637	TCGA-CJ-4637-01A-02D-1386-10	40	1.052631579
TCGA-CJ-4638	TCGA-CJ-4638-01A-02D-1386-10	65	1.710526316
TCGA-CJ-4639	TCGA-CJ-4639-01A-02D-1386-10	60	1.578947368
TCGA-CJ-4640	TCGA-CJ-4640-01A-02D-1386-10	51	1.342105263
TCGA-CJ-4641	TCGA-CJ-4641-01A-02D-1386-10	47	1.236842105
TCGA-CJ-4643	TCGA-CJ-4643-01A-02D-1386-10	78	2.052631579
TCGA-CJ-4644	TCGA-CJ-4644-01A-02D-1386-10	55	1.447368421
TCGA-CJ-4869	TCGA-CJ-4869-01A-02D-1429-08	68	1.789473684
TCGA-CJ-4882	TCGA-CJ-4882-01A-02D-1429-08	70	1.842105263
TCGA-CJ-4899	TCGA-CJ-4899-01A-01D-1462-08	36	0.947368421
TCGA-CJ-4900	TCGA-CJ-4900-01A-01D-1462-08	44	1.157894737
TCGA-CJ-4901	TCGA-CJ-4901-01A-01D-1429-08	54	1.421052632
TCGA-CJ-4902	TCGA-CJ-4902-01A-01D-1429-08	61	1.605263158
TCGA-CJ-4903	TCGA-CJ-4903-01A-01D-1429-08	44	1.157894737
TCGA-CJ-4904	TCGA-CJ-4904-01A-02D-1429-08	45	1.184210526
TCGA-CJ-4905	TCGA-CJ-4905-01A-02D-1429-08	45	1.184210526
TCGA-CJ-4907	TCGA-CJ-4907-01A-01D-1429-08	62	1.631578947
TCGA-CJ-4908	TCGA-CJ-4908-01A-01D-1429-08	29	0.763157895
TCGA-CJ-4912	TCGA-CJ-4912-01A-01D-1429-08	67	1.763157895
TCGA-CJ-4913	TCGA-CJ-4913-01A-01D-1429-08	56	1.473684211
TCGA-CJ-4916	TCGA-CJ-4916-01A-01D-1429-08	42	1.105263158
TCGA-CJ-4918	TCGA-CJ-4918-01A-01D-1429-08	65	1.710526316
TCGA-CJ-4920	TCGA-CJ-4920-01A-01D-1429-08	127	3.342105263
TCGA-CJ-4923	TCGA-CJ-4923-01A-01D-1429-08	52	1.368421053
TCGA-CJ-5671	TCGA-CJ-5671-01A-11D-1534-10	58	1.526315789
TCGA-CJ-5672	TCGA-CJ-5672-01A-11D-1534-10	85	2.236842105
TCGA-CJ-5675	TCGA-CJ-5675-01A-11D-1534-10	59	1.552631579
TCGA-CJ-5676	TCGA-CJ-5676-01A-11D-1534-10	56	1.473684211
TCGA-CJ-5677	TCGA-CJ-5677-01A-11D-1534-10	68	1.789473684
TCGA-CJ-5678	TCGA-CJ-5678-01A-11D-1534-10	42	1.105263158
TCGA-CJ-5679	TCGA-CJ-5679-01A-11D-1534-10	87	2.289473684
TCGA-CJ-5680	TCGA-CJ-5680-01A-11D-1534-10	42	1.105263158
TCGA-CJ-5681	TCGA-CJ-5681-01A-11D-1534-10	21	0.552631579
TCGA-CJ-5682	TCGA-CJ-5682-01A-11D-1534-10	71	1.868421053
TCGA-CJ-5683	TCGA-CJ-5683-01A-11D-1534-10	55	1.447368421
TCGA-CJ-5684	TCGA-CJ-5684-01A-11D-1534-10	33	0.868421053
TCGA-CJ-5686	TCGA-CJ-5686-01A-11D-1669-08	55	1.447368421
TCGA-CJ-5689	TCGA-CJ-5689-01A-11D-1534-10	72	1.894736842
TCGA-CJ-6027	TCGA-CJ-6027-01A-11D-1669-08	76	2
TCGA-CJ-6028	TCGA-CJ-6028-01A-11D-1669-08	53	1.394736842
TCGA-CJ-6030	TCGA-CJ-6030-01A-11D-1669-08	103	2.710526316
TCGA-CJ-6031	TCGA-CJ-6031-01A-11D-1669-08	66	1.736842105
TCGA-CJ-6032	TCGA-CJ-6032-01A-11D-1669-08	43	1.131578947
TCGA-CJ-6033	TCGA-CJ-6033-01A-11D-1669-08	65	1.710526316
TCGA-CW-5580	TCGA-CW-5580-01A-01D-1669-08	80	2.105263158
TCGA-CW-5581	TCGA-CW-5581-01A-02D-1534-10	56	1.473684211
TCGA-CW-5583	TCGA-CW-5583-01A-02D-1534-10	24	0.631578947
TCGA-CW-5585	TCGA-CW-5585-01A-01D-1534-10	40	1.052631579
TCGA-CW-5587	TCGA-CW-5587-01A-01D-1534-10	65	1.710526316
TCGA-CW-5591	TCGA-CW-5591-01A-01D-1534-10	31	0.815789474
TCGA-CW-6087	TCGA-CW-6087-01A-11D-1669-08	58	1.526315789
TCGA-CW-6090	TCGA-CW-6090-01A-11D-1669-08	78	2.052631579
TCGA-CW-6093	TCGA-CW-6093-01A-11D-1669-08	101	2.657894737
TCGA-CW-6097	TCGA-CW-6097-01A-11D-1669-08	22	0.578947368
TCGA-CZ-4853	TCGA-CZ-4853-01A-01D-1429-08	91	2.394736842
TCGA-CZ-4856	TCGA-CZ-4856-01A-02D-1429-08	62	1.631578947
TCGA-CZ-4859	TCGA-CZ-4859-01A-02D-1429-08	98	2.578947368
TCGA-CZ-4863	TCGA-CZ-4863-01A-01D-1501-10	45	1.184210526
TCGA-CZ-4864	TCGA-CZ-4864-01A-01D-1501-10	72	1.894736842
TCGA-CZ-4865	TCGA-CZ-4865-01A-02D-1501-10	80	2.105263158
TCGA-CZ-4866	TCGA-CZ-4866-01A-01D-1501-10	70	1.842105263
TCGA-CZ-5451	TCGA-CZ-5451-01A-01D-1501-10	75	1.973684211
TCGA-CZ-5452	TCGA-CZ-5452-01A-01D-1501-10	32	0.842105263
TCGA-CZ-5453	TCGA-CZ-5453-01A-01D-1501-10	71	1.868421053
TCGA-CZ-5454	TCGA-CZ-5454-01A-01D-1501-10	22	0.578947368
TCGA-CZ-5455	TCGA-CZ-5455-01A-01D-1501-10	36	0.947368421
TCGA-CZ-5456	TCGA-CZ-5456-01A-01D-1501-10	58	1.526315789
TCGA-CZ-5457	TCGA-CZ-5457-01A-01D-1501-10	69	1.815789474
TCGA-CZ-5458	TCGA-CZ-5458-01A-01D-1501-10	28	0.736842105
TCGA-CZ-5459	TCGA-CZ-5459-01A-01D-1501-10	84	2.210526316
TCGA-CZ-5460	TCGA-CZ-5460-01A-01D-1501-10	46	1.210526316
TCGA-CZ-5461	TCGA-CZ-5461-01A-01D-1501-10	66	1.736842105
TCGA-CZ-5462	TCGA-CZ-5462-01A-01D-1501-10	65	1.710526316
TCGA-CZ-5463	TCGA-CZ-5463-01A-01D-1501-10	46	1.210526316
TCGA-CZ-5465	TCGA-CZ-5465-01A-01D-1806-10	102	2.684210526
TCGA-CZ-5466	TCGA-CZ-5466-01A-01D-1501-10	60	1.578947368
TCGA-CZ-5467	TCGA-CZ-5467-01A-01D-1501-10	50	1.315789474
TCGA-CZ-5468	TCGA-CZ-5468-01A-01D-1501-10	112	2.947368421
TCGA-CZ-5469	TCGA-CZ-5469-01A-01D-1501-10	45	1.184210526
TCGA-CZ-5470	TCGA-CZ-5470-01A-01D-1501-10	50	1.315789474
TCGA-CZ-5982	TCGA-CZ-5982-01A-11D-1669-08	43	1.131578947
TCGA-CZ-5984	TCGA-CZ-5984-01A-11D-1669-08	35	0.921052632
TCGA-CZ-5985	TCGA-CZ-5985-01A-11D-1669-08	46	1.210526316
TCGA-CZ-5986	TCGA-CZ-5986-01A-11D-1669-08	51	1.342105263
TCGA-CZ-5987	TCGA-CZ-5987-01A-11D-1669-08	43	1.131578947
TCGA-CZ-5988	TCGA-CZ-5988-01A-11D-1669-08	35	0.921052632
TCGA-CZ-5989	TCGA-CZ-5989-01A-11D-1669-08	38	1
TCGA-DV-5565	TCGA-DV-5565-01A-01D-1534-10	51	1.342105263
TCGA-DV-5566	TCGA-DV-5566-01A-01D-1534-10	44	1.157894737
TCGA-DV-5567	TCGA-DV-5567-01A-01D-1534-10	17	0.447368421
TCGA-DV-5568	TCGA-DV-5568-01A-01D-1534-10	18	0.473684211
TCGA-DV-A4VX	TCGA-DV-A4VX-01A-11D-A25V-10	79	2.078947368
TCGA-DV-A4VZ	TCGA-DV-A4VZ-01A-11D-A25V-10	11	0.289473684
TCGA-DV-A4W0	TCGA-DV-A4W0-01A-11D-A25V-10	58	1.526315789
TCGA-EU-5904	TCGA-EU-5904-01A-11D-1669-08	38	1
TCGA-EU-5905	TCGA-EU-5905-01A-11D-1669-08	53	1.394736842
TCGA-EU-5906	TCGA-EU-5906-01A-11D-1669-08	60	1.578947368
TCGA-EU-5907	TCGA-EU-5907-01A-11D-1669-08	43	1.131578947
TCGA-G6-A5PC	TCGA-G6-A5PC-01A-11D-A33K-10	57	1.5
TCGA-G6-A8L6	TCGA-G6-A8L6-01A-11D-A36X-10	61	1.605263158
TCGA-G6-A8L7	TCGA-G6-A8L7-01A-11D-A36X-10	60	1.578947368
TCGA-G6-A8L8	TCGA-G6-A8L8-01A-21D-A36X-10	72	1.894736842
TCGA-GK-A6C7	TCGA-GK-A6C7-01A-11D-A33K-10	179	4.710526316
TCGA-MM-A563	TCGA-MM-A563-01A-11D-A25V-10	46	1.210526316
TCGA-MM-A564	TCGA-MM-A564-01A-11D-A25V-10	79	2.078947368
TCGA-MM-A84U	TCGA-MM-A84U-01A-11D-A36X-10	75	1.973684211
TCGA-MW-A4EC	TCGA-MW-A4EC-01A-11D-A25V-10	35	0.921052632
TCGA-T7-A92I	TCGA-T7-A92I-01A-11D-A36X-10	35	0.921052632
