# Supplementary material for: Identification and Validation of the Prognostic Panel in Clear Cell Renal Cell Carcinoma Based on Resting Mast Cells for Prediction of Distant Metastasis and Immunotherapy Response
Source: Cells. 2023 Jan 1;12(1):180. doi: 10.3390/cells12010180 (PMC9818872; doi:10.3390/cells12010180)
Supplement: Supplementary file 1 [file cells-12-00180-s001.zip › Raw data/Univariate Cox regression analysis/gene_17key_OS.csv]

id	futime	fustat	APOL2	TGM2	TAPBP	BATF3	IFI27	GBP2	CTH	PSMB8	EPCAM	HLA-F	EMP3	TOM1L1	RPS19	CFB	PPP1R18	PSMB9	BIRC3
TCGA-BP-4761	182	0	14.77510913	15.27860891	14.99432074	8.575074978	12.99481027	13.80463441	7.916407253	13.24858441	11.1486092	12.98638673	12.69725945	9.791424036	16.64498949	11.44025495	11.81405828	12.50801436	14.082199
TCGA-CJ-6032	3639	0	12.08086331	14.33268921	14.17909669	9.153073078	12.41257634	13.14310683	8.192567253	12.67884143	11.04210377	13.06763927	11.76569099	11.70437383	14.30008571	10.32913755	11.78283538	11.64346875	15.14814824
TCGA-AK-3431	2241	1	11.51727473	14.62866684	13.67590634	8.519623385	12.25950226	12.48721856	8.099935301	12.82142204	10.96021291	12.41793752	11.75221775	11.19027884	15.18568488	9.980470343	12.61977234	11.43135312	12.49565511
TCGA-B0-4821	1230	1	13.30832669	16.26405192	14.93104826	8.504176949	14.63600369	13.74224577	5.287398778	13.3451171	12.09581649	13.44545412	14.08440719	9.683922106	17.4030216	13.07929819	12.5391596	12.36163558	13.02717373
TCGA-AS-3777	1238	0	12.38911817	13.12705608	13.33261986	5.486859703	14.93104826	13.1197411	11.80817294	13.12427285	12.4107894	12.60499333	10.62910915	12.09469594	14.83839504	14.55816097	10.65779792	11.69281309	12.596099
TCGA-CJ-4882	1883	0	12.16318282	16.78029582	14.93575726	8.67922956	12.95997171	13.21103669	6.041744278	13.01560453	11.09787696	13.27609132	12.03330358	10.48809405	15.9640202	10.52781611	13.79625606	12.08021293	14.12391858
TCGA-B0-5083	1045	1	12.04381656	13.65295441	13.45052958	6.3721918	11.2941394	12.25382331	7.099384401	12.11528635	13.23461534	11.67449281	11.51362423	10.93966698	15.46580392	7.823362028	11.68656751	10.50148296	10.45512035
TCGA-BP-5008	1071	0	12.21750561	15.30591999	14.39184849	8.57954741	11.95626029	13.29973685	6.872542647	12.83793241	12.13710854	13.34076864	11.70678496	11.46084212	14.97958658	10.11721904	12.35460154	12.32889845	13.3857093
TCGA-B8-5162	36	0	13.53558402	16.22703571	14.87875811	8.250542659	12.54313983	14.5793848	7.875743068	13.2803771	8.176701619	13.32549477	12.58620291	10.82445752	15.32690426	9.690748159	13.28367688	12.60589131	14.0641021
TCGA-A3-3380	567	0	12.20282194	14.93104826	14.31068564	6.62761448	12.30842934	11.89032275	5.856596177	12.5391596	12.34422325	12.75107541	11.15691629	11.80069738	15.13671573	6.962048752	12.0403441	11.23396234	14.08002888
TCGA-CJ-4636	1924	0	12.78015681	15.30591999	15.32690426	7.440050159	12.6492264	14.17795519	5.55026187	13.66066812	10.40851651	13.80797194	12.24007328	10.58488333	14.96957582	10.44685825	12.68076307	12.8354567	13.15480387
TCGA-B4-5838	166	0	11.52565616	13.78861814	13.48681651	6.86285799	10.48861429	12.87960017	6.292468494	12.40870042	11.38117474	10.8165477	10.1406499	12.12575112	14.89244632	9.638280368	10.99719681	10.56849883	12.74005813
TCGA-CZ-5987	445	1	14.61787509	15.0787446	14.43643638	6.892812324	12.69856508	12.89616794	7.988735814	12.95361244	10.79396775	12.64795995	13.07276307	11.8127478	15.75236867	10.62037433	11.93450103	11.86636519	15.20463886
TCGA-B0-4845	1986	1	11.38858413	14.29484832	14.54130053	6.388799442	11.75608605	11.21351295	6.144549774	12.74740156	12.41682171	12.32913846	11.55515942	11.21737422	15.75236867	9.802257218	12.23822344	11.06382147	12.11572853
TCGA-CJ-4918	93	1	12.08259224	15.24479993	13.85174585	7.582648635	12.01617055	12.92231918	6.993640269	12.28993468	10.78538156	11.96885825	10.90666307	11.10051718	15.18568488	8.231484386	12.89468816	11.23102276	11.84562575
TCGA-BP-4334	645	1	13.25871589	11.36324579	13.71775301	5.897929606	12.36110967	11.54097617	7.770603071	13.47660825	13.34407249	13.70845265	9.690118028	9.580960126	16.02189936	6.083255159	10.4683324	11.14929081	9.292069297
TCGA-BP-4766	1462	0	11.12749731	14.45756004	14.42748152	8.252642207	10.96189072	11.54701757	9.164538713	12.10377821	12.2422098	11.77580457	11.34856518	11.68600972	14.87400504	9.011025898	11.5057064	10.84684326	11.19825412
TCGA-BP-4973	1384	0	11.90933397	13.82201041	15.38630914	6.352937407	12.27173571	13.33967645	7.898087991	13.01006792	9.592905046	13.74790728	10.57210399	12.06661992	14.75903618	10.21282769	12.14848932	12.0255202	13.125298
TCGA-B0-4690	43	1	12.30476954	15.39429636	14.48294758	7.42697843	11.8351963	13.75619357	8.545353173	12.52728823	9.73477336	12.94701333	11.75471976	11.42210177	14.89244632	11.30251646	12.90297732	12.10551126	13.82720804
TCGA-BP-4974	211	1	11.49744273	14.0672191	14.28403496	8.445641428	12.6756716	12.73938702	6.679675893	12.17586802	9.589542352	13.12890217	11.03430255	10.58899366	15.08457885	9.342649392	12.51886761	11.543304	11.36968747
TCGA-BP-4981	1097	1	12.48088025	14.38892921	15.06794205	7.715054846	13.99778655	13.24313745	7.705720046	14.0996237	11.30640902	14.40330507	12.45152436	10.8903072	15.70962332	11.90075195	12.67236638	13.23205372	12.28526788
TCGA-CJ-4639	3229	0	12.39406026	14.18876512	14.53785117	7.596702175	12.3389538	14.31892227	7.77711404	13.22665731	10.98492126	13.82720804	10.38293617	11.73897122	14.80847991	8.689142997	12.29277441	12.47677209	12.13597896
TCGA-B0-4822	1111	1	13.06373253	14.90169977	14.44528795	9.774319325	14.09541402	13.12239725	6.248579804	12.82614585	10.56235876	13.27510578	13.84275025	9.302096661	16.86552605	11.0743791	13.10604456	11.60408152	11.31803331
TCGA-BP-4807	211	0	11.6656245	14.69948424	13.96580347	7.881872451	11.65283251	13.08484807	7.735795587	12.25114243	12.54144006	11.81922986	11.3440684	11.67669436	14.72709446	10.76983311	11.93333631	10.48824776	11.61376159
TCGA-B0-5713	2782	0	11.69990998	14.01851892	14.37730917	7.5773052	13.21152105	12.78085653	8.492541616	13.03330105	11.63395802	13.06850564	11.68115069	11.55641512	14.98947101	10.41326695	12.09190793	12.21472204	13.35612594
TCGA-CJ-4895	1200	1	12.51712529	13.93667574	15.33431404	7.687067792	12.51315939	13.27103624	7.535599926	12.94897533	11.22986462	12.92537931	11.66392563	10.88234412	15.30591999	11.02960353	12.7645591	12.06808998	12.95049713
TCGA-B0-5709	3974	0	12.75421062	15.3561064	15.25834737	7.47165526	14.36052317	14.31892227	6.871796875	13.37163095	9.178324586	13.58811578	11.76276125	11.14945818	14.74696222	9.936654805	12.79388297	12.82756019	13.31149192
TCGA-B0-5100	1913	1	11.66485058	14.55477105	14.48592964	8.728388164	13.59080064	13.87483565	6.546755559	12.59365511	12.72711187	12.63753203	12.75008503	9.328472944	15.95157238	10.97431249	12.81500358	11.23362556	10.64046832
TCGA-DV-A4VZ	365	0	12.53146901	13.66216138	14.03093447	8.484270798	12.05333379	13.18816869	6.52211114	12.03517903	14.54799415	12.59580361	11.99578565	10.37107613	15.2481248	11.3442396	12.43389358	9.824247862	13.97179503
TCGA-BP-5178	1912	1	13.27720463	15.55320035	14.27115399	8.209784375	13.00758792	13.44182395	8.264507868	13.07276307	10.75729589	13.0706141	13.04009602	10.775949	15.78601352	11.4570584	12.81393138	12.1324645	14.74696222
TCGA-CJ-5684	2231	0	11.96821487	15.11324288	14.92592792	8.129354694	12.40264489	13.32012424	7.291677524	13.36999506	9.879227271	13.84364868	12.14736056	11.59204866	15.28518776	10.10265122	12.56893841	12.45659304	12.32371265
TCGA-B0-5084	222	1	12.90826731	14.84715124	14.71932825	8.436306026	13.40144943	12.38686971	7.225517102	12.96987943	9.233515733	12.35460154	12.48555163	11.4705166	16.00697054	9.576762654	12.88894187	12.50858622	12.56663488
TCGA-BP-4759	2372	0	12.10484536	13.84981665	14.50540612	8.463641425	12.85456523	12.60350684	8.402010693	13.46543803	11.44862919	12.68976819	12.63935292	11.42906596	15.57156128	8.678140503	12.87581815	12.23822344	11.89433031
TCGA-B8-A7U6	495	0	12.16753517	14.25068596	14.32170095	8.537243824	13.20529783	12.29787032	7.661935503	12.86814308	10.99124696	13.51958357	12.03930162	10.90716358	15.36335139	9.265336893	12.65660882	11.80581972	13.63536449
TCGA-CJ-4634	3498	0	11.6522872	14.15565296	14.43341801	6.967634281	11.50624346	11.38842075	8.048627335	12.39796516	11.76256418	12.42860604	11.14675614	11.79414196	14.82972168	9.610154936	11.96533441	11.05248801	11.40512971
TCGA-A3-3311	1191	1	12.87506276	14.38316846	14.70777329	7.360457388	10.99073534	12.62195106	7.874717291	13.06071638	11.2330783	12.92928565	11.63263607	11.78988245	14.81694436	10.6390757	12.26572917	11.74796701	13.9006479
TCGA-AK-3425	3343	0	12.12597354	15.29891225	14.38595527	8.457740221	13.56135807	13.34898763	8.776618794	13.43681844	11.26931801	12.74401764	12.72937424	11.47849161	16.11199788	11.76219036	12.6872085	12.46574591	12.46338014
TCGA-BP-5194	408	0	11.6677068	14.91639267	14.04779412	7.177513331	11.77562779	13.04304099	8.79401164	12.60289511	12.03785022	12.31390958	11.69063423	11.77727852	15.19184466	9.319542785	11.92170461	11.38186771	12.09038101
TCGA-CW-6088	3222	0	11.49464858	14.14623482	14.30255912	5.871554921	12.10704741	11.27454496	8.27622342	12.52106144	11.08578646	12.27949945	10.66847592	11.72766287	14.60366191	9.93457885	11.8897087	11.41145811	12.63197891
TCGA-B0-5705	4537	0	12.21794481	14.01851892	14.97958658	7.571048144	12.320284	13.34953416	8.788108215	13.63388465	11.42037462	13.8896597	11.18403224	11.99578565	14.91639267	9.643239194	11.90871753	13.03167131	13.31043707
TCGA-A3-3359	2504	0	12.35562459	14.27885494	14.90679651	6.796190994	12.57834258	13.8822983	7.513737286	13.09371228	11.32064823	13.69417904	11.40218083	11.54313706	14.21338492	9.293817792	12.02232865	12.04829678	13.2406496
TCGA-B0-5081	362	1	13.85886315	14.73893815	15.3561064	8.374199965	12.85008051	14.082199	6.768704129	13.74947018	9.760125101	14.14852742	13.02005073	10.30183668	15.41704597	10.74897239	13.39621433	12.89616794	15.0787446
TCGA-A3-A8OX	NA	NA	12.840785	14.11462415	14.35790931	7.167849258	13.90350177	13.1197411	7.455710612	12.87227877	11.33551965	13.05809776	11.2858846	11.51254287	14.88781625	8.690869581	12.2230073	12.09581649	12.80185121
TCGA-CZ-5459	1683	0	13.21295477	15.87030642	14.5828178	8.971736388	12.85643826	13.4642771	7.79798516	13.39401946	12.26449971	13.41280954	12.61408327	11.8897087	16.14378071	11.71214913	12.57711819	12.43872593	13.35841088
TCGA-BP-4770	329	1	12.2632961	11.30235146	12.97342846	8.524825416	13.0055031	12.4852776	8.816009494	11.17816156	6.242542633	10.81001015	13.10427596	5.363930409	16.06553182	6.830402394	13.65295441	10.30088986	9.661206632
TCGA-BP-4352	344	1	14.75498648	15.85736663	14.61083749	7.80940897	11.22401944	12.70989075	7.557236494	12.74908266	7.163902861	13.12800698	14.09767495	10.4785214	17.17587802	10.27633195	13.24568399	11.70815434	14.63249086
TCGA-BP-4989	118	0	13.58811578	14.74301173	15.20463886	7.989809074	12.11700112	14.40617542	5.937553217	14.08880274	6.198242064	14.4704389	12.95049713	10.17086958	15.29891225	10.29471004	13.16154452	14.30008571	14.10178726
TCGA-BP-4983	1413	0	13.79122068	17.4030216	14.50856262	8.135006001	13.08664796	13.03924104	6.562904409	12.57891656	8.614101345	13.15856398	12.41951975	10.37398646	15.37865782	9.542537972	13.17473622	12.42860604	12.43764524
TCGA-CJ-5680	768	1	11.56768462	12.93967088	15.2714327	6.350147075	11.65153729	12.12728674	6.393413279	12.95209332	11.2948374	12.58477725	11.6210158	11.8217779	15.057122	10.08189634	11.51776602	11.79489042	13.02593189
TCGA-CJ-4876	1955	0	12.2597423	13.16246447	15.42524574	9.84037618	12.15473008	13.23355594	5.915307297	13.81067426	11.66807835	13.95807639	12.45846912	11.46754885	15.19184466	10.7897204	12.66920367	13.26076894	13.8822983
TCGA-B0-4718	1778	0	12.20684251	14.37452005	14.72317276	7.650417199	12.70150641	14.09093928	7.382770821	13.31689855	10.02287175	13.86777952	12.81252445	10.40060871	16.37824338	11.8316299	13.21781297	12.61015569	12.79488344
TCGA-BP-4159	2601	1	11.13215471	13.88410477	13.92321456	7.711533208	14.95036424	12.76421312	7.711533208	13.37336246	11.45291102	12.86814308	12.67692154	11.01546182	15.85736663	10.192314	12.41739202	12.27417796	11.40047158
TCGA-B0-4847	793	1	13.16531103	14.52476812	15.9103709	8.60576138	12.61315495	14.29484832	7.603608135	14.61439339	9.736443452	15.24479993	13.10964073	10.23780063	16.26405192	10.68191124	12.82614585	13.64993178	13.82034269
TCGA-B0-5701	2461	0	14.09093928	15.16649441	15.02585864	6.513892322	13.47279884	13.38806684	7.82742717	13.31910041	9.203682418	13.19289459	12.4510319	12.26449971	15.2714327	9.704176756	11.84446982	12.4272479	15.057122
TCGA-B8-4621	788	0	12.07998771	13.86956024	14.68060151	4.786373913	14.41507764	12.48936205	7.822955404	12.87348093	11.48081664	12.3271203	11.25923184	11.90973476	13.97179503	10.93101553	11.12186731	11.25697592	12.29252451
TCGA-CZ-5460	2873	0	12.04932442	14.14623482	14.74696222	7.76650451	13.97781859	12.60589131	7.671962287	13.74467267	10.88962096	13.67891272	12.39823791	10.70716424	16.54957734	10.85824432	12.74005813	13.13454789	13.72245925
TCGA-BP-4985	952	1	12.27516628	15.69889636	14.86489432	8.038209556	14.19346638	12.94196579	7.599462439	13.14086349	12.60830701	13.1575697	12.44414056	11.49603979	14.56846064	9.096743187	12.84597151	12.11266185	12.70117475
TCGA-BP-4765	2184	0	11.752023	14.66169656	13.82536187	8.268276855	12.2559712	12.87267205	7.56953246	12.07414283	11.17185756	12.15968608	11.18049266	11.36529777	15.19184466	8.066194912	12.15012017	10.61988976	13.50377289
TCGA-CJ-4638	431	1	12.6607179	12.59185973	15.52562873	6.454714927	15.01034976	13.62825013	7.081931201	14.28677078	11.72645858	14.86489432	11.19927273	10.78870632	15.66843661	11.32951744	11.30285951	13.22956474	12.87581815
TCGA-CW-5583	2489	0	11.36529777	15.75236867	13.94623164	6.812888905	11.80897536	12.76934381	7.575375222	12.18324704	11.94716761	12.2059107	10.5306841	11.76317195	14.42127031	9.131187587	11.61630255	11.31209196	12.09917345
TCGA-BP-4959	2660	0	12.11308139	13.8896597	14.30797622	7.84473016	12.4852776	12.18532408	6.889161629	12.48142291	11.59366466	12.27470651	10.81828667	11.63794292	14.89244632	9.8361976	11.74704474	11.31668195	13.77287388
TCGA-A3-3335	1886	0	11.46613071	14.18397579	14.0996237	8.380760391	12.41530611	11.83857791	8.185779781	12.53234237	12.53573951	12.14045196	11.99407389	12.12944297	15.68828389	10.20404178	11.9170079	11.07355652	14.55131907
TCGA-B8-4154	1380	0	11.33500103	12.6856243	14.25068596	8.393953876	12.95209332	12.93372627	8.682540656	13.84275025	11.04684324	13.43925704	12.0355846	12.95049713	16.06553182	9.598025079	11.8547106	12.73532958	12.66294547
TCGA-BP-5195	749	0	12.91792961	14.71126916	14.28946074	7.53468973	11.6953974	12.59005905	8.212867483	12.68531478	11.51469025	12.39382401	11.79300191	11.37839774	15.34885603	10.77924516	12.38128628	11.31979406	12.91993032
TCGA-B8-5545	1525	0	12.05817224	15.32002964	13.98565782	7.119178873	13.74140699	12.85269934	7.782346788	12.66294547	11.42106883	12.53626749	11.58504051	10.86775457	15.14245525	10.23474297	12.68144008	11.82101454	11.99639316
TCGA-B8-A54K	469	0	12.99641657	13.77128059	13.85174585	5.150112893	11.13371558	12.2262412	8.169859411	12.05376011	13.69277493	12.24173648	9.393532649	12.12487697	15.42524574	10.79608343	11.16097515	9.745126894	12.31440663
TCGA-CJ-5675	3936	0	12.26839603	14.16488096	15.87030642	7.324228432	12.90520972	14.34376511	7.99717486	14.27115399	10.99820608	14.47377767	12.21192413	11.48031507	15.77438703	10.85876319	12.91754757	13.59795538	13.24663322
TCGA-BP-4967	205	0	11.75144407	14.75903618	14.46077918	6.319890119	13.54292005	12.60956718	8.164429671	12.24502503	8.90895517	12.36016325	11.26494259	11.18456089	15.19184466	10.76590391	12.10872923	11.1359328	12.50018299
TCGA-CZ-4866	3267	0	10.88761202	12.56433312	13.84981665	5.202031618	13.3039603	12.68463385	5.412526537	12.9928384	9.195189945	13.10252692	11.09836651	12.13224834	14.5793848	9.857914839	10.51146556	12.0178993	13.46368992
TCGA-A3-3374	1314	0	12.06979116	13.18044993	13.83743228	6.883383237	11.51867609	10.5951659	9.671591735	12.37844032	12.56921779	12.25306939	11.29159369	10.45833445	14.56846064	6.293311718	12.02573087	10.63577748	8.242698548
TCGA-CZ-5464	2128	0	12.63134863	15.63824083	14.47377767	7.754275209	14.41507764	13.80982058	6.179974225	13.39621433	12.15012017	13.51828694	12.72284805	10.87295694	15.69889636	11.78912538	12.89542189	12.75902903	13.58531545
TCGA-BP-4162	3074	0	12.95997171	15.0904118	14.72317276	8.133426033	12.82365682	14.03934776	7.273303439	13.46310249	8.327664728	13.88599399	11.72309671	11.363084	14.30255912	9.139245703	11.96759773	12.63845647	14.24314951
TCGA-B4-5844	7	0	10.97100195	14.73094076	14.43917903	7.821244244	13.00838421	12.20236584	8.354272831	12.21885501	11.17527288	12.46039913	11.16544879	11.75936826	14.30533879	9.167984723	12.28774024	11.0704899	12.40036764
TCGA-B0-4843	320	1	11.89833543	14.51837297	14.62866684	8.268276855	11.17646954	13.52619825	6.389855737	12.71407	11.66138159	13.29973685	12.72416075	9.983748169	15.85736663	11.14877612	13.26848541	11.42871911	13.02338742
TCGA-B0-4844	313	1	14.54130053	16.03576804	14.68442591	9.227552924	15.17891204	13.39401946	8.553206635	13.24615868	10.91167638	13.31043707	12.56865762	10.89685386	16.28273184	11.69915922	12.21125132	12.23822344	13.70369883
TCGA-BP-4787	480	1	14.91154477	15.41704597	14.15565296	7.685468565	11.45638635	13.10964073	7.331063529	12.90222985	10.67007815	12.6167357	12.02298579	10.73483918	15.07326978	11.28434658	12.5425724	11.96471426	14.61787509
TCGA-CZ-5467	73	1	11.52321222	15.63824083	13.78261205	8.646515993	12.04750187	13.77762492	7.947195714	12.76797513	11.20699534	12.2597423	11.19518491	11.65549486	15.04663877	11.04863179	12.57178716	11.72007629	12.44276707
TCGA-BP-4347	1367	0	12.84523691	14.71528897	14.70777329	8.214800026	11.91056453	13.15197617	7.591551422	13.01520144	8.234062825	13.54766212	11.92130774	11.41441709	14.34376511	9.272719496	11.95222799	12.04425716	13.22515578
TCGA-BP-4329	845	1	11.18149694	14.34376511	14.21830051	6.950077373	11.92328554	12.75694491	7.588058256	12.94897533	10.65189138	12.43287631	11.5748544	11.40495078	15.12500629	9.778319146	12.2042627	11.69577327	12.91831155
TCGA-A3-3329	1624	0	11.96992755	14.38595527	14.43917903	7.544828507	11.86319965	12.74538998	7.947564008	13.59925298	11.42019326	13.75109835	11.23362556	11.49033145	14.96957582	9.705058232	11.70889232	12.9120707	13.48435198
TCGA-B0-4697	578	1	13.63965285	15.23052439	15.51715067	8.712028782	13.50377289	15.06794205	7.492869367	14.1426332	8.898444295	14.60728226	13.27405115	8.94434184	16.28273184	12.26815886	13.77037708	13.61658024	14.49705664
TCGA-AS-3778	43	0	11.96284691	14.44528795	14.49530458	8.252940235	11.95140784	13.0279836	7.323263032	12.52221992	12.23800398	12.92068604	11.16850492	11.78207796	15.24479993	10.03339146	11.80581972	11.29632203	11.52285358
TCGA-BP-4999	1266	0	11.21211325	14.9452018	14.43341801	6.097187318	11.34151427	11.37615115	7.867592184	12.38103398	8.5110603	12.86443409	11.1301682	11.83478589	14.48592964	8.624004184	11.75085875	11.29876007	13.77128059
TCGA-A3-A8CQ	3	0	11.4360342	15.11324288	14.42127031	7.511293278	11.97427434	12.06420307	7.864333079	12.5747321	11.33924819	13.36873975	11.29041861	11.19469037	15.02064043	9.374331608	11.95750106	11.48483896	12.05528743
TCGA-A3-3343	945	0	11.56660218	13.28791755	14.95983931	7.239467671	12.36767257	12.98376741	8.151566758	13.1842456	11.17376708	13.94247461	11.44795995	12.27704098	15.05169053	10.18618923	12.0777046	12.05642708	13.39291441
TCGA-CJ-4881	2014	0	13.65594311	14.27885494	14.16970618	8.019331382	12.99681728	13.18909888	6.836427479	12.77746586	12.07748609	12.99441565	12.2988552	10.5128956	15.43272598	11.8302484	12.93735245	11.44422785	13.72557928
TCGA-CJ-4903	1560	0	12.86740893	14.68442591	14.54456739	6.965349758	11.12018961	12.92769917	7.816973152	13.30129025	8.709938332	13.40426815	11.21784965	11.69338429	15.40924004	10.24646753	12.19917683	12.44303552	12.84043397
TCGA-B0-5702	2172	0	13.06245747	11.71421916	14.99970078	9.711823252	14.60009616	12.21999777	4.077707332	13.63825555	12.99520478	12.14669262	13.11741116	8.540649661	18.35730686	13.4804349	11.68152814	12.53802696	12.76036708
TCGA-BP-5184	1133	0	11.44025495	14.30255912	14.04779412	7.713368233	12.14920764	12.09015656	8.25650019	12.73599219	11.77411709	12.58041953	11.5712759	11.82510224	15.38630914	9.230570819	12.23030204	11.50499083	11.73195399
TCGA-B2-4101	648	0	11.98843077	14.96957582	14.60366191	6.871796875	12.41394706	13.36306159	7.036600815	12.97658844	9.245896926	13.47279884	11.38960494	11.3225676	14.99970078	10.23205581	12.60234236	11.93494314	14.13498513
TCGA-B8-5165	737	0	11.51744388	14.1124939	13.86420926	6.511383871	12.81920895	12.48418838	7.546812384	12.16110611	12.31204506	12.07905809	10.94484503	11.85733648	14.61787509	8.476568896	12.07021484	10.7043572	11.83756277
TCGA-B0-5117	1608	0	12.61793369	11.41090409	12.8307797	5.208495803	11.53458547	12.07370278	7.755838229	12.71568541	13.69277493	11.8747481	9.817174706	10.61376385	14.36052317	5.983058903	10.58880126	10.45940646	8.479446218
TCGA-B0-4706	65	1	11.7073902	14.64290614	14.80431548	6.721155141	13.38687279	13.10871693	7.101973522	13.57952774	10.67310808	13.53956201	12.42109165	10.59074935	16.54957734	11.11165649	12.4745594	12.24103573	12.07929273
TCGA-BP-4331	2454	1	12.32199704	14.80847991	15.22389296	8.341590704	13.22762604	12.64091331	6.194168448	13.10871693	10.15219562	13.51828694	11.63573964	11.67891632	15.3561064	9.984758731	12.44331196	12.08950954	13.89698496
TCGA-A3-3352	561	1	12.2647502	14.13927986	14.92592792	7.385060993	12.20449961	11.68843919	7.318115622	13.01600751	11.82335877	12.94196579	11.65209535	11.85808531	15.2372758	9.834571908	11.93494314	11.94594604	13.24161947
TCGA-CJ-5672	1972	1	13.94247461	14.5793848	14.76691101	7.808208498	14.27885494	13.86061348	6.508170827	13.97960543	11.62824043	14.51191589	12.03246344	10.9078446	15.29197813	11.33326608	12.73938702	13.39291441	13.02296367
TCGA-CJ-4641	1661	1	13.63462476	14.69193123	15.18568488	7.624985356	13.03002957	14.17446999	6.274950943	13.59504951	11.19285778	13.98774286	11.63281341	11.48682268	15.01540899	11.4257666	12.74204372	12.76386705	14.60009616
TCGA-CJ-4889	1946	0	12.11528635	14.05425959	14.08002888	7.137666183	14.07366293	13.11516953	7.317479229	12.88818927	8.94434184	13.25158362	11.86675787	10.40522591	15.0050505	9.997262652	12.86148483	12.55544304	12.25736518
TCGA-AK-3465	369	0	12.16527659	12.45152436	12.49454015	5.174574319	10.85908357	10.63489421	8.484933288	12.06661992	12.96155449	11.48376301	8.909762991	10.76744287	14.80431548	7.286673076	10.47120206	9.872867542	10.38550588
TCGA-CZ-5470	386	0	12.56949711	13.71458877	14.83388014	7.394466203	12.87348093	13.46310249	6.693578208	14.13700369	11.81405828	13.55163963	11.82217507	11.43758523	15.79832873	9.739029248	12.49398398	13.15480387	13.62531015
TCGA-B0-5706	3205	0	12.95756399	15.21696584	14.95036424	7.535326291	13.62531015	13.75109835	8.460812798	12.95833734	7.765028996	13.32777749	12.43078146	11.33823853	14.91639267	11.21195549	12.59005905	12.39070461	14.66937322
TCGA-BP-5196	1018	0	12.65474698	15.978276	15.11890385	8.435051271	11.95791006	14.33268921	6.740981424	13.54090703	9.646056333	13.59795538	12.74740156	10.62893992	15.74160305	11.36952997	12.94741395	12.43982833	12.9717893
TCGA-CZ-5461	330	1	10.96071652	14.43917903	13.82363549	7.512121342	12.96786713	12.03166173	7.863669222	12.87886399	11.85808531	12.2559712	12.23330292	11.80639438	15.63824083	10.57443559	12.32247056	11.90790113	13.5024705
TCGA-T7-A92I	356	0	11.62784206	11.60695944	14.65803312	6.323344122	13.57952774	11.29770619	7.613902472	12.00859854	5.86358812	11.12323294	12.13358316	12.92461147	13.85886315	9.301357734	10.46550462	10.12346633	10.97482528
TCGA-B0-4837	1378	1	12.4304887	14.62866684	14.27115399	7.768714956	10.93950588	13.32883581	8.114334476	12.59798814	10.98413639	12.18416138	12.40190271	11.10457409	15.78601352	12.45820564	12.81252445	10.55850605	13.63038583
TCGA-A3-3372	735	0	12.00348945	14.30533879	14.61787509	6.231492242	12.93887754	12.75385017	8.18896311	12.64735023	7.049946558	12.96197018	10.34977619	11.52425635	14.38892921	10.34743471	12.02067595	12.03496271	13.16716147
TCGA-B8-A54G	53	0	12.67753295	13.32442272	16.11199788	7.47415401	14.052083	14.6504206	7.118363396	14.35517974	9.221557458	15.37865782	11.3839252	10.98048203	15.84546459	11.54756747	12.94044667	13.82720804	14.67309081
TCGA-CJ-4874	2283	0	12.16040994	14.66169656	14.69193123	7.96742203	13.87309559	13.33428723	8.308972021	13.69417904	10.3280395	13.87132348	11.8464028	11.90136162	14.82534105	9.782960686	11.85925835	12.71795752	12.96703105
TCGA-CJ-5676	4067	0	13.70527039	14.46077918	15.01540899	8.506633031	13.10342894	13.23355594	7.104463638	13.51295782	11.69632943	13.3857093	12.78118664	10.61304641	15.95157238	11.42853494	13.40554756	12.2597423	13.49728429
TCGA-CJ-4904	3302	0	11.89032275	15.95157238	14.55816097	8.389461477	12.28119635	13.16626968	8.155903026	12.79103596	10.43835204	12.61015569	11.93294746	11.64221053	14.57588493	9.215280772	12.31640005	12.25901026	14.02682153
TCGA-B0-4828	307	1	12.09448646	15.40156928	14.92592792	8.061005419	11.95099669	12.36110967	7.629416245	13.46115412	11.09552328	13.25559654	12.55684507	11.31263465	16.28273184	10.80216862	12.27077513	12.23421917	13.54090703
TCGA-MM-A564	607	0	12.0757822	13.0013673	13.62966851	7.165606068	13.20863736	12.30171696	7.693777801	13.26485551	11.32188059	13.22466734	11.97631099	10.81329903	16.12804767	10.59447503	12.79872301	11.70194519	10.70029639
TCGA-CZ-5455	561	1	12.6290018	14.96465932	14.7790101	7.696096748	13.09371228	14.24805166	7.32155911	13.47917082	11.4168718	13.83402357	11.361872	11.83499111	14.34957047	10.49769997	12.29560386	13.04599783	14.5828178
TCGA-BP-4971	1487	0	12.8325555	14.10178726	14.86038298	8.836902616	12.55973537	14.04779412	4.663741515	13.29327573	9.381302209	14.42429657	11.8935709	9.536127958	15.10199769	11.33465275	13.1976219	12.58505665	13.14631477
TCGA-B2-3924	1092	0	12.84228733	15.57156128	14.83388014	7.36169256	13.26276767	14.84715124	7.925079693	14.18136935	9.778932073	14.21830051	10.98476922	12.3271203	15.70962332	10.22150802	11.40597705	13.79368869	15.15415445
TCGA-B2-3924	1092	0	12.84228733	15.57156128	14.83388014	7.36169256	13.26276767	14.84715124	7.925079693	14.18136935	9.778932073	14.21830051	10.98476922	12.3271203	15.70962332	10.22150802	11.40597705	13.79368869	15.15415445
TCGA-B2-3924	1092	0	12.84228733	15.57156128	14.83388014	7.36169256	13.26276767	14.84715124	7.925079693	14.18136935	9.778932073	14.21830051	10.98476922	12.3271203	15.70962332	10.22150802	11.40597705	13.79368869	15.15415445
TCGA-B8-A54E	909	0	11.19988817	10.36579263	13.51699377	4.997969413	15.93787189	11.65283251	9.243193465	12.62719019	11.82140606	12.34817713	11.24358889	11.47904923	14.41507764	7.613902472	10.48898565	10.20140406	9.965334405
TCGA-DV-A4W0	2470	0	11.34183725	13.8822983	13.92515923	7.864333079	14.79594573	11.62510609	6.362510638	12.898032	11.27788661	13.84619279	10.41557582	11.87036472	14.95983931	9.92131383	11.95414513	11.54043247	12.51657454
TCGA-DV-A4W0	2470	0	11.34183725	13.8822983	13.92515923	7.864333079	14.79594573	11.62510609	6.362510638	12.898032	11.27788661	13.84619279	10.41557582	11.87036472	14.95983931	9.92131383	11.95414513	11.54043247	12.51657454
TCGA-BP-4998	932	0	13.03416435	15.47414478	15.0904118	7.784575948	12.35066344	13.33647529	6.313372933	12.99362579	10.85140913	13.15056583	11.55302984	11.5188479	15.2714327	11.00823605	12.74005813	12.00797064	13.50377289
TCGA-A3-A6NN	3	0	11.58180771	15.65848957	14.14623482	6.752458667	12.51029476	11.77179134	8.067115244	12.840785	10.4029972	12.94314996	11.51867609	11.77429843	15.27860891	9.888910118	12.3641996	12.05748938	12.93967088
TCGA-BP-4335	475	1	12.26207898	14.50214482	14.51516196	7.022667473	13.78778603	13.53558402	7.465603141	13.46310249	9.231830015	14.6542469	11.84940382	11.14745893	15.25144204	10.11276368	12.52667772	12.38128628	12.84377524
TCGA-CW-6093	3146	0	11.01712506	15.73060728	13.70527039	6.687119351	12.83184771	11.50712715	8.596299575	12.04600481	10.89921599	11.64600697	10.86385549	11.26411478	15.08457885	8.342900307	12.58942934	10.84856852	13.30832669
TCGA-BP-4161	2746	0	12.23493941	14.25832459	14.58971445	7.945745541	12.06014532	13.16716147	7.370195108	13.08315204	11.03800407	13.59230659	12.03166173	11.5323057	15.34166861	10.55900933	12.41577807	12.03826962	13.69579409
TCGA-MM-A84U	700	0	13.13264618	14.61083749	15.3561064	7.719128309	14.27115399	13.20049557	5.887297907	13.45676106	11.18829645	13.41412618	11.94331035	10.06214332	16.00697054	11.29912088	12.44578703	12.42803714	12.12771708
TCGA-CJ-6030	2299	1	11.93779579	14.71528897	14.72709446	6.994344178	11.74369579	12.93171167	8.174827636	13.00675733	10.6195296	12.58562855	12.12044789	11.51960569	15.72004484	11.26797049	13.01921449	12.09697012	13.730311
TCGA-CZ-4863	1928	0	13.45052958	14.79176039	14.47992959	7.78265243	13.14543398	14.93575726	7.644517175	13.77596398	12.23008138	14.25574984	11.48609192	11.57271224	14.58624207	9.54302549	12.24574209	13.19149556	13.68976051
TCGA-BP-5000	563	0	14.11462415	15.59914685	15.057122	8.397683384	13.73669792	13.69891438	7.625714821	13.44427466	11.99973855	13.507643	12.94972226	10.14083918	15.42524574	11.99114257	12.87923213	12.38992063	12.94120883
TCGA-BP-4960	2172	0	12.6055911	14.43917903	14.14149312	8.61494173	13.42235386	12.98638673	7.861477848	12.79033183	8.280432874	12.93654367	12.52106144	10.75999712	15.39429636	11.79200545	12.94741395	11.63977476	12.25382331
TCGA-BP-4177	1670	0	12.0178993	14.13498513	14.51191589	6.893160001	11.83337764	12.38965598	7.845079349	12.16154787	13.89873079	12.04770238	10.55382487	12.23632326	15.08457885	8.763350935	11.67108859	10.56217996	12.31158111
TCGA-B2-5636	919	0	11.40861943	14.44205459	13.91952062	6.876346126	12.80356372	12.0978748	7.562067509	11.80325752	12.97575124	11.50080318	10.78147911	11.68637444	14.90679651	9.814135328	12.27876026	10.68454921	11.75302521
TCGA-CJ-4890	3519	0	13.33759613	15.50015527	14.60728226	8.508397789	13.08315204	13.8915095	7.244817318	13.08973612	10.94484503	13.27103624	12.23237922	9.862850383	14.78308447	10.24031804	13.22223351	12.3969126	14.0996237
TCGA-B0-5695	2150	0	11.69745391	14.38028691	14.41209933	7.897795954	12.44938044	12.53008181	9.225390877	12.92303504	12.16594626	12.42161207	11.27349231	11.57541081	15.3561064	9.649723638	12.03390648	11.56401146	12.62719019
TCGA-BP-4769	1876	0	11.99829438	12.77551767	14.46077918	7.868597781	12.29861643	13.06508693	7.407306016	11.54474789	13.08151531	11.62842689	11.31280499	11.06568606	14.79594573	10.41662133	12.06269593	10.02612042	12.09830405
TCGA-A3-3313	735	1	11.3782066	12.28895926	12.99681728	5.433822737	9.845287281	10.82103804	8.650728605	11.25716019	10.73622615	10.84668556	9.703917729	12.83362414	14.4704389	6.028747099	10.55294732	9.643010336	10.0385037
TCGA-B2-5641	656	0	14.93575726	15.21696584	15.49150349	7.273906217	13.82363549	14.09093928	8.050178189	13.50572081	11.18663047	13.45808143	11.64725379	11.54043247	15.29891225	12.38511396	12.43982833	12.85008051	13.34022265
TCGA-A3-3357	2688	0	12.40551775	16.05066388	14.82972168	7.081146707	13.55303121	13.4985579	6.488911714	13.15480387	12.28000897	13.96374114	10.46802737	11.55717616	14.01421342	10.69534151	11.5323057	12.46980208	13.57254402
TCGA-BP-4970	433	0	12.4504625	15.19184466	15.3561064	6.987457083	12.72349407	13.53691885	7.12417209	13.19382602	11.26023526	13.51295782	11.98594381	11.40564983	14.56507704	10.72368747	12.5888737	12.58244345	14.12167963
TCGA-B8-5546	505	0	11.99514521	11.54756747	13.62677977	5.103279222	10.92345697	10.3677856	7.79970292	12.11199525	11.11705534	10.99548036	9.70835298	12.26135462	14.78739614	5.999095819	9.571082291	9.717238889	9.200483279
TCGA-EU-5905	119	0	13.38454112	15.84546459	13.78778603	7.092886872	13.02961666	12.71763085	7.072550388	12.44551169	12.31251676	12.56082649	12.18759961	11.21179771	15.39429636	10.25838773	12.04251299	11.90632293	13.5221563
TCGA-AK-3458	1168	0	11.20580225	12.69044777	13.78261205	7.726020218	13.13033542	11.34356648	8.167397613	14.74696222	11.40791486	13.66216138	11.45181646	12.15495558	17.09572692	11.09988044	11.43654713	13.06678808	13.89698496
TCGA-CJ-4905	1496	0	11.22200185	14.34096265	13.93284283	6.987457083	12.00881427	12.18489157	8.196142288	12.34174674	10.44786952	11.98905416	11.33603168	11.54493045	14.82534105	9.143633718	12.56547063	11.08980586	11.59585491
TCGA-DV-5566	1398	0	11.82606928	14.36592773	14.82093688	8.226297873	12.00817672	12.9296823	8.036690736	13.59230659	11.96429212	13.5739365	12.10441109	11.70249048	15.50015527	10.53734075	12.16178081	12.60410693	13.11786013
TCGA-BP-4789	1489	0	11.419143	15.58957367	13.93866191	6.898701571	12.41421941	11.83877002	7.670357809	12.82219789	11.3124643	12.25452948	11.22355444	11.25122719	14.9452018	9.226790566	12.31517458	11.29716488	11.76549873
TCGA-CW-5588	2017	0	11.60663162	15.34885603	13.83230591	6.50249166	12.13135549	12.51169868	7.194684324	12.56810695	10.32232649	11.80544572	12.62533967	11.15592734	15.51715067	10.914916	12.55515785	11.38668806	12.29641028
TCGA-A3-A6NI	1018	0	12.24646801	13.67120969	15.23052439	6.979246252	11.92444625	11.97527279	6.479932378	12.71599656	11.48802953	12.84228733	12.59155773	11.34719772	15.41704597	10.20825931	12.21772523	11.62861334	14.14149312
TCGA-CJ-4908	1531	0	12.00645521	14.68442591	14.20570165	7.049322752	12.34271167	12.90905832	7.48666224	12.64860766	10.49225313	13.1639192	11.36869042	11.12137242	14.67680137	10.26348436	12.66920367	11.73024706	13.11293374
TCGA-BP-4351	970	0	12.33442417	13.76095996	13.95992636	7.043812645	14.41507764	11.88678795	5.959499259	12.26599478	11.58013981	13.05024834	11.59984742	11.18370441	15.72004484	10.02630949	11.93013905	11.29465929	12.94897533
TCGA-B8-4153	762	0	11.9794328	13.67745618	14.68060151	8.721913071	12.84597151	11.75644986	7.922702397	13.31585391	12.25827832	13.28474792	12.75629015	11.037147	15.61898868	9.665754592	12.618855	11.92525759	12.03350214
TCGA-BP-4774	1885	0	11.53668361	14.08002888	14.18397579	9.087714565	12.88894187	12.04730133	7.003261411	12.84377524	10.50719367	13.17755309	11.83337764	11.21417303	15.0050505	8.315449778	12.21240583	11.67503484	12.61557019
TCGA-CZ-4861	446	1	12.52554604	15.44108489	14.49214822	7.686053434	12.44834827	14.35790931	7.455710612	13.14680847	9.26360922	12.5388668	11.50359155	11.51617676	15.20463886	10.70985516	12.85043624	12.34372229	13.76621712
TCGA-B2-4098	51	1	11.56382428	16.3385038	14.67680137	5.826205188	13.35441386	12.49183137	7.476277201	12.92267716	11.92465338	12.68330227	11.43638271	11.48448672	14.58624207	10.815133	12.42620212	11.93615839	13.26126275
TCGA-B0-5121	1485	0	11.82704314	14.16720537	14.70369166	7.74177038	13.31799424	12.7517767	7.319771887	13.32987637	11.3679884	13.66669054	11.92505905	10.91846192	15.49150349	9.847534123	12.97103901	12.0603662	12.05222283
TCGA-BP-4758	2208	0	13.06763927	14.55131907	15.40924004	9.29961836	14.04132672	14.24805166	6.831190605	13.67439637	8.878510032	14.49530458	12.69359924	11.01887286	15.34885603	8.708821433	13.11696205	13.22809908	12.11374989
TCGA-CJ-4886	1952	0	12.19531481	14.98478618	14.69571606	7.373630556	12.68267714	13.45052958	7.051406993	13.00881542	10.72988076	13.49728429	11.66374734	11.28738366	14.95545714	9.685173173	12.25306939	12.30271978	12.87429061
TCGA-B2-5639	417	1	11.87236128	13.5711469	15.58957367	7.42847326	12.44469171	12.2335378	8.004599772	13.69891438	9.747000773	13.69417904	11.6390409	11.90414524	14.77114776	10.75162349	12.3166484	12.50018299	12.61703416
TCGA-B0-4698	42	1	12.61645259	15.15415445	13.89873079	9.40912354	14.38595527	13.1575697	7.745692202	13.147302	8.27182977	12.74337042	13.6439475	10.83694909	15.6086282	8.731871724	13.3722016	13.62248736	11.66065974
TCGA-CJ-4892	1521	0	12.43497452	14.28403496	15.42524574	8.228181025	13.32495885	14.06072923	7.306371261	13.69579409	9.821455641	14.40617542	12.02379858	10.87122469	15.58073751	9.96450749	12.27129395	12.72972521	12.66920367
TCGA-BP-5007	1140	0	12.82471385	14.33815953	15.09636632	6.966180912	13.83921587	13.42479812	6.722899741	13.16246447	11.86714538	13.79788254	11.62195218	11.71065286	14.74301173	9.97151298	12.23608712	12.28264082	13.6439475
TCGA-CZ-4856	18	0	11.93656566	15.73060728	14.84281405	7.572202474	12.96744915	13.04434185	7.838198122	13.62248736	10.80339395	13.62677977	12.5058619	11.55286087	15.14245525	10.47781125	12.02339565	12.57593879	12.24741042
TCGA-BP-4176	1955	0	12.14826333	14.60366191	13.67293851	8.148582676	12.26984357	12.28526788	7.515686935	12.70539236	10.76414405	12.40792877	11.95201972	11.50203421	15.2372758	10.80506437	12.06227804	11.46928043	15.16649441
TCGA-CZ-5982	2439	0	11.42123931	14.63955729	14.00216329	10.09632696	10.97415286	11.85293235	8.433781768	11.99705009	11.44267292	11.71913496	11.11468059	11.78496844	14.35790931	9.553087199	12.60350684	10.81192514	14.84281405
TCGA-CJ-4900	1714	1	13.12705608	14.72317276	14.93104826	8.838012384	14.24563038	13.80982058	7.530219536	13.71296632	10.9191486	14.37184269	12.2988552	11.03964153	15.57156128	10.80405443	13.11338037	13.32237075	13.87665164
TCGA-A3-3367	2270	0	12.17367254	14.3523767	14.5828178	6.558276654	11.97568441	12.19618355	8.198603786	12.85643826	11.36646889	12.16040994	11.65811797	12.02867872	15.0904118	10.54905517	11.97012855	11.29277488	13.12800698
TCGA-CJ-4885	3451	0	11.34151427	14.04343582	15.03096952	6.646309754	11.40808908	11.31685274	9.13681076	13.41162714	10.48916719	12.88556782	11.26797049	11.74796701	15.25834737	10.29278947	11.66211621	12.3439728	12.38052616
TCGA-BP-4174	1879	0	12.63228131	13.29755564	14.26602331	8.075459454	11.36204066	13.12146993	7.432292432	13.56977832	6.091623664	13.12987346	11.62268468	12.03679133	14.67309081	10.75422053	11.78772893	12.62349913	13.10871693
TCGA-A3-3325	1170	1	11.21921309	13.63536449	14.55477105	6.833801068	11.47431668	11.09702671	6.428322475	12.63935292	11.49276531	12.11352585	11.76394242	11.42679104	15.42524574	9.684963781	12.17164517	11.42978596	13.04683487
TCGA-BP-4986	785	0	12.87188539	16.43885434	14.22320065	7.506197999	11.70176728	12.55798928	6.669760743	12.22068705	9.750331447	12.62101542	12.11700112	11.25207211	14.56507704	9.896567762	12.51087138	11.48031507	13.18726601
TCGA-CZ-5985	1997	0	12.87188539	14.56846064	15.03096952	6.422030346	13.19289459	13.83743228	7.420577061	12.92339755	12.81005158	13.58661428	11.07769641	12.14967125	14.61787509	12.22349322	11.87156941	12.02131028	15.2651241
TCGA-BP-4354	1034	1	14.91154477	14.4704389	14.72317276	10.14756302	12.93211883	13.02507356	7.210737097	12.88222184	4.672564229	12.84008285	12.86889863	10.73179258	14.83388014	12.91872907	13.54696104	12.0873272	15.66843661
TCGA-B8-A54J	528	0	12.12267128	14.88328511	15.17276961	8.147438111	12.8999298	12.08648754	8.039794075	13.46795715	10.78520964	14.35790931	11.89073134	10.9109935	15.25834737	9.144153374	12.74806826	12.91444447	13.0693745
TCGA-BP-5182	1165	0	12.1283646	14.90169977	14.71932825	8.134014521	12.44358836	13.62966851	7.006689913	12.5497508	12.77746586	12.53710121	12.15077121	11.62711143	15.02064043	10.44580396	12.51772214	11.63719701	12.77480391
TCGA-BP-5199	1355	0	13.59504951	15.09636632	14.99970078	8.525706618	13.23355594	14.29753242	6.479628134	13.45173428	10.25001536	13.91952062	13.99586095	10.33489774	16.12804767	9.887235576	13.65295441	12.98874366	12.70310762
TCGA-BP-4964	1862	0	12.01299479	15.47414478	14.86038298	6.963194082	12.75902903	13.32549477	8.384192003	12.94972226	11.56347091	12.70310762	12.18713892	11.80304641	15.65848957	10.61287905	11.99365011	11.98300291	13.52619825
TCGA-MM-A563	591	0	12.41394706	14.61083749	14.45161067	7.948505838	13.93667574	13.33967645	6.661667322	13.00758792	11.61122105	13.3857093	12.68819289	10.11490206	15.74160305	9.516847726	12.93131724	12.55004219	13.65753006
TCGA-B2-5633	963	0	12.3281566	13.89968966	12.32294163	6.787785029	12.26231547	13.29755564	5.774258657	12.71054331	11.47669069	12.93927426	10.72557893	11.94800333	16.09647113	11.39272715	11.3468569	10.17013098	15.34166861
TCGA-B0-5108	1782	0	13.41534631	15.978276	14.11711885	8.960281646	13.05064204	13.79288712	6.938313901	12.47981168	10.32913755	13.17665342	12.16154787	10.67676721	15.0050505	10.45008573	13.21781297	11.9583231	13.96784193
TCGA-BP-5181	1495	0	11.69859527	14.34957047	14.82972168	7.261210085	13.63235829	12.18532408	8.46427	12.97658844	12.29687679	12.94502949	11.51017901	12.17952433	15.37081837	10.29693685	12.14871528	11.91532869	12.07394267
TCGA-BP-4166	13	0	12.28820626	13.1639192	13.88599399	7.709301015	12.67300142	13.43081225	7.529606276	13.06415289	11.60059008	12.42003687	11.46997897	11.11518629	15.2372758	8.233462778	12.44889739	11.85215402	11.55341012
TCGA-CZ-5469	946	1	12.33319287	15.14814824	14.36324927	7.377995017	13.53424238	13.31585391	6.727920455	13.28575834	12.8132303	12.28724809	13.31689855	10.68260387	16.54957734	10.25170902	12.28503087	11.01195465	12.10551126
TCGA-BP-5190	1011	0	12.30148146	14.81694436	15.21696584	6.371735657	12.3496925	12.99847877	9.065948216	13.44182395	12.33846993	13.41821936	11.28773694	12.34422325	14.85579354	11.54347092	11.42351741	11.93717513	13.07714077
TCGA-B0-4823	454	1	11.4984869	16.08181376	14.51516196	7.866555535	13.00589556	13.05103562	7.559622735	12.77614425	10.83402874	12.87810361	12.33442417	11.72745712	15.16649441	10.26538869	12.20544183	11.58107728	13.3892412
TCGA-B8-5553	435	0	11.8771768	14.57217553	14.90679651	7.998860454	12.15945642	13.3039603	7.13876407	12.99520478	9.527848096	13.66523541	11.56292431	11.63921857	14.6504206	9.993515198	12.10114638	12.18346534	14.92107387
TCGA-B8-5158	1218	0	13.54357751	16.48182123	14.49214822	7.624644415	11.88418863	12.88701303	8.68170425	12.44441616	10.81278914	12.01898267	12.16110611	11.78086928	14.93575726	11.78988245	12.27704098	11.39547147	14.41811172
TCGA-CJ-4871	2423	0	12.2087143	15.06794205	14.07028423	7.358437184	13.21295477	12.26886164	7.466871656	12.89917611	11.83995114	12.57353059	11.92709962	11.30569748	15.63824083	11.89395003	12.23844285	12.01748333	13.31910041
TCGA-CJ-5679	679	1	12.8467112	15.13671573	13.95807639	7.240092559	12.43524484	12.91598448	8.747289269	13.06157365	8.99860197	12.81711974	13.02129494	11.20545982	15.50872125	10.95665182	12.04120319	11.7202726	12.01278825
TCGA-CJ-4873	1776	0	12.94353038	13.97574509	15.0787446	7.584304411	13.64106765	14.01638502	6.677347682	13.78431105	8.836073605	14.38028691	13.18236032	10.15979393	16.03576804	11.65717114	12.86328695	12.71962023	13.84454654
TCGA-BP-5175	932	0	14.12826175	14.95983931	14.66169656	7.276314813	14.96957582	13.88599399	7.850409383	13.15575426	10.66230271	13.30503086	12.96625792	10.37928619	15.24479993	12.771046	12.61733257	12.34321662	13.5936278
TCGA-AK-3451	2868	0	11.75703667	12.81711974	14.03292724	8.577774931	15.0787446	12.88260428	7.563697141	14.58971445	11.64092384	14.35517974	11.69745391	11.2644522	15.95157238	10.99683982	11.19958902	13.13264618	13.2385892
TCGA-BP-4992	501	0	13.86956024	13.91776439	14.98478618	10.1636435	13.96979555	13.41412618	4.882442934	12.89044201	3.686752673	14.75090868	13.3892412	9.885077236	15.72004484	10.9446881	12.71568541	12.40164069	14.53139542
TCGA-B8-5551	16	0	13.27002166	15.37865782	14.98478618	8.535122622	13.97781859	13.90254396	6.509739375	13.38806684	10.36282447	13.64247995	13.10076986	10.77066389	15.39429636	11.68095582	13.34127142	12.77982781	14.93575726
TCGA-B0-4818	510	1	11.77256836	14.33001556	14.48294758	7.716290443	12.80645272	12.94581587	7.671053108	13.60211794	10.89165197	14.1124939	11.36886363	12.30431117	15.17891204	10.192314	12.04099085	12.54033417	13.00178335
TCGA-CZ-5453	2419	1	11.01919885	13.97179503	13.63235829	6.911065845	11.84017076	10.57694043	8.852027555	12.66198742	12.38103398	12.44034969	10.64221348	11.78832719	15.17276961	8.821155501	11.37074893	11.13833465	11.62419494
TCGA-BP-4798	334	1	14.66937322	15.68828389	16.30153894	8.379747036	13.82536187	14.56145817	6.915229046	13.81152743	5.882162725	14.06521462	10.64341044	9.725342548	15.0787446	11.13336875	13.33210776	13.26691087	15.21103519
TCGA-BP-4776	411	0	11.93274091	14.34376511	14.52807548	7.84891486	13.15197617	12.79033183	7.570228381	13.67891272	10.97621605	14.01421342	12.31135163	10.25392	15.87030642	9.915996701	12.674383	12.41577807	12.47343652
TCGA-BP-5180	2263	0	12.87732807	15.10748076	14.28403496	7.755193551	12.39176083	12.73267053	8.591453483	12.88260428	11.15205348	12.29490694	13.40088053	12.16594626	16.11199788	11.1179013	12.09038101	11.99639316	13.30832669
TCGA-B0-5110	2009	0	11.76317195	13.81853413	14.37452005	8.667712609	11.91435822	13.38127787	7.988433671	12.59924403	10.86456612	12.9833664	10.75865531	11.5732722	14.04132672	8.705363723	12.40216469	11.54474789	12.1943987
TCGA-B0-5812	3834	0	11.64367466	14.67309081	14.12826175	7.208894865	13.29064108	12.84523691	7.872859986	12.64091331	11.3440684	12.40164069	11.71837172	11.43850943	15.04663877	9.47657221	12.70278057	11.45514516	12.00881427
TCGA-B8-5163	822	0	13.77762492	16.45915672	14.64665878	7.797327205	13.86777952	13.76621712	7.18610816	12.94276944	9.993515198	13.28738319	12.21147363	10.94996995	14.26845849	11.70267503	12.9781534	12.27151485	13.47040239
TCGA-B8-4146	511	0	11.83337764	14.25832459	14.22558847	8.275297748	10.22167611	15.01034976	9.274350509	12.00223783	13.08400207	11.93410284	9.799109357	11.82724329	12.19043646	9.492584228	10.97603613	11.53212393	14.68060151
TCGA-BP-5192	714	0	11.34907577	15.19184466	14.33001556	7.572202474	11.95243624	12.22230751	8.200041737	12.16040994	12.27655754	12.14022052	10.85371282	11.96158291	14.44528795	8.328987028	11.52817992	11.05062576	11.62510609
TCGA-B0-4842	1724	1	13.00014353	14.43041224	15.9640202	7.53905725	13.42235386	13.71775301	6.355837675	14.18136935	10.74081585	13.61066827	12.27417796	10.20422092	16.37824338	12.20966075	12.7689988	12.90866287	12.92152597
TCGA-BP-5177	293	0	11.90312374	13.56704234	14.4704389	7.078091831	12.66860068	13.90254396	7.939632112	13.27720463	10.02470555	14.04779412	11.92465338	11.04914057	15.28518776	9.436818865	12.7545602	12.30002765	10.78371095
TCGA-CW-5581	2799	0	12.24245541	14.42429657	13.92321456	6.954139183	14.45756004	12.8685209	8.270304886	12.95912866	10.406506	12.65075504	10.50859959	11.71550849	14.84715124	10.21168322	11.53954277	12.01258168	12.25430355
TCGA-A3-3331	1257	0	11.66524068	13.96580347	15.11324288	6.353226252	11.57037902	12.28047464	7.956070725	12.61917348	8.310088388	12.89616794	11.0723914	11.97547862	14.50856262	9.895549253	11.91598754	11.5612981	13.52345869
TCGA-B0-5115	1604	0	11.69745391	14.53443294	14.73094076	6.528826548	11.89376048	12.98419336	8.115658837	13.06157365	10.60117049	13.96180889	11.56401146	11.49428767	15.16649441	9.636546011	12.18346534	12.16295988	12.26743419
TCGA-A3-3346	137	1	14.56145817	14.81694436	14.55477105	8.468805662	14.78739614	13.28575834	7.031520167	13.60495713	11.42174204	12.89840285	12.6290018	10.71726975	16.06553182	11.86417158	12.43604059	13.09415208	14.082199
TCGA-B4-5843	11	0	11.07284912	13.83230591	14.22558847	7.514454185	11.53618282	12.33846993	7.578997989	12.28526788	11.36985968	11.60059008	11.45689252	11.8775747	15.057122	9.971741092	11.32524012	10.79792349	12.15238858
TCGA-CW-5580	1964	1	12.44754871	14.97958658	14.43643638	6.986852197	12.04849802	12.38204422	8.564570515	12.12642804	11.83756277	12.00100933	10.97049663	11.74910958	15.36335139	9.814565422	11.90953039	10.6418655	14.04132672
TCGA-CJ-4643	1793	0	11.67911075	14.28132609	14.49214822	7.898355228	11.79858382	12.54516237	7.921081257	12.702457	10.39382928	13.34407249	10.88387815	11.38240204	14.70369166	9.216120699	12.06916077	11.61956037	13.86061348
TCGA-AK-3447	1217	0	11.05716861	11.20221202	11.93514425	5.931898118	13.04939155	11.35321181	7.382409999	13.69130733	13.3778677	12.07685112	10.28949352	11.75028347	15.978276	5.931898118	9.440556572	12.17884921	10.81950819
TCGA-B0-4693	77	1	12.32269713	15.25834737	14.92107387	9.178821713	12.79521767	13.00675733	7.555649747	12.80896269	11.20886245	13.11152977	11.46402429	11.56328756	14.43917903	9.38107205	12.32003559	11.63813518	13.62677977
TCGA-A3-3378	630	0	12.00369847	15.13671573	15.76337513	6.628259078	12.52811116	13.89324567	7.231822161	12.93007884	7.928369354	13.60927454	11.31412243	11.60917874	14.23058802	11.08543986	12.56576489	11.73251303	15.48267997
TCGA-B0-4827	885	1	11.67968309	15.89650985	14.42429657	7.20524333	13.40088053	13.25505767	5.756613645	12.41027698	11.5964254	12.65414415	11.45111624	11.44286038	14.77114776	10.17988263	12.25804744	11.3394227	13.75109835
TCGA-BP-5170	2412	0	11.56165278	14.44528795	14.36052317	7.133358762	12.48637505	12.88665701	8.007708619	13.06245747	10.64064137	12.3062342	12.49621023	11.58937417	15.88301886	10.55400471	12.71568541	11.16049143	12.3062342
TCGA-CZ-5986	373	0	11.75839225	15.29197813	14.26602331	6.272295704	11.3637669	12.11199525	8.94239932	12.69628781	10.54632614	12.18621254	11.18912897	12.30599338	14.78739614	9.974907401	11.47271992	11.57037902	13.30449568
TCGA-B8-A54F	519	0	11.83955883	16.24489096	13.7021307	7.880800936	11.49832041	12.56433312	7.448293765	12.06420307	11.11029107	11.97282119	12.16250877	11.78575478	15.67835192	11.19808429	12.05728773	10.42608285	15.06232138
TCGA-B0-5399	1411	0	11.93371178	14.56507704	15.24479993	6.886390091	12.82471385	12.48365005	7.790720429	13.50902053	9.738379778	14.0672191	11.96738724	11.74240523	15.64824669	10.31481592	12.64302141	12.46926419	12.96625792
TCGA-DV-5573	1130	0	14.67309081	14.82534105	15.47414478	7.36169256	13.86609022	14.29484832	7.043078759	13.98156174	12.10290728	14.62500208	11.78086928	11.18645369	15.14814824	10.40022262	12.78396876	13.47660825	14.39472065
TCGA-CJ-4897	3341	0	11.41983436	14.052083	13.9309478	7.166789724	12.61853645	12.73769216	6.922760782	12.77676954	12.24081231	12.37794622	11.28098002	11.94996219	15.17891204	9.218599897	11.62987788	11.86437108	11.73876673
TCGA-A3-3349	1385	0	11.67034839	13.97380568	14.69571606	7.17488483	12.17207963	12.78569191	7.279927779	12.45361122	10.11800861	12.83757519	11.399458	11.3394227	14.71932825	9.017746993	12.74401764	10.9796468	11.49482695
TCGA-BP-4962	1785	0	12.75562553	14.80431548	14.39472065	8.476280516	13.20341534	13.35171098	6.674622827	13.17618118	10.90583382	12.92461147	11.32170579	10.98228761	15.73060728	9.679171958	12.34225157	12.69140675	13.91776439
TCGA-B0-4848	883	1	12.6872085	14.84281405	15.36335139	6.584052167	11.54114891	12.64333442	8.52845571	13.03460199	11.37198156	12.61224828	12.30124593	11.53321501	15.59914685	11.45093702	12.72284805	11.59186738	14.23319773
TCGA-BP-4768	400	0	11.63739196	14.55131907	14.04556474	6.989075069	9.821904429	12.17675746	7.999160422	12.31879333	12.69237722	12.58417483	11.66176352	12.01045543	14.85146976	10.84163383	11.50820285	10.88641254	12.36565305
TCGA-BP-4341	1589	1	11.68600972	13.28900432	14.25574984	7.283713577	12.3535976	11.66374734	7.659228078	12.72416075	11.15828171	13.02425356	11.48465811	10.92105142	15.55320035	9.698100743	11.9661396	11.42455118	11.0960201
TCGA-CJ-4893	750	0	12.9833664	14.43917903	14.71932825	8.630891182	12.42324574	13.81152743	6.954995851	13.59080064	10.95502202	13.37106009	11.87434942	11.61249225	14.84715124	9.878394639	11.9715365	12.70213336	12.94502949
TCGA-AK-3440	2865	0	13.30936843	11.93576126	12.61793369	6.798780674	11.34529907	11.96491451	10.25448937	12.33319287	13.89504376	11.72405012	9.774118436	11.34768389	14.22062534	6.608383389	10.02429635	10.78406049	12.45152436
TCGA-B2-A4SR	507	0	11.26526974	15.53481	13.91399848	6.763714952	13.125298	12.33366731	7.257711893	12.27876026	10.90278216	12.88298099	11.00757731	11.4233343	14.56846064	9.456708972	11.98863646	11.39876381	12.96315919
TCGA-A3-3362	1559	0	11.63849442	14.30797622	14.22320065	7.220641539	12.89468816	12.56111116	7.353045731	12.53573951	12.20661524	12.55115718	11.06979968	11.80106202	14.79176039	8.969246373	11.74686818	11.28211682	13.23909627
TCGA-B0-5119	1552	0	11.63573964	15.54391596	14.62866684	7.03845206	12.13842002	12.51428186	8.63958199	13.04093201	11.65717114	12.99038342	11.62158655	11.73121833	14.69571606	9.128329788	11.74087381	12.00881427	12.51657454
TCGA-B0-5693	4074	0	11.3062314	14.60009616	14.0672191	7.037796308	12.61977234	11.54930928	8.078126781	12.76386705	11.12168294	12.20917913	10.57712128	11.94184126	15.27860891	9.177056544	12.48881662	11.20580225	11.71568436
TCGA-G6-A8L6	305	1	11.99850416	14.87638353	14.75090868	8.072971338	13.27936052	13.17570879	8.123384835	13.74623186	9.395025695	14.18629056	13.02507356	10.18696524	16.48182123	9.249941673	13.1197411	12.79141088	11.47569322
TCGA-B0-5088	563	1	12.4221435	14.32470525	14.91154477	8.125212638	12.99520478	13.2406496	5.494683761	13.03373276	12.25691996	13.79625606	11.9410368	10.38982494	15.33431404	9.9751209	12.58710997	11.87495463	12.63320892
TCGA-CW-6087	41	1	12.99441565	16.54957734	15.63824083	8.293605224	12.48062537	15.02064043	7.342456631	13.68668337	9.354168208	13.04434185	12.23800398	10.88778026	15.2651241	11.65849638	13.49728429	13.59647382	16.02189936
TCGA-CJ-4916	1373	0	12.83721789	14.43341801	15.27860891	8.15436651	12.97937315	14.40330507	7.324964945	13.87132348	9.740357677	14.98478618	12.45441857	11.37215706	15.19184466	10.15377176	12.92303504	13.4934188	13.70369883
TCGA-A3-3373	1621	0	11.72143556	14.80006194	14.63249086	8.091935243	11.42242527	12.23800398	8.073598152	12.56195818	11.85073738	12.73301428	10.72782578	11.64548303	14.1768128	10.43486706	11.69188841	11.61376159	13.07798807
TCGA-A3-3328	1385	0	11.49173011	10.4691072	13.33647529	3.822120946	10.88271433	10.92158532	9.169188987	13.37901714	13.9521982	12.66294547	9.577693048	12.68593376	14.1261258	6.134770796	9.326339376	11.19738613	7.809777337
TCGA-B0-5703	2246	0	11.46490665	14.79594573	15.25144204	6.936531922	11.73420272	12.41577807	7.738816475	13.43814293	12.02913527	13.12016919	11.96653259	11.49603979	15.95157238	9.40935274	12.47483526	11.96821487	13.03803804
TCGA-BP-4763	1270	1	11.62195218	15.65848957	13.24663322	7.153848447	12.93735245	12.78361518	7.94787005	12.63504604	11.92048139	12.2647502	11.77634284	12.31013721	15.44917451	10.87885616	11.68247349	11.49518199	13.49408212
TCGA-B8-5552	1046	0	11.69261622	15.72004484	14.24053226	7.724474778	12.91872907	13.06415289	6.975339059	12.40010468	10.91184491	12.5640411	11.65474954	11.02870698	14.5793848	10.12909116	12.50249573	11.34200781	12.71568541
TCGA-A3-3308	16	0	11.75644986	14.75498648	13.91018989	7.01907654	12.07905809	12.45415245	6.160383115	12.1818484	10.71135718	12.2271974	10.57388035	11.15409507	15.0787446	9.146157203	12.05354655	10.36706258	13.21486559
TCGA-B0-4810	478	1	13.96580347	16.11199788	15.29891225	7.816260946	13.88410477	14.11046235	6.612346707	13.65594311	11.24665412	14.01000595	12.53234237	10.76862969	15.47414478	11.51415552	13.29544205	12.77480391	13.38349065
TCGA-G6-A5PC	242	1	13.63965285	12.94741395	15.78601352	7.86991057	15.72004484	13.39169339	6.417452021	14.42748152	11.62968229	14.81694436	12.57123633	10.42535499	16.39812374	11.7427539	11.99260462	13.58661428	13.53288594
TCGA-BP-4977	454	0	13.75778605	13.70982027	15.32690426	6.536134319	12.89840285	12.75727201	8.068303321	13.17473622	11.10759914	13.08755833	11.65884913	11.64071533	14.22062534	11.50132088	12.28820626	12.15876152	13.14175571
TCGA-CZ-5984	2067	0	12.49293982	16.20913518	14.61083749	8.756635482	11.69805029	13.10076986	7.568027625	12.69628781	12.60619581	12.54830954	11.7427539	11.48065759	15.50872125	10.90964271	12.05507132	11.90272913	14.73094076
TCGA-CZ-4857	1432	1	13.90721346	15.79832873	14.37184269	6.842159994	11.08611993	13.63536449	8.654969957	12.45928949	10.52253899	12.05817224	12.04976056	11.67818013	15.72004484	12.03370066	12.8670297	11.30969776	13.91018989
TCGA-BP-5186	693	0	12.03290245	13.98565782	14.64290614	7.782958006	12.04730133	13.12427285	8.05495396	12.86148483	10.99275295	12.82901274	11.44713989	11.83280975	14.78739614	8.484270798	12.01661198	11.98905416	11.73439157
TCGA-B0-5107	927	1	12.3740652	11.96263248	15.41704597	8.014531897	12.26815886	12.91679509	6.484541104	14.20570165	9.762051677	14.01421342	12.85120432	11.56057363	16.78029582	11.43462567	12.78969705	13.0693745	14.38892921
TCGA-A3-3383	861	0	12.63998379	13.54964959	15.10199769	8.632117657	13.75109835	12.64735023	7.455347401	14.26342241	11.82903399	14.20813169	12.92303504	10.36390353	16.15994496	10.45117401	12.12091871	13.4759668	11.85313724
TCGA-6D-AA2E	362	0	11.3849727	12.42268763	13.83574839	6.205331331	13.82034269	10.64867385	7.227952656	12.39176083	11.63610542	12.31465996	11.39410873	11.71531469	14.76282623	6.586363784	11.14412103	10.83643781	10.13355216
TCGA-B0-5106	1598	1	13.99996729	15.19801864	14.39472065	7.908974819	13.08841769	13.49072842	7.077383923	12.8307797	9.074772147	13.65906143	11.59060849	10.74518055	14.88328511	10.40889083	12.71697168	11.65681615	13.43681844
TCGA-CZ-4858	1943	1	12.37380452	16.12804767	14.14149312	7.32731191	10.96897016	13.88599399	7.236198221	12.74572177	10.58395987	12.59737521	12.89840285	10.13547944	15.21696584	9.7052619	13.17802258	12.43764524	12.87732807
TCGA-CJ-4640	3480	0	12.60741772	14.45756004	15.39429636	7.79798516	13.1575697	13.97179503	6.809166851	13.8915095	12.04600481	14.18513364	11.63663871	11.32728526	15.47414478	12.04381656	12.47148148	13.44921029	13.94247461
TCGA-CJ-5671	3987	0	11.94838217	15.33431404	14.38028691	8.051834157	11.99912408	12.67141004	6.988071016	12.76278639	10.46353608	12.21610383	12.73464796	10.42829506	15.85736663	11.06214608	13.47040239	11.58032334	11.99639316
TCGA-BP-5189	822	1	11.62641703	14.92592792	14.63249086	7.452721491	11.57685	13.09278876	8.398005408	12.57772665	10.98908901	12.36869488	11.57907517	11.60679554	14.79594573	11.67633657	12.0597278	11.53736061	15.02064043
TCGA-B0-4945	2145	1	12.18846694	15.49150349	15.04134577	8.738053551	13.4779375	13.17092207	8.062843293	12.81992101	11.09064359	13.40316853	11.70212556	11.43813506	14.27115399	10.41959302	11.91990138	11.66807835	14.18136935
TCGA-BP-5176	1590	1	11.98028393	15.14814824	14.90679651	7.529254811	13.8822983	12.4858256	7.971247197	13.23461534	12.19043646	12.84894911	12.35766403	12.30575252	15.20463886	9.605479518	11.97032952	11.87117426	12.17697904
TCGA-CJ-4891	819	1	12.44358836	14.38028691	14.51837297	7.701869354	12.73532958	13.79625606	8.514764086	13.73511955	9.125745311	14.60728226	12.91519848	10.4381776	16.19253604	11.93534532	12.82719715	12.69044777	14.48592964
TCGA-CJ-5683	1889	0	11.30251646	15.44917451	14.6504206	6.21416806	12.76695666	12.18489157	8.453176317	13.22714175	10.88713335	13.53558402	12.26815886	11.47904923	15.21103519	9.489184438	11.91680609	11.99365011	11.94041633
TCGA-B8-5164	26	0	13.00758792	14.46380528	15.53481	6.991712029	12.78699245	15.04663877	7.913594585	13.55580544	5.875300666	14.1261258	11.93294746	11.38943067	14.43643638	11.47940074	12.54144006	13.11696205	13.86233425
TCGA-BP-4158	3377	0	11.46876526	14.54130053	14.15097799	6.385809458	12.0751443	12.18975835	8.079310193	13.17286096	9.531025641	13.51036195	10.7872754	12.13268062	15.29891225	7.768076009	11.93450103	11.7537789	12.67173107
TCGA-B0-4710	1755	0	11.84076634	15.10748076	14.23805836	9.017746993	11.99789148	12.21033556	6.962806097	12.42003687	12.41628443	12.16753517	11.58013981	11.40251842	16.06553182	8.921923698	12.26792166	11.54438626	12.35510324
TCGA-AK-3436	3331	0	12.47255624	14.5828178	13.86061348	7.301050828	12.41105931	12.27129395	6.949103128	13.33210776	12.29398237	12.00143497	12.59246545	11.59186738	16.52664903	10.73076682	11.94654679	11.76027418	13.21781297
TCGA-B0-5120	1169	0	12.3131964	14.41507764	14.17446999	7.348981636	12.25926218	11.99682537	7.479747193	12.60681106	10.81692211	12.43524484	11.70660093	11.64346875	15.44108489	10.16252113	12.18302871	10.45043845	12.19020709
TCGA-B0-4691	139	1	13.18236032	14.20570165	14.96957582	8.581311548	13.41346801	13.96180889	7.190552144	14.13498513	10.98625928	14.1305133	12.47817754	10.39091829	15.87030642	11.64460273	12.66418066	13.2803771	13.63751415
TCGA-BP-4975	1433	0	11.53301782	15.13671573	14.1039496	6.840492079	11.3302155	11.48736023	8.193978979	12.62869965	11.63629235	11.40047158	11.18439146	12.22764499	15.15415445	9.354168208	12.10114638	10.570327	11.88851377
TCGA-B0-4713	202	1	13.52345869	14.26342241	14.92107387	9.28453732	13.24260744	14.093169	9.027743146	13.7193188	10.12503927	13.9309478	10.86214652	10.71624132	15.32690426	12.57950382	12.03539533	12.27271091	13.88783774
TCGA-B0-4714	99	1	12.94236767	14.31068564	15.29197813	7.285704905	14.47992959	14.30797622	6.898424502	13.98565782	10.57531255	15.16649441	12.10268343	10.75746026	15.65848957	10.9765278	12.93654367	13.29920322	12.64795995
TCGA-BP-4969	1794	0	12.13400296	13.24757795	14.327342	7.470610617	12.58330113	11.34099007	6.599937184	12.73007609	12.48142291	13.14543398	10.48056216	11.32779885	15.32002964	7.24749249	11.46172601	12.30867604	11.05197096
TCGA-BP-4163	2839	0	11.58848233	13.81676355	14.61787509	6.473170976	11.33704243	13.06157365	6.18309726	12.62349913	10.44084963	12.13201821	11.46806321	11.31280499	15.01540899	11.30383399	12.36314675	11.28280502	13.74790728
TCGA-B0-4694	106	1	13.27103624	15.52562873	14.55816097	8.586320783	14.34957047	13.43202027	8.065842477	13.12705608	11.29465929	13.08106415	12.31251676	10.80179566	15.74160305	10.88234412	12.53737093	12.42376711	13.81676355
TCGA-B8-4620	777	0	11.88257676	15.42524574	13.96784193	7.611525937	13.06201563	12.40497298	8.742178482	12.51029476	10.90142983	12.05222283	12.19228146	10.56777407	15.34166861	10.92714389	12.36368761	11.2456412	14.15097799
TCGA-BP-4976	1632	0	11.31446921	14.17909669	14.33815953	7.560955057	11.01247367	12.58827951	8.044371759	12.36819476	11.70948082	12.01216846	11.63299074	11.89470429	14.38028691	9.228019596	11.42941102	11.73251303	11.97693085
TCGA-A3-A6NJ	468	0	12.92418578	15.69889636	15.21103519	8.952672149	12.86291821	14.27885494	7.091130193	13.74308406	11.38549132	14.43341801	11.37631992	11.35836434	15.32002964	9.901777905	12.27271091	13.42843749	12.8007917
TCGA-BP-4784	1854	0	11.85712423	13.75267166	13.86956024	7.639303698	12.9120707	13.04515807	6.714380438	12.32224396	13.80463441	12.00881427	11.29244355	11.43326785	15.40156928	10.25337555	12.02913527	10.63577748	13.75109835
TCGA-BP-4781	2080	0	11.15030354	15.2372758	14.14852742	7.419522341	11.81179149	12.62566195	7.693407108	12.23399592	11.7181727	11.58013981	11.57521969	11.56874565	15.31316671	10.56201284	11.9874187	11.33447309	12.3958987
TCGA-CZ-4860	206	1	12.75490971	16.69630022	14.19825613	8.533925486	11.62584184	13.77762492	7.117513453	12.65414415	10.76296101	12.06593362	11.51178945	11.86339421	15.10199769	10.33584352	13.53558402	12.21520281	14.052083
TCGA-A3-3326	1137	0	12.47065513	14.34663297	15.39429636	7.575740383	12.49210272	12.88072314	6.98974405	13.40738393	11.46172601	14.04343582	11.55286087	11.77916622	15.04134577	9.718565106	12.44781584	12.76243131	13.81320078
TCGA-AK-3426	885	1	14.55816097	14.88328511	15.15415445	10.11163302	13.54766212	14.75903618	5.394676696	14.22062534	10.68932604	14.48294758	13.81320078	9.085147526	16.52664903	11.75761779	13.48242314	13.76095996	16.00697054
TCGA-CJ-5678	574	1	12.72284805	14.61083749	15.19184466	9.158698515	14.68822491	13.26485551	7.704984678	14.67309081	8.975744794	14.71528897	13.16154452	10.97183397	15.92378461	10.85692978	12.55973537	14.08440719	13.17189901
TCGA-BP-4790	1111	1	11.72588882	15.17276961	15.3561064	6.981490208	11.67949414	13.61658024	7.331378778	12.45524061	9.98811054	12.86328695	10.87885616	11.35374061	13.85174585	10.04993765	12.66418066	11.34288122	13.07319519
TCGA-B0-4817	1019	1	13.22857197	14.19113521	15.29197813	6.549594058	13.87483565	13.82034269	8.478188716	13.22365565	11.82744309	13.58736523	12.13756924	10.87053499	15.31316671	12.81428515	12.49078196	12.38026155	14.22808481
TCGA-BP-4804	1459	0	12.83648236	15.57156128	14.9407287	8.515699838	14.1721542	14.13927986	6.224499099	13.6973334	11.33378212	14.03934776	12.45659304	10.30864253	15.40156928	10.67998105	12.96077398	13.05504136	12.98548038
TCGA-CZ-4865	166	1	13.77128059	14.53443294	14.03504176	7.629982561	15.38630914	13.85534832	7.214796052	13.48681651	10.46282019	13.48435198	11.66245715	10.84365639	15.25834737	11.70361016	12.58012091	12.6454974	11.73630989
TCGA-BP-4344	1666	0	11.49866807	15.04134577	13.88783774	6.740981424	12.80148578	11.79180834	7.695800677	12.728412	10.13776155	13.0545527	11.81312515	11.39238242	15.10199769	8.925443963	12.21033556	11.77159854	12.20449961
TCGA-B0-5094	333	1	13.97179503	16.20913518	14.77510913	6.926609009	11.24443099	12.85269934	8.4818985	12.55284869	11.60842952	12.25926218	11.55735167	11.80971683	15.52562873	12.39538338	12.28479382	11.24787508	13.55865693
TCGA-B0-5080	342	1	12.51886761	14.9407287	14.07895972	8.092899844	12.68330227	12.79941114	6.575857959	12.82365682	7.92868434	12.7443556	12.01639741	10.35991307	15.48267997	9.326591305	13.04727399	11.97321824	12.12288226
TCGA-CW-5587	2226	0	12.22647403	14.92107387	14.79176039	8.063496587	13.62101973	14.10604523	7.452721491	13.31689855	9.639780314	14.05846773	11.52959669	11.88460365	14.38028691	10.36579263	12.27245965	12.87506276	12.7287305
TCGA-BP-4169	701	1	11.82943794	14.66937322	14.51191589	8.232053844	12.51742374	13.21981068	7.02972325	12.55228586	10.21225855	13.0025768	11.70139651	10.7543955	14.84281405	10.83626863	12.99681728	11.83756277	14.00796705
TCGA-CJ-4644	336	1	11.85353289	14.39472065	14.43041224	7.284054493	13.05190311	12.91246186	8.223855572	13.31910041	11.74722127	12.97103901	11.77022592	12.01467171	15.07326978	9.872459523	11.80106202	12.8575347	13.46858842
TCGA-B0-5712	2722	0	12.34618091	13.03547309	14.54456739	6.418666969	14.22808481	11.99093375	8.702113158	13.66364745	10.80918659	13.69417904	11.52392764	12.46926419	15.3561064	10.61848538	11.2238536	12.67884143	12.45361122
TCGA-B0-5696	2609	0	12.08303477	13.73669792	14.49530458	7.899927949	13.52485126	11.39514669	8.654969957	13.28144704	11.85274339	12.5440111	12.37895996	12.06871837	15.18568488	10.36173563	11.90712055	12.24811707	12.0652784
TCGA-B0-5077	1317	1	12.61315495	15.55320035	14.64665878	7.389503725	13.86609022	12.79906712	6.532172566	13.17522259	11.5274874	13.29439819	11.46349051	11.75839225	14.72709446	10.43505639	12.25691996	12.18931503	11.43638271
TCGA-CJ-4887	932	1	13.67590634	15.20463886	15.44108489	8.128110372	14.88555246	14.48911903	7.587088476	14.04987765	10.35325513	14.66169656	12.21011581	11.02429239	15.29891225	10.97116722	12.81535054	13.09810398	13.479803
TCGA-CJ-5689	NA	NA	11.91155626	15.22389296	14.20813169	8.089371375	12.13618932	13.19289459	8.357883111	13.20529783	10.66366874	12.97658844	12.87656813	10.88761202	15.3561064	10.30368267	12.76208159	11.97301973	12.39564106
TCGA-BP-5169	193	0	12.73667353	15.04663877	14.53443294	8.451447213	11.36546065	13.20144692	8.435808346	13.07714077	11.27057157	13.03045112	12.93967088	10.1364353	16.08181376	11.92366667	13.23461534	12.23705247	14.45161067
TCGA-B0-4699	110	1	13.19198401	14.0996237	13.88783774	5.69636999	14.09541402	13.89324567	7.536706663	12.97217928	13.05103562	12.94972226	12.00922044	10.29823885	14.80847991	8.571411299	12.66449475	12.582162	11.6503992
TCGA-B2-3923	992	0	12.25736518	10.8795444	11.94331035	4.245439893	10.50362733	10.80162767	7.823914435	11.96179572	13.31262398	12.05354655	7.956346449	11.51272673	14.43917903	5.894381172	9.280643594	9.72019387	10.16760087
TCGA-B2-3923	992	0	12.25736518	10.8795444	11.94331035	4.245439893	10.50362733	10.80162767	7.823914435	11.96179572	13.31262398	12.05354655	7.956346449	11.51272673	14.43917903	5.894381172	9.280643594	9.72019387	10.16760087
TCGA-B2-3923	992	0	12.25736518	10.8795444	11.94331035	4.245439893	10.50362733	10.80162767	7.823914435	11.96179572	13.31262398	12.05354655	7.956346449	11.51272673	14.43917903	5.894381172	9.280643594	9.72019387	10.16760087
TCGA-B8-5550	1476	0	11.96885825	15.01034976	14.12826175	7.363457308	11.49553409	13.2826112	6.068061385	13.12705608	10.92632148	12.31807123	11.54079311	11.14844226	14.79176039	11.14070846	11.94634637	12.32592162	13.02253978
TCGA-CZ-5468	59	1	14.43041224	15.19184466	13.99996729	7.672726248	12.99764379	12.63600582	9.037567174	13.02961666	5.192829535	14.41507764	12.34122626	10.33207868	15.24479993	9.680726391	12.53347949	12.34942851	12.38153853
TCGA-B0-5098	1584	1	12.60469577	15.02064043	14.48294758	4.853005758	8.799135861	10.75999712	7.698167543	12.8625711	13.42235386	12.596099	11.95039541	12.3799969	15.9640202	11.01108997	13.4530083	10.96578783	12.99120782
TCGA-BP-5191	967	0	13.88599399	15.16649441	15.16001684	8.125525502	14.72317276	14.11926299	6.897335505	13.3528223	11.19132732	14.00611284	13.36075102	10.40208922	15.58073751	11.47552117	13.06245747	12.66920367	14.68822491
TCGA-AK-3456	1143	0	10.87071659	12.20941996	14.60366191	5.099117483	13.05024834	11.31668195	8.228944616	12.09233895	11.05480246	10.92241591	11.24157363	12.18803688	14.93575726	6.818987421	11.13784433	10.39181312	10.91065745
TCGA-BP-4993	177	0	12.23983043	14.76282623	14.86489432	8.032305053	12.72678152	13.32012424	7.24784984	12.94353038	11.75282955	13.37336246	11.59622827	10.65743541	15.34885603	9.447580414	12.89766105	11.85510455	12.56223618
TCGA-CJ-5682	3736	0	12.0971919	14.91639267	14.86933834	7.04485913	12.8307797	12.60650025	7.118771192	13.39971452	10.43957417	12.34916448	12.59125567	10.85556306	16.02189936	9.670492549	12.63722703	12.23822344	12.83648236
TCGA-BP-4355	953	1	12.03001405	14.38316846	14.54130053	8.336720203	12.90602948	12.89007672	6.483947682	12.3136654	10.24776051	12.78699245	11.82432372	10.36336769	15.21696584	8.127105695	12.77447874	11.30285951	11.14052858
TCGA-BP-4961	1935	0	11.57942088	14.66169656	14.20813169	7.291353478	12.2262412	12.71892939	7.213038574	12.33366731	10.94703485	12.38511396	11.29927689	11.42071832	14.87400504	9.41829431	12.40416557	11.39098292	12.97500008
TCGA-B4-5834	38	0	11.2948374	15.61898868	14.21072502	6.879036711	12.73200917	12.63078583	7.881872451	12.74943915	10.56331019	12.60956718	10.73212231	11.40149231	14.85579354	9.162065751	12.30324919	12.19394219	12.33319287
TCGA-CZ-5458	2789	0	12.03657384	14.75498648	14.48294758	6.744575127	12.84228733	12.80323126	7.324228432	12.84116862	11.15305545	12.83440672	11.40737382	11.62987788	14.88328511	10.93018261	11.8972798	11.70267503	13.53288594
TCGA-BP-4762	1343	1	11.36663522	14.68442591	13.61658024	7.8142586	12.27899165	12.79941114	7.03479221	12.66980713	11.95370232	12.31204506	11.88794413	11.48736023	15.08457885	9.608359189	12.38662456	11.52409201	12.16273434
TCGA-EU-5907	127	0	13.97781859	16.19253604	13.96374114	7.843712921	14.52152685	11.46526246	7.590142916	12.58132696	10.8562383	11.9264974	12.36368761	11.82963516	15.63824083	11.11536618	11.28480896	11.87958764	13.84981665
TCGA-CZ-4862	3271	0	13.60353567	15.11890385	14.96465932	7.283372579	13.60211794	14.49214822	6.611429346	13.41042988	9.994499269	14.00410594	11.15112452	10.90109525	14.85146976	11.50236307	12.50359765	13.07362719	13.98565782
TCGA-BP-4991	1413	0	12.51657454	14.06521462	14.62500208	7.477695344	13.8784931	12.73464796	7.694148399	12.24788965	10.20198952	12.30966846	11.01108997	11.59008394	14.23319773	9.973140714	12.23705247	11.09887312	12.29207448
TCGA-BP-5006	840	0	11.66997598	14.37184269	14.58624207	9.381302209	11.96909267	11.93430195	7.515144914	12.88484562	10.678018	12.98139882	12.19348049	11.49120239	14.95983931	9.209951844	12.36368761	11.83995114	13.98967815
TCGA-B0-4816	1371	1	12.07302121	14.6504206	14.61787509	7.431895928	11.72986199	12.48280012	7.807850268	12.72543704	11.7778539	13.31205806	12.15815695	10.88075335	15.55320035	10.75404416	13.03330105	11.47687047	13.06415289
TCGA-B4-5378	175	0	11.70120364	14.11711885	13.64547658	6.241357129	13.20434051	12.09212129	8.090329027	12.13576858	13.0693745	11.98489738	9.959055718	11.85925835	15.23052439	9.354907627	11.6833895	10.86335873	11.92972452
TCGA-BP-4160	2881	0	12.24478715	15.9103709	13.86420926	8.013271268	14.36736839	13.83659058	7.433706655	13.6439475	12.25573994	14.38892921	12.19251277	12.03166173	14.98947101	10.31954186	12.11657953	13.06157365	13.9309478
TCGA-A3-3322	1478	0	11.46136222	14.79594573	14.38028691	7.107788532	10.81295716	10.73483918	8.214800026	12.41130554	11.03366068	12.3131964	10.92905255	12.14241785	14.96957582	8.172124653	11.96953078	10.89299424	12.26377896
TCGA-3Z-A93Z	385	0	12.19417046	14.92592792	15.21696584	8.814835477	12.89917611	12.37614116	7.425289743	13.38127787	10.89749519	13.82536187	12.2116989	11.08241912	15.57156128	9.607443829	11.89114106	12.80499673	12.41105931
TCGA-BP-4346	1493	1	13.85356496	14.62153016	16.39812374	7.691797766	14.20570165	14.85146976	6.86285799	13.93284283	10.16196477	14.97958658	11.74311075	11.30485261	15.28518776	11.16579313	13.01520144	13.59230659	13.80797194
TCGA-BP-4349	372	0	11.72444233	14.29484832	14.86038298	8.687188092	12.38511396	12.67469469	6.945544412	12.27173571	11.73649639	13.147302	12.20638793	10.69617645	15.14814824	8.561283257	12.48800075	11.54097617	12.84523691
TCGA-BP-4795	620	0	12.39018523	14.63249086	13.91399848	7.591220852	12.73200917	12.82865136	6.366737154	12.02379858	13.40554756	11.58522304	11.68505306	11.0080721	14.7790101	9.569050711	12.36110967	10.62998107	11.19755856
TCGA-B4-5836	141	0	11.38342502	14.77510913	14.97958658	7.27163877	12.91051823	12.44938044	8.152961092	13.03248881	10.29205141	12.96077398	11.33755484	11.87919969	14.88781625	10.56777407	11.71550849	11.97672905	14.25068596
TCGA-B8-4619	523	0	11.33806798	12.1076711	12.9309227	5.251743882	10.85908357	11.66524068	9.188582776	12.44144576	11.54701757	12.45714155	11.3999924	12.77347244	13.86956024	8.465412768	10.34377998	10.72351572	10.35788041
TCGA-A3-3358	1307	0	12.10484536	15.09636632	14.93104826	7.331378778	12.96949516	12.96546401	6.575523774	13.45742139	8.810085113	13.57538838	12.12309321	11.78322466	15.59914685	10.4406789	12.58071809	12.73200917	14.16256774
TCGA-A3-3365	873	0	10.98794313	14.15333512	14.30797622	7.090307368	12.69044777	11.88078904	7.670722883	12.87848385	11.33394861	12.99764379	11.53720688	11.75047468	14.96465932	8.112189927	12.0150865	11.52995366	13.44545412
TCGA-A3-3317	1491	0	12.22764499	13.47154987	14.70369166	7.187437123	12.15583214	13.18528784	5.205107318	12.89389916	11.64442646	13.05190311	10.42734114	11.58032334	14.48911903	10.13833465	11.86516627	11.77429843	14.0672191
TCGA-BP-5001	1177	0	12.74304084	13.5221563	14.86933834	8.905148156	12.55684507	13.00014353	6.419011938	13.22762604	11.84312241	14.08880274	11.78712842	10.18125191	15.27860891	8.485569125	12.13033727	11.817265	11.52655967
TCGA-BP-4326	1625	1	12.63106725	14.51837297	14.62153016	9.022622074	12.68916302	12.21192413	6.94214972	11.62399895	10.69585904	11.642746	12.65599213	11.1589598	14.90679651	11.93897075	13.18044993	10.36525123	13.5739365
TCGA-A3-A8OU	NA	NA	11.48358162	14.76691101	14.53139542	7.43535142	11.83103799	12.093853	7.96742203	12.89235773	9.672295123	12.96077398	11.53720688	11.34874536	15.33431404	10.24646753	12.11763008	11.64799637	12.65229747
TCGA-CZ-5456	2422	0	13.11248696	14.85146976	13.78602911	6.547020722	10.23923425	12.14646243	9.062423792	12.47428348	10.97431249	11.75879023	12.08346518	11.04614049	15.66843661	11.94896607	12.5497508	11.44388885	13.64247995
TCGA-B0-5400	1733	0	13.35058794	15.34166861	15.53481	8.352052459	13.66820913	13.94067269	7.808861511	13.75109835	8.290377132	14.23058802	13.29599022	10.17013098	15.43272598	10.48344061	12.44938044	12.38965598	13.82720804
TCGA-B0-4688	101	1	11.76831632	15.978276	13.01086714	6.946913451	8.823341178	12.1655007	10.11898142	10.55255276	7.994047837	9.918280137	12.61074774	8.790581798	15.58957367	8.6935611	13.00511053	9.451701821	12.74806826
TCGA-A3-A6NL	689	0	11.75163616	15.50015527	14.39472065	7.565387265	13.01560453	13.39739193	7.002276396	13.01261568	10.21993492	13.56208274	11.93636204	11.17733186	15.2651241	9.664224677	12.88447829	12.17000647	12.10872923
TCGA-CJ-6031	1906	0	12.44034969	15.14814824	14.45461313	7.758130509	13.51828694	13.53151726	7.314129844	12.93496606	12.3286584	13.02005073	12.5425724	10.75795053	15.29891225	10.35189799	13.14041104	12.15473008	12.79454914
TCGA-B0-5092	459	1	14.71528897	14.53785117	15.83289293	8.467268672	14.57588493	14.91639267	4.639978611	14.36880761	7.734853724	15.19801864	12.31736681	10.28096626	15.37081837	11.09670114	13.28144704	14.06185941	14.90169977
TCGA-B0-5095	245	1	12.5930839	15.79832873	14.64665878	7.893328842	12.5261202	13.47532505	6.262410151	12.39511929	9.752803548	12.70310762	11.90395825	10.53467142	15.21696584	10.62479321	12.77136215	10.93084983	12.40949206
TCGA-A3-A8OV	340	0	11.79953336	14.62153016	14.68442591	6.019840931	11.89609794	12.31465996	8.409401353	13.51828694	12.675339	13.74140699	11.60170621	11.51867609	15.84546459	9.051834157	11.50045237	12.37534433	11.97527279
TCGA-G6-A8L7	2133	0	12.41051944	14.46077918	14.64665878	8.439492558	12.24574209	13.22857197	7.800624576	13.00299063	11.4691097	13.4605357	13.32777749	10.31330798	16.64498949	10.72438546	11.66731628	11.91076048	13.33862971
TCGA-A3-3324	1186	0	12.77711774	15.15415445	14.88328511	8.582531612	11.82003758	12.75832648	7.953205788	13.09188792	6.992249971	13.12613201	11.62968229	12.00941604	14.82972168	9.871007853	12.10157223	11.95201972	13.5711469
TCGA-BP-5009	1092	1	12.24387613	15.49150349	14.59661316	7.293838482	12.63600582	12.72156422	7.750952267	13.08571448	11.11805747	12.5747321	12.65912477	11.30436486	15.43272598	11.21484672	12.78289301	11.69025415	13.10076986
TCGA-BP-5183	1291	0	12.57950382	15.2714327	15.38630914	6.561780104	11.5891891	13.77596398	7.633726569	13.70684994	12.02088733	14.18876512	12.16866904	12.35766403	15.57156128	10.59676011	11.95871289	12.77551767	12.57411927
TCGA-B2-5635	755	0	12.775831	16.80638578	13.7193188	7.585417453	14.11711885	14.1721542	7.415669167	13.04854847	10.71675001	13.98370678	11.53862236	11.90193895	14.90169977	11.43850943	10.99108572	12.2493191	14.88328511
TCGA-B0-4841	204	1	12.00414344	14.29217982	14.58971445	8.240701565	14.38028691	12.7545602	6.760517156	13.35958109	11.57631463	13.45808143	12.70863767	10.31236031	16.3385038	10.44753307	12.69856508	12.62254259	12.02421784
TCGA-DV-5574	2016	0	12.29252451	15.11890385	14.45756004	7.675997444	14.57217553	13.14631477	7.733145723	12.88780425	10.22465106	12.8007917	12.23330292	10.6373208	15.3561064	10.67310808	13.20242596	12.14601707	14.19113521
TCGA-CJ-4912	1657	0	12.43899895	14.64665878	13.97179503	7.434450785	13.3109646	12.77136215	8.198989523	12.81711974	5.109960996	12.37153226	12.74943915	11.09653832	15.49150349	11.70515194	12.45203772	11.17103446	13.53085957
TCGA-AK-3460	2508	0	11.41388887	14.54799415	14.31068564	7.897137416	12.11442288	11.76143902	8.195514175	13.18044993	10.27667461	13.36476446	11.33326608	11.99281552	15.43272598	9.305541236	11.96533441	12.04534243	13.75437705
TCGA-BP-4332	1133	0	12.38204422	15.50015527	14.14623482	7.262587	12.24885102	12.97500008	7.409140905	12.34248164	12.4221435	11.76831632	11.59984742	11.66619058	15.10748076	10.11143773	12.12597354	10.73212231	11.52620226
TCGA-B8-4143	709	1	14.91154477	14.73094076	14.73893815	9.335251454	14.41209933	14.71528897	5.137993122	13.83921587	8.371151013	14.15565296	11.7427539	12.16909773	16.3385038	11.46296574	13.28846104	13.01677068	15.24479993
TCGA-B0-5711	3989	0	11.55286087	14.78308447	14.81260569	6.817418103	11.79644924	12.89235773	7.90157302	12.9408278	10.99140819	13.01430874	11.54456531	11.8919701	14.96465932	9.948443706	12.09341594	11.65972662	12.91598448
TCGA-BP-4965	1871	0	11.87255209	15.39429636	14.80006194	7.149281455	13.06071638	12.58132696	7.65621711	12.67236638	11.42802	12.36314675	11.43445292	11.78596542	14.31352254	9.988712575	12.21656231	11.8533421	12.99681728
TCGA-CZ-5454	722	1	11.51617676	16.08181376	14.16720537	6.5824269	11.6355608	13.56841584	8.6281636	12.85419473	11.51867609	12.77949873	12.72744215	12.29441817	15.39429636	10.61430923	12.76003847	11.79180834	13.23756033
TCGA-CJ-5686	2038	0	12.08563435	15.65848957	14.79385458	6.982685559	11.87334719	13.77934155	7.932391167	12.79872301	7.951394423	12.76934381	11.34493238	11.86397205	14.66937322	10.60791595	12.12532733	11.96451399	14.92107387
TCGA-B0-5075	637	1	12.13663878	14.86038298	15.49150349	7.920443012	12.79141088	13.32129061	6.590069391	13.35612594	11.72822393	13.56135807	11.92130774	11.52425635	14.50540612	10.6251386	11.79280227	12.46309956	13.42732828
TCGA-CJ-6027	1855	1	15.31316671	15.88301886	14.39184849	7.65982368	14.18136935	14.07578548	8.701234135	13.20529783	12.11720549	12.85790466	13.21981068	11.50588057	15.89650985	10.26636484	12.89653401	12.46598298	14.88328511
TCGA-BP-5168	1463	1	11.87177388	14.27355204	14.75498648	8.621994886	12.83828453	12.22862831	8.823888383	13.03678374	12.15922671	13.30832669	11.21228144	11.63413	15.01540899	9.414465532	12.12707877	12.0255202	11.20122356
TCGA-B0-5097	665	0	12.27364158	16.66881249	14.12167963	9.070439397	11.5057064	13.26745742	6.9853808	12.14398435	10.42589749	12.15327111	11.98594381	10.84348484	15.14245525	12.22045774	12.96355166	10.77661947	15.19801864
TCGA-AK-3428	3728	0	11.40808908	14.44528795	14.03093447	8.829398358	12.59550816	12.69758365	8.818006797	12.91831155	11.17929932	12.39744007	11.85452028	12.47483526	15.36335139	9.971081352	12.27417796	11.67744284	14.20813169
TCGA-AK-3454	874	0	12.81252445	14.84715124	14.49530458	9.442901088	13.99064504	13.14587444	6.953034283	12.58915155	11.38222071	13.18528784	13.67745618	10.19857967	16.59612443	10.7872754	13.04683487	11.01578915	11.29124984
TCGA-BP-4330	1888	0	12.32495206	14.13274687	15.01034976	7.978254059	13.33647529	14.75903618	7.292001498	13.03590655	11.57815686	14.31892227	10.99701832	11.59548717	14.46077918	9.669827417	12.37895996	12.68786459	12.81637356
TCGA-MW-A4EC	498	0	11.45530704	15.01540899	14.14623482	7.726020218	12.67947974	12.76314138	7.159392412	13.05595455	11.38514398	13.79625606	11.91015385	10.92191275	15.57156128	8.434396183	11.87677942	12.18258078	12.84523691
TCGA-B0-5707	3744	0	11.36442485	16.92482605	14.66169656	5.945984944	11.86597747	12.56462528	8.343220251	13.31478092	13.12800698	12.60234236	12.245507	11.83299746	15.59914685	11.4534382	11.48133248	11.52565616	11.04378245
TCGA-BP-4760	2361	0	12.1283646	13.58945347	13.97380568	7.317479229	11.47796357	12.46066368	7.196190592	11.89153513	13.60856195	10.68932604	11.1820072	11.83816942	14.95983931	9.607001827	11.68375344	10.00498013	12.33198503
TCGA-A3-3387	617	0	11.82335877	15.50872125	14.40330507	8.601099041	11.36529777	12.65790461	7.096868248	13.16154452	9.968138843	12.8519723	11.32951744	11.78950163	15.41704597	10.5474097	12.82067874	11.73590012	14.41209933
TCGA-BP-4327	109	1	12.22136067	14.78308447	14.80006194	8.218312529	12.21839379	12.19251277	6.807080828	11.96158291	11.96653259	12.64735023	11.70323561	10.81895997	15.14245525	9.960639506	11.97239642	10.85207993	12.5747321
TCGA-B4-5832	155	0	12.25165286	12.63966839	12.26792166	5.087462841	11.18746952	12.57891656	9.70835298	11.04047695	11.12374995	10.545064	9.6879698	11.47651089	11.98341495	9.805221411	10.62265698	10.02793653	14.3523767
TCGA-B8-4151	1299	0	11.23567005	13.31689855	14.60366191	8.77019482	13.69277493	11.43689084	8.557437065	13.5024705	12.24173648	13.03590655	10.90243618	12.28047464	15.68828389	9.665754592	11.28791165	12.24245541	12.84008285
TCGA-BP-5200	1063	0	12.17790933	15.978276	14.49880658	8.296341746	12.02958997	12.95131065	8.05922717	12.79103596	8.1641169	12.81711974	11.76569099	11.34583532	14.87875811	9.505272306	12.42485395	12.26500064	14.14852742
TCGA-B0-4849	69	1	12.39044495	14.19113521	15.20463886	9.448457685	12.16479637	12.84228733	7.207234043	13.45237143	11.41303751	14.10178726	12.03869284	10.65900466	15.39429636	10.08834151	12.84824099	12.30247673	14.40617542
TCGA-CJ-4872	1435	0	11.79683089	14.38028691	14.51191589	7.603608135	13.99996729	13.01715311	6.863202819	13.20720608	10.38982494	13.14448563	12.3089227	11.15726113	15.44917451	10.23454699	12.90445324	12.09448646	12.66700263
TCGA-EU-5904	551	0	11.51398235	14.00611284	14.40617542	7.497273667	13.10252692	12.6756716	7.2902376	12.46844844	11.45291102	12.96703105	11.01970674	11.5602046	14.44528795	8.407180825	12.33576358	11.37003186	12.78466111
TCGA-A3-3347	1610	1	14.13927986	15.34166861	15.06232138	7.50787248	11.18439146	13.7208208	8.394774915	12.87348093	9.65592152	13.02879414	11.90892754	10.78267522	14.77114776	10.82173224	13.09719082	11.85035407	15.15415445
TCGA-BP-5198	603	0	12.35383535	15.2651241	14.44854059	8.932850227	11.12323294	12.54456492	7.44688701	12.87188539	11.26360634	12.55284869	12.15725079	11.42315116	15.85736663	10.96911563	12.87388583	11.46561567	14.24563038
TCGA-B0-5690	3392	0	11.23256813	14.25068596	14.27115399	7.201831149	12.60830701	12.42324574	7.504352522	12.81180758	10.35113081	12.9647057	11.52692619	10.47579478	15.0787446	8.983898574	13.20242596	12.03517903	11.30605236
TCGA-CJ-5681	552	1	11.62880758	11.29536031	13.07975509	5.618511668	8.706522866	9.352951851	8.351080196	12.00016169	11.70176728	11.00023748	10.3063321	11.98575054	13.98565782	5.125770672	10.74518055	9.446132343	10.13833465
TCGA-BP-5185	1132	0	13.21103669	14.92107387	14.80006194	10.07505565	13.02758254	12.15495558	7.846095624	13.41473637	11.74331463	13.22466734	14.10604523	10.28563113	16.893496	9.514589775	12.07556887	12.46872235	12.51886761
TCGA-B2-4099	972	0	11.5418741	14.14038691	14.60366191	7.685761029	12.9714142	12.63017848	6.951184539	14.27610393	11.20204515	13.72245925	12.16866904	12.23705247	15.92378461	10.01655756	12.21472204	13.39797555	13.38806684
TCGA-CW-5589	2378	0	11.37770222	14.98478618	14.4704389	6.722161898	12.87429061	12.73972261	7.754882037	12.50191616	12.01919942	12.25306939	11.86260058	11.66997598	15.29891225	9.392052114	12.16364479	11.16031554	12.70605932
TCGA-CZ-5465	2564	1	11.82003758	14.27115399	13.73980961	7.371685758	11.98381871	12.38511396	7.880800936	12.81784362	11.26982827	12.353122	11.85016637	11.53754291	15.88301886	9.966493652	11.75919354	11.34583532	13.1528828
TCGA-BP-4345	1516	0	12.49960086	14.56846064	14.24563038	8.371479013	13.43814293	13.54625963	5.981919901	12.57295214	9.586618696	12.76523522	12.6872085	8.960011415	15.0904118	9.63097159	13.16671565	11.7073902	11.47431668
TCGA-AK-3429	3328	0	12.57207413	16.7243374	15.20463886	9.286684418	12.9773824	14.30255912	7.684757227	14.28677078	7.540896929	14.58624207	12.43899895	11.65990614	15.3561064	10.12735271	12.35792719	13.79788254	13.41534631
TCGA-B0-4811	1417	1	12.30148146	13.41042988	14.97958658	7.236918449	12.20638793	12.85158836	7.142286748	13.97781859	12.00223783	14.08778461	12.55115718	10.43600948	16.35872608	10.99953645	12.75421062	12.51772214	11.60824575
TCGA-BP-4799	1133	1	10.85958943	16.62103855	14.66555081	8.099573797	12.61645259	13.11696205	8.684344032	12.62598417	10.88007132	13.03761463	12.22600538	10.6627951	14.9407287	11.38617208	12.86554804	12.20145795	13.11516953
TCGA-B0-5104	NA	NA	11.61666615	14.26602331	14.97958658	10.11898142	10.27232721	11.64708116	8.501443054	12.67500632	10.37361098	13.4779375	11.89433031	11.68914693	13.99370874	9.693753566	12.459549	11.52602692	14.6542469
TCGA-AK-3433	3409	0	11.89032275	10.75933114	12.68463385	4.458626438	10.78798336	10.92632148	8.090082092	12.33442417	14.48294758	10.55883167	9.917867676	11.61319791	14.89718918	3.681885369	9.739913162	9.616924783	10.27575399
TCGA-BP-4167	2718	0	14.24053226	14.93575726	14.86038298	9.000244401	14.21072502	14.14623482	6.357695973	13.63677237	7.975554839	13.58811578	12.74337042	8.933357441	15.9640202	10.0902738	13.18236032	13.22956474	13.29866939
TCGA-BP-4801	1124	0	11.60132211	14.62153016	14.35790931	7.62068479	12.01639741	12.6801282	8.136512921	12.53857395	10.67310808	12.77136215	11.98594381	11.61884318	14.70777329	9.157032625	12.34542589	11.19388524	12.18553903
TCGA-AK-3434	2087	0	11.90712055	14.57217553	14.40617542	8.168953137	13.30722084	12.52249726	7.566110108	13.26028231	11.41652459	13.47279884	11.9449145	10.6711791	15.89650985	9.726195857	12.45687362	12.03598358	12.88148215
TCGA-BP-4968	1746	0	12.96315919	14.36052317	14.80431548	7.673374141	14.27115399	13.15856398	6.19959203	13.63536449	12.33172602	13.82363549	12.62223497	11.03008801	15.40156928	9.766659026	12.53600352	12.85082033	12.30405836
TCGA-B8-A8YJ	431	0	11.82260082	14.50856262	13.84090441	9.551499026	13.25255995	12.27245965	6.304154308	11.96931174	8.305140041	13.07020304	11.68228849	9.519292004	14.82972168	9.43588335	13.11880889	11.03479615	12.3596988
TCGA-A3-3382	574	0	12.34174674	15.30591999	13.90254396	7.851058915	10.84770967	13.24757795	8.093189531	12.38662456	7.86083807	12.44063218	10.29357042	11.18712525	16.14378071	10.2752082	11.55039807	11.34634144	14.48294758
TCGA-A3-3323	1106	0	12.78325414	15.10748076	14.33409249	7.071383361	11.82704314	13.07975509	8.314241121	12.51801563	10.85487922	12.65320204	10.99987548	11.61139991	15.36335139	11.55410915	12.07133179	10.7616036	12.44834827
TCGA-B4-5835	16	0	12.40416557	12.73134403	14.6504206	6.113102709	13.60927454	12.36110967	10.12851226	12.8467112	11.24325483	12.94897533	10.62668886	12.66920367	15.37081837	9.718104012	13.12059716	12.14351656	13.09188792
TCGA-CZ-5989	1905	0	11.15014614	12.35166309	13.25871589	6.232560276	10.7521712	12.82865136	9.090519616	11.72385642	10.64221348	10.92105142	9.88651233	11.73439157	11.37301062	9.596693026	11.01919885	10.87901665	14.02993987
TCGA-CJ-4884	1759	0	12.26743419	12.91754757	14.88781625	6.844565805	13.90632862	12.49454015	6.203714454	13.50902053	10.71531539	13.47279884	11.31617875	11.34753076	15.12500629	10.43524569	12.18667606	12.60801032	13.31149192
TCGA-BP-4771	162	1	13.77762492	15.24479993	15.9103709	8.645098238	13.63536449	14.76282623	5.113580197	13.78261205	7.768714956	14.74301173	12.02214047	10.01781304	15.38630914	11.44594404	13.39169339	13.64547658	14.37184269
TCGA-B0-5085	770	1	12.52496524	12.53626749	14.79176039	8.374498814	12.96867504	12.89689998	7.658047825	13.48681651	11.98028393	14.18397579	12.07952734	10.41450532	15.56265757	10.19040059	12.25139766	12.13977636	11.45214475
TCGA-A3-3319	1130	0	15.47414478	16.15994496	14.61439339	8.469705092	12.87996075	12.7225403	9.056901525	12.31063649	11.40861943	11.94955451	11.61395219	11.23102276	14.37184269	11.40547924	12.12771708	11.31943561	15.29891225
TCGA-AK-3453	2531	0	13.13727523	14.45461313	15.89650985	8.095608523	12.53857395	14.36880761	7.657299443	14.44854059	10.96630012	15.07326978	13.07276307	10.48898565	16.08181376	10.48074063	12.78361518	13.51295782	13.82034269
TCGA-BP-4756	374	0	12.04954251	11.73045589	14.49880658	6.017819877	12.54773981	11.3492577	8.949943692	12.57411927	11.68825532	12.34346948	10.97431249	12.60350684	14.3286794	8.426611343	10.69340996	11.33089763	11.50854124
TCGA-BP-4337	2	1	12.4452363	14.58624207	14.84281405	8.209784375	12.98874366	13.19954509	5.266203789	12.84155212	11.32321327	12.64302141	11.37753139	11.00385083	15.47414478	10.51805911	12.49157329	11.33258416	12.17976202
TCGA-DV-5567	2004	0	11.80971683	14.37730917	13.89504376	6.50249166	11.94654679	12.04911606	7.387009016	11.91740901	13.74467267	11.38014396	9.986789367	11.98782106	15.12500629	10.15645552	11.56550569	9.81390974	10.53308754
TCGA-A3-3385	1993	0	11.55556032	13.70527039	14.27115399	8.259400406	10.59074935	11.51526188	9.489184438	12.67884143	12.03246344	12.58915155	10.46263279	12.49902828	15.16649441	9.381302209	10.64168372	11.08408202	11.83698523
TCGA-CJ-4901	1450	0	13.43925704	15.69889636	14.95983931	7.4273077	12.61793369	13.85718979	6.785443104	13.59504951	11.10810787	13.3061293	12.75490971	11.14827009	15.87030642	10.48774384	13.37336246	12.67722728	13.85356496
TCGA-BP-4777	1731	0	13.38127787	14.9407287	14.37730917	8.005959856	13.65906143	13.70048725	6.892424813	13.66364745	11.29716488	14.2032068	11.96533441	11.07935057	15.03096952	10.28133629	12.3439728	12.7866625	14.12167963
TCGA-AK-3445	2392	0	12.34744218	16.48182123	14.96957582	7.090307368	12.27197205	14.54799415	8.193978979	13.61658024	7.904167725	13.73669792	11.6269472	10.87243811	15.89650985	10.28023731	12.63692196	12.04315149	13.30832669
TCGA-BP-4343	1912	1	11.59658629	14.93575726	13.03803804	8.067436562	11.61319791	13.80621439	7.79970292	12.83648236	12.11700112	12.22278082	11.68896851	11.55357706	15.27860891	10.24960036	12.12331312	12.57092494	13.05146943
TCGA-A3-3363	319	0	12.13710854	15.05169053	14.93575726	5.410695952	12.87152042	12.33676402	7.715296432	13.12987346	13.49408212	11.93134021	11.47975711	12.8307797	15.28518776	11.5649618	11.22638854	11.35683375	11.2875622
TCGA-CJ-6033	224	1	11.78419908	15.45829506	14.15565296	8.015809673	13.86061348	13.08571448	7.681108986	13.15389404	10.08091781	12.84116862	12.24859776	10.97399557	15.80993321	10.92935285	12.92614705	12.10420383	12.72349407
TCGA-AK-3443	1423	0	12.74670123	10.85255696	13.10164073	5.083916682	11.19773651	11.92150619	10.09518117	13.11338037	14.86489432	12.70670584	9.371744567	12.62223497	14.18629056	3.37978248	9.517798234	11.07753034	10.62546747
TCGA-BP-5187	406	0	11.61884318	15.76337513	14.30533879	7.555317124	11.45214475	13.06590581	8.669772338	12.49321138	10.94618601	12.49675696	11.80425251	12.51343403	15.34885603	10.17263006	11.94594604	11.24683145	14.71932825
TCGA-DV-5575	1729	0	12.45152436	15.34166861	15.28518776	8.355149209	12.40442975	13.50377289	7.769375266	13.20242596	11.10759914	13.42843749	12.01446855	11.22537362	15.25834737	10.35583768	12.60410693	12.24387613	13.7161564
TCGA-BP-4982	1014	0	11.58163284	15.12500629	14.75498648	6.705380692	12.0753566	12.75490971	7.944087782	12.42324574	10.74134423	12.74872608	11.25390018	11.74910958	14.46077918	9.657043559	12.44303552	11.24717925	12.14491374
TCGA-B0-4712	1337	1	12.68076307	15.38630914	14.31616983	9.214823869	13.28900432	13.80982058	8.19668965	13.64993178	10.52114339	12.71763085	13.24957708	10.3838121	16.08181376	11.09048821	12.98139882	13.26485551	14.42748152
TCGA-B0-4814	168	1	11.76256418	14.36052317	14.54799415	5.404521427	13.23258358	11.97114487	7.843712921	13.33428723	11.83377034	13.37444479	11.66751155	12.00838277	15.57156128	10.8970105	12.20010522	11.82882728	12.51287157
TCGA-A3-3376	1696	1	11.34651872	15.07326978	14.06298871	7.306371261	12.56139577	12.42485395	6.876346126	12.27029676	10.3313128	12.70928057	11.29803068	10.9416696	14.28403496	8.812256098	12.97658844	11.33326608	11.45874808
TCGA-DV-5565	1329	0	13.22466734	15.52562873	14.72317276	10.99888468	12.773813	13.215845	7.323653693	12.98548038	9.925203555	12.62069997	12.86814308	9.834571908	15.2651241	9.126520718	13.41412618	11.51486253	13.05982929
TCGA-CW-5590	1075	1	12.41257634	14.61083749	14.37730917	8.093492127	12.56783708	13.34728473	7.615865889	12.94502949	11.1254325	12.57621681	12.55572818	11.13767457	15.64824669	10.62300887	12.55856828	12.16456289	13.30177869
TCGA-BP-4338	2859	0	11.47742168	17.85017251	14.82972168	8.180584724	13.39913684	12.85120432	7.521597227	12.73733898	10.1666901	12.16479637	12.62442138	11.43326785	14.5793848	11.86319965	12.22111243	12.03972229	12.44034969
TCGA-BP-5004	1126	0	11.53686839	13.74140699	14.66169656	9.412186945	10.69688502	12.99481027	7.040004913	12.48365005	8.791168219	12.63600582	11.45275856	11.82684296	13.97960543	9.586391428	12.27826884	12.0699919	12.94426605
TCGA-B0-5116	1274	0	11.40597705	14.72317276	14.04987765	5.993288187	11.36595278	12.6071218	9.215052338	12.77170389	11.81424221	11.78047533	12.45524061	12.04403688	15.74160305	11.51362423	12.18258078	10.38347628	11.44862919
TCGA-B8-4622	1525	0	11.44661928	15.20463886	14.68442591	6.867668007	11.24175501	12.48881662	7.674056427	12.71568541	10.38293617	13.09988097	11.69117809	11.62622172	14.98947101	11.12646052	12.2894539	11.54930928	13.77287388
TCGA-DV-5569	355	0	12.59924403	14.88328511	14.75090868	9.002637799	12.92068604	13.52887569	7.166485683	13.01218703	12.33869764	12.99601574	12.37074759	11.45874808	15.39429636	10.22407669	12.95833734	12.00285184	12.9714142
TCGA-CJ-4868	646	1	14.07578548	14.71932825	14.67680137	7.898355228	13.82201041	13.65594311	7.876768116	13.21007694	10.21360243	13.3778677	12.88222184	10.24646753	15.13958834	10.79055247	13.31374726	12.4499106	13.42843749
TCGA-BP-5201	951	0	12.47981168	14.45756004	15.27860891	8.810371786	14.59661316	13.57664941	6.909426659	13.6439475	11.31962224	14.08002888	13.01638915	10.88353698	15.49150349	9.649541376	12.70539236	13.01086714	13.65753006
TCGA-B8-5159	722	0	12.26402021	12.0524466	15.25834737	8.013897153	11.27682831	13.31478092	8.154938235	13.22762604	8.551451826	12.92152597	11.56786974	12.42535285	14.33001556	10.93746653	11.30285951	12.57411927	13.54357751
TCGA-B0-5102	2764	1	12.43764524	14.85579354	14.54799415	6.704497999	11.67597507	12.92461147	6.831501622	13.21486559	11.77953366	13.08484807	11.59585491	11.09969915	15.56265757	10.64534224	11.98990138	12.21564023	11.99705009
TCGA-CW-5591	2271	0	11.5188479	14.57588493	13.69277493	6.350639028	10.01635922	12.32592162	8.459357829	11.68265846	14.03292724	10.52288648	10.34468999	12.03186812	14.21830051	11.30149807	11.33517834	9.975969891	10.91234792
TCGA-CZ-5451	1929	0	11.18590851	14.99970078	14.82534105	7.113546096	12.43134243	12.32688363	8.428541792	13.147302	9.826821508	13.15856398	11.61484687	12.12465042	15.21696584	9.860991693	11.7729557	12.31415813	13.34728473
TCGA-B0-4824	1657	1	12.77072978	14.23558474	15.24479993	8.002985307	12.87886399	13.97179503	7.989037894	13.73980961	11.97609474	14.71932825	11.25090798	11.47742168	15.06794205	9.880269891	12.30867604	12.94236767	12.04890766
TCGA-A3-3306	1120	0	12.26305449	13.84619279	13.71775301	9.599530922	10.92984072	11.61122105	8.760778466	12.69237722	12.63350381	11.85733648	12.01173052	12.65136975	15.89650985	10.31665002	11.53790507	11.08306252	14.39756501
TCGA-CJ-6028	1625	1	12.67173107	15.3306139	14.07578548	7.245766638	11.90252715	14.26105772	7.401857118	12.50746459	11.69614656	12.3271203	11.01578915	10.8224274	14.88328511	9.703490162	12.5105831	11.82626241	14.6504206
TCGA-B0-4836	1238	1	13.76777657	16.19253604	14.50856262	7.815941386	13.60211794	13.00511053	6.200940733	12.42672671	11.06315453	12.45576063	12.96827114	11.54456531	15.29891225	11.00991221	12.3339143	11.47830376	14.31068564
TCGA-B8-A54D	830	0	12.70084301	14.22062534	15.64824669	7.542480978	14.44528795	13.61215589	4.995343876	13.87665164	10.7619531	15.20463886	10.0867682	10.85805987	15.40156928	10.85354629	12.24718751	13.04009602	15.08457885
TCGA-CW-6097	571	1	11.20938057	14.93575726	14.99970078	7.336720203	12.47065513	13.36641232	6.926609009	12.77003155	10.77958638	12.87506276	11.7242438	10.87500021	15.40156928	10.57778652	13.222705	12.2098883	13.94067269
TCGA-B0-4839	1639	1	13.20814853	14.28403496	14.6504206	7.387657773	14.15097799	13.01218703	7.827744196	13.79448982	8.474568941	13.65439853	12.9128529	10.51538853	15.47414478	10.76039193	12.50914124	13.13544376	11.25074519
TCGA-A3-3351	910	0	12.57711819	14.62153016	15.67835192	8.092899844	13.21883347	14.28132609	6.649559015	13.02425356	9.980057752	14.07135058	11.22604752	11.72215945	14.20813169	10.87786898	12.45874955	12.23399592	14.21830051
TCGA-CZ-5452	1789	0	13.40797308	13.18909888	15.57156128	7.553269492	14.20570165	13.93284283	5.651721131	14.11462415	9.538179405	14.64665878	11.8464028	11.29347212	15.48267997	10.96763074	12.8007917	13.66216138	13.63965285
TCGA-A3-3370	2274	0	12.83362414	14.6504206	15.11324288	8.057464454	11.57070198	14.18629056	7.337793417	13.12146993	10.74291581	14.43341801	11.09446865	11.43758523	14.25068596	8.795766013	11.96821487	12.60051063	14.1039496
TCGA-B0-5113	1175	0	12.24294457	15.16001684	14.9452018	6.852535895	11.53066415	13.9541194	8.126531279	13.06415289	8.878510032	13.34177403	10.78709167	11.74481733	15.07326978	10.01453875	12.23122658	12.16572479	13.21486559
TCGA-DV-A4VX	1626	1	11.74146044	16.15994496	14.95545714	6.054678693	14.55477105	13.46981103	7.727881472	13.84275025	10.24456821	13.11060078	13.12146993	11.01247367	15.9640202	12.5786296	12.36618984	12.76140195	13.90632862
TCGA-BP-4797	1107	0	13.56280704	13.79122068	14.34663297	7.754275209	13.21486559	13.34127142	6.346626167	12.91831155	11.86378041	12.4131492	10.98694702	10.71119592	14.53139542	9.954865004	11.90532083	12.10506566	13.58811578
TCGA-CZ-5457	2754	0	12.05708605	15.11324288	13.90445894	6.736050338	13.27832659	12.97937315	8.737815746	13.31585391	9.787547267	13.18236032	11.38893152	12.0265274	16.59612443	9.453428937	11.74611707	12.55371727	12.87656813
TCGA-BP-5173	62	1	12.55915605	14.38028691	14.68060151	8.722173081	12.16909773	13.76621712	6.78573204	13.51295782	9.898661993	13.79288712	11.94123765	12.0180943	15.41704597	9.532787924	12.13421413	12.71245031	11.62303507
TCGA-B0-5710	2430	0	11.70476187	14.26845849	14.69948424	6.887397633	13.45931527	13.23355594	7.830755068	13.14631477	9.650431889	12.82291402	11.78107124	11.20360533	14.73507851	10.15159167	12.60925753	12.32736842	12.87115535
TCGA-CJ-4869	2554	0	13.68048452	14.5793848	15.44917451	8.648085393	14.78739614	13.62316859	5.737909766	14.16970618	12.07493689	14.49214822	12.15077121	10.66331206	15.89650985	11.18033343	13.21295477	13.59795538	13.70684994
TCGA-B4-5377	365	0	11.64725379	14.46711115	13.79963735	9.301855382	12.34045134	12.82291402	8.550828638	12.60234236	11.12947696	12.93007884	12.1033455	11.4390351	14.93104826	9.370355659	11.07608409	11.8533421	14.14149312
TCGA-BP-4803	204	0	11.58379372	15.45829506	14.11046235	6.882312843	10.97980874	12.20519458	8.917301266	12.27975423	11.01143202	11.64442646	11.57109005	12.12044789	15.21103519	11.19652566	11.80425251	10.13045366	12.64184223
TCGA-B2-4102	952	0	12.19710607	13.91399848	15.11324288	7.07176955	12.95477653	13.12987346	7.032647742	12.66731701	10.86929472	13.36186326	11.40879009	11.69784631	14.1768128	10.04318842	12.12771708	11.57089603	13.47404818
TCGA-BP-4775	1843	0	11.94896607	13.51828694	13.81676355	8.645637798	11.08224543	12.40792877	7.23275652	12.11222246	10.55883167	12.27173571	10.65189138	11.70457087	14.85146976	8.8995819	11.3975416	10.98908901	13.1610637
TCGA-B0-5096	68	1	12.05665656	13.44306838	14.18629056	6.703603437	11.92308642	12.46229392	8.516879957	12.76523522	10.77714095	11.76219036	12.23330292	11.10511873	14.68442591	11.27192335	12.61586984	11.38479081	13.78778603
TCGA-CZ-4859	1787	0	11.55286087	13.19674397	13.8822983	7.984798345	11.54808956	10.97914683	8.457401032	12.83899063	12.81637356	12.57891656	11.14428587	11.8623983	14.73893815	8.3111184	10.90026033	11.71024772	11.87197831
TCGA-BP-4170	2343	1	11.91680609	14.84281405	14.72317276	7.818265747	12.44578703	13.24858441	8.434396183	13.10604456	9.287412003	13.25559654	11.43377537	11.63573964	15.11324288	9.690748159	12.21750561	12.31903618	13.03002957
TCGA-BP-4987	1124	0	11.58757306	13.83743228	15.09636632	7.132736356	12.08993207	12.73103774	8.890928446	13.00420437	11.17998135	13.25657257	10.6399505	11.73937321	15.25144204	9.469778354	12.22393208	12.24526604	11.89667304
TCGA-B0-4703	182	1	13.55163963	15.55320035	14.92592792	8.243022017	12.47315935	14.02465767	6.232246231	13.18140188	9.248634148	13.35501445	12.76243131	10.86355137	14.83388014	10.57283975	13.08357712	12.27655754	13.34407249
TCGA-BP-4325	2964	0	12.65229747	14.47992959	14.90169977	6.913702301	11.32524012	14.08880274	8.480269618	13.68349001	12.22183479	14.66937322	10.34214379	12.10809878	14.87875811	9.7022067	11.82704314	13.04304099	12.52948207
TCGA-CZ-5462	311	1	12.89616794	15.57156128	14.29484832	7.134342289	14.50214482	12.9997237	7.737113162	13.31374726	12.08303477	13.21295477	11.49351973	11.69558286	14.43041224	11.84543487	11.84234456	12.81711974	14.91639267
TCGA-B8-A54H	256	0	11.75549339	15.22389296	14.86038298	7.577694593	11.48519276	12.22255432	7.239780149	13.10689031	12.00348945	13.58245115	11.6656245	11.58721319	15.33431404	9.305808015	12.59672733	12.08433705	13.35726785
TCGA-AK-3427	3583	0	10.69445478	11.18065186	12.48115161	6.325877699	11.22553288	11.6677068	9.763752978	14.00410594	11.67541678	12.1774333	12.34916448	13.20628025	15.6086282	3.57667453	10.13279104	12.18866775	7.995778714
TCGA-CJ-4870	1498	0	11.29073816	14.69948424	13.85356496	8.971470647	13.15961254	12.43818867	8.826137559	13.05277648	11.77159854	12.59490677	11.8162544	11.81883187	15.978276	8.387559069	12.37666518	11.23735178	11.27701054
TCGA-B0-5691	3431	0	12.17565367	14.77510913	14.53443294	6.873892118	13.40029764	12.86889863	7.812999158	12.26500064	11.97053134	12.26111388	10.71460879	11.53194014	14.3523767	9.308223572	11.98761989	11.27701054	12.68076307
TCGA-DV-5576	727	1	11.85733648	13.78431105	14.1305133	6.749916047	12.61853645	12.16976922	7.730279728	11.81424221	13.74947018	11.60749453	10.42901116	11.75415696	14.81260569	11.12086305	11.8602485	10.05488071	11.92889571
TCGA-BP-4353	375	1	11.40017719	15.41704597	13.4165004	7.016790054	12.31038687	13.04093201	6.936262025	12.3327105	10.8795444	12.47649763	11.98213908	11.92951903	15.3561064	9.640611793	12.36016325	11.1203588	15.0787446
TCGA-B0-4838	834	1	12.84972469	13.06763927	15.30591999	7.636505962	13.24462879	13.45554773	6.858937373	13.58661428	8.148582676	13.70369883	11.02117821	11.53357507	14.72709446	10.53029617	12.28193572	12.71440468	14.46380528
TCGA-G6-A8L8	474	1	12.1093912	15.30591999	15.16001684	6.795861645	12.16753517	11.69842476	7.392879504	12.89917611	11.14997054	13.57538838	11.95120183	11.16341189	15.56265757	9.967476275	12.21079214	11.99176914	11.27192335
TCGA-B8-5549	194	0	13.58661428	14.56507704	14.59661316	6.392233092	12.58942934	13.62248736	8.221195512	13.10964073	10.2207385	13.16343711	11.2380162	11.72252842	15.15415445	11.10544937	12.00859854	12.27007018	12.09627088
TCGA-A3-3307	1436	0	11.74873431	14.63955729	15.01540899	8.398005408	12.66792379	11.94594604	6.923383414	13.22564406	10.33188908	13.44788727	11.307947	11.73103427	14.7790101	9.545444812	12.19113799	12.09514286	14.04556474
TCGA-B0-4813	18	1	13.42788299	15.16649441	14.02465767	9.128063953	12.24173648	14.30008571	6.7083304	13.04434185	13.27052904	12.83863658	12.91754757	10.30769831	17.21830099	11.38204422	12.30077381	11.30218643	13.00420437
TCGA-CZ-5466	685	0	12.05925483	14.23058802	14.37452005	7.302278061	12.28358358	12.75562553	8.031321623	13.00465752	12.19663331	12.5732414	12.1093912	11.91076048	15.79832873	10.8726094	12.2731799	11.83838577	12.6137597
TCGA-AK-3461	2217	0	13.29439819	14.72317276	15.06794205	7.263578487	12.00517946	12.74670123	6.991378033	12.9094064	11.49138324	13.04515807	11.22418527	11.36815992	15.2714327	9.389514286	12.43106197	11.58522304	15.68828389
TCGA-CZ-4864	1315	1	12.97342846	15.9640202	15.24479993	7.438608116	12.74773495	15.01034976	7.4273077	14.08676576	3.766298463	14.55477105	11.75047468	11.69464856	14.63600369	10.35788041	12.38559767	13.82720804	14.20570165
TCGA-CJ-4888	1567	1	14.68822491	14.65803312	15.31316671	7.593184789	13.83743228	14.2032068	7.222350256	13.67590634	10.13683383	13.86420926	12.55572818	10.85958943	15.19801864	10.09963083	13.11786013	13.2406496	15.01540899
TCGA-CJ-4878	2186	0	12.41027698	14.08002888	14.64290614	9.277757281	12.41872821	11.00704792	7.690026557	12.55684507	12.71630764	13.47154987	10.44990427	11.14515147	15.37865782	10.24794887	12.34719999	11.36458246	14.51837297
TCGA-CJ-4635	1416	0	13.1064675	14.80006194	14.58971445	6.390151361	11.1359328	12.64364736	8.551451826	12.54285614	7.817993718	13.11012083	11.23465282	11.61737954	16.09647113	10.58255933	12.10071287	11.68076092	13.49408212
TCGA-BP-4963	1834	0	11.79240259	14.04132672	15.01034976	6.927249383	12.56810695	12.60410693	7.560679936	12.88894187	10.02649854	13.14448563	11.6843078	11.26744952	14.79594573	10.7364047	12.44249858	11.79375828	13.79788254
TCGA-B0-4815	1588	1	14.34376511	15.9103709	15.03096952	7.427588892	12.39329917	14.31616983	7.36195095	13.83049219	11.65077744	14.22320065	12.19802398	10.5609449	16.05066388	11.94452067	13.34953416	13.01677068	14.93575726
TCGA-CZ-4853	774	0	12.21999777	14.6542469	14.16026383	8.496002186	11.38702489	12.4612274	8.439812185	12.94972226	11.62399895	12.57123633	12.16250877	12.15147386	15.47414478	10.28495753	11.50026654	11.93192622	12.82435497
TCGA-B0-5692	3944	0	13.0025768	14.56846064	15.84546459	8.135593845	14.67680137	14.06921709	7.557236494	14.37730917	8.265125843	14.53139542	13.13310883	11.71160256	15.23052439	11.19738613	12.92928565	14.20813169	13.57664941
TCGA-AK-3455	683	1	11.97427434	14.05846773	14.99970078	8.168953137	13.20578913	13.6875024	9.13872637	14.26602331	9.184913884	15.07326978	11.45638635	12.39227921	15.40924004	10.59057863	11.69859527	13.99370874	13.87483565
TCGA-B0-4700	1980	1	14.13927986	15.49150349	14.55131907	8.608129269	14.99970078	14.29484832	6.921553669	13.73820181	9.712042859	14.0672191	13.19002468	10.0129068	15.9103709	11.51506222	13.48242314	13.32987637	14.53443294
TCGA-DV-5568	370	0	12.46499311	15.2714327	14.3523767	9.078484963	14.71528897	13.00589556	6.486609579	12.89766105	11.80206217	12.79837701	12.77949873	10.817441	15.50015527	10.04540555	13.18044993	11.61503432	12.63633352
TCGA-CJ-4894	841	1	12.45361122	15.17276961	15.2372758	7.734498981	12.54886959	14.27115399	6.130446284	13.55033174	9.175097248	14.03093447	11.76180964	11.80106202	15.34166861	9.943881627	12.56251412	13.46795715	12.72223248
TCGA-B0-4852	1121	1	12.04271671	14.5793848	13.92321456	8.281711907	11.90834225	12.84523691	7.151051842	12.91831155	12.56893841	12.84748671	11.38825427	11.66485058	14.95983931	9.705516443	12.00414344	11.8852127	13.48946101
TCGA-BP-4972	1502	0	11.51710555	14.84281405	14.34663297	7.340491175	12.55004219	13.36186326	7.983357509	12.17164517	11.37146297	12.01299479	11.54242557	11.44025495	14.19113521	9.622264552	12.44808208	11.00143699	11.65811797
TCGA-B0-5699	3841	0	12.18886854	13.81152743	15.37865782	7.067322128	13.22081542	12.60410693	7.338727266	13.35058794	12.0544167	13.3484409	10.69205612	11.7589919	15.12500629	9.978235332	12.08412416	11.9581166	13.2385892
TCGA-A3-3320	1508	0	11.80125953	14.30008571	14.78739614	6.830402394	10.90447511	12.49078196	7.730279728	12.48037044	11.70437383	13.08841769	10.27232721	11.92770402	13.86956024	8.513537007	11.67985835	11.33907366	13.2689669
TCGA-B8-A54I	150	0	13.52085816	16.48182123	14.23558474	7.171227994	13.41162714	12.99120782	8.3186482	12.84972469	8.080972316	13.4934188	12.95090395	10.41110439	15.45829506	10.89165197	12.85608083	12.28240172	15.6086282
TCGA-BP-4165	3037	0	12.6544456	13.70048725	15.28518776	8.463303621	13.12613201	13.17473622	7.895313729	13.74467267	11.83416908	14.04779412	12.09038101	11.06781391	15.50872125	9.288871737	12.47202727	13.12059716	11.43868212
TCGA-CZ-5463	662	0	11.70698697	14.80431548	14.2158481	8.148582676	11.94838217	13.76450617	8.372932725	13.0013673	11.28960105	13.66820913	11.09498958	12.39176083	14.07788976	9.798698491	11.41338556	12.21382613	13.12613201
TCGA-CJ-4899	1528	0	11.80069738	16.09647113	14.34376511	7.207841103	12.75008503	12.07176845	6.147950156	12.07043775	11.84234456	12.57621681	11.38652138	11.29124984	14.39756501	8.8492144	12.59005905	10.9475401	12.65537738
TCGA-CJ-5677	782	1	12.65975216	13.91952062	14.74696222	7.465269137	13.6311028	13.19382602	7.435740158	13.05024834	7.98747569	12.87996075	12.44144576	10.56707541	15.48267997	10.76915407	12.73769216	11.45308073	12.70989075
TCGA-B0-5700	1790	0	12.01941613	15.32690426	14.53785117	9.95128233	12.58770464	11.75626797	7.918053176	13.50639139	11.39098292	13.56977832	12.2271974	11.61357096	15.53481	9.391350833	12.30431117	12.38333553	12.36917564
TCGA-BP-4340	562	1	11.69117809	13.97380568	14.56846064	7.817679775	10.88218962	13.15961254	7.455710612	12.2814487	11.69117809	12.83793241	11.01646181	12.16616771	14.57217553	9.230570819	11.62380293	11.3427144	12.60529082
TCGA-B0-4833	2386	1	12.58244345	14.38028691	15.42524574	8.702929319	13.02593189	13.69053413	7.158376235	14.14623482	11.0080721	14.39472065	11.64653882	10.81602128	15.40156928	9.603023778	12.28970386	13.06721374	12.60110664
TCGA-GK-A6C7	61	0	11.33465275	16.893496	14.9452018	7.027806479	12.70343458	13.58391449	9.250961264	12.95997171	10.54887629	13.55438847	12.00123138	11.32440063	14.81694436	9.646698637	12.49426209	12.48062537	12.73267053
TCGA-BP-5010	878	1	12.57061348	14.27235352	14.41209933	8.289211437	13.4779375	13.32129061	6.2278739	12.85379496	10.5461335	12.82937403	12.86777605	9.675154347	15.40924004	12.40190271	13.36476446	11.30779006	11.91175207
TCGA-CJ-4907	1499	0	11.87434942	14.30533879	14.29217982	6.864500261	10.81413008	13.26800376	6.670085391	12.22111243	10.89548356	12.11089707	11.46790067	11.47778062	15.01540899	9.065141755	12.24696456	11.32762201	12.3352213
TCGA-CJ-4902	1520	0	13.36422871	15.01034976	14.40330507	8.180869535	13.96784193	13.32549477	6.293311718	12.82580132	10.75110298	13.23656034	11.85255441	10.7064614	15.39429636	10.20846387	13.07186553	11.59274681	12.32126708
TCGA-B0-5402	1290	0	11.80405211	14.27355204	13.7114026	6.488911714	12.35238822	12.99203928	7.095418606	12.88556782	9.906875838	12.36394362	11.63007345	11.70967082	15.04663877	11.67651547	12.18489157	11.68133943	14.02465767
TCGA-CW-5584	164	1	11.36985968	14.98478618	14.72317276	8.17450894	11.84562575	12.19394219	8.324924447	12.69955541	11.10743488	12.7287305	11.78303004	11.58050685	14.91639267	10.9060098	12.27826884	11.20868537	12.67597742
TCGA-CW-6090	2552	0	11.92830877	14.57217553	14.09093928	7.845777473	12.19574975	13.13357134	7.327716174	12.84748671	7.977621882	11.93897075	12.76003847	11.64442646	16.28273184	10.3663401	13.03208012	11.52890326	13.02593189
TCGA-BP-5202	29	0	11.53686839	14.45461313	14.02251864	8.024291818	11.80206217	12.30746984	8.024291818	12.9972306	11.84466083	12.89766105	11.03562368	12.09984036	15.0904118	10.11336066	11.64495852	11.99891901	12.50471457
TCGA-BP-5174	2257	0	12.43713142	13.8784931	14.98947101	7.85507746	12.04870286	12.98139882	7.163647617	13.44788727	11.50676936	13.46543803	12.34372229	11.65209535	15.14245525	10.04540555	11.63150381	11.99891901	12.30298451
TCGA-AK-3450	1508	0	11.34389717	13.31374726	14.55816097	7.201831149	12.7586778	12.16844901	7.669992642	12.86291821	11.98258229	12.72416075	11.94996219	12.04534243	14.87875811	10.09803424	11.23971375	11.53301782	13.76621712
TCGA-EU-5906	206	0	11.38308735	15.11324288	14.04779412	7.491380778	11.93534532	12.3535976	7.930572818	12.45361122	11.3318845	11.97652721	11.18780865	11.77598132	14.68442591	9.618271343	12.03453952	11.42663021	13.30722084
TCGA-B0-4819	183	1	13.28474792	15.2714327	15.04663877	9.197675184	13.56135807	14.78739614	6.428678849	13.55163963	10.87088871	14.75498648	12.94236767	9.461618433	16.17650885	12.0759955	13.16716147	12.96703105	14.44854059
TCGA-A3-A8OW	323	0	11.72572534	14.47377767	14.60366191	6.249386993	13.40029764	12.03869284	7.82908429	13.31043707	10.41959302	13.80709343	10.82463134	11.55020912	15.0904118	8.502087939	12.3131964	12.515397	12.74337042
TCGA-BP-4342	2256	1	12.01216846	16.48182123	13.61946375	7.525024134	12.13801146	12.25476987	6.943032726	11.78892454	12.21427192	12.22530261	11.76493266	11.14498047	15.9640202	11.31874434	12.71245031	10.96730056	13.39050014
TCGA-CJ-4920	139	1	11.66263305	15.58957367	14.26224055	6.922410434	11.10021928	12.25331921	7.697542066	12.54830954	10.48090999	12.4107894	12.12398061	11.34356648	15.33431404	10.86742726	12.79803091	11.24004668	13.5936278
TCGA-BP-4782	354	0	12.67500632	15.21696584	14.99432074	7.103244876	13.51036195	13.2826112	7.1740839	13.26691087	10.70312479	13.32987637	12.04166923	11.37317754	14.90679651	11.40130944	12.15261808	12.01726234	14.53785117
TCGA-B0-5698	3631	0	12.23800398	15.13671573	14.76282623	9.960435702	12.14022052	12.80934713	7.779259935	13.32665635	12.35716142	14.10604523	11.84293056	11.50534866	15.28518776	10.59270476	12.93007884	12.55004219	14.01638502
TCGA-B0-4834	2090	1	11.37507366	11.42784303	13.10964073	5.973790121	10.86316606	10.91829539	10.25053588	12.55973537	10.96238369	11.87799571	11.81922986	12.42564408	13.27720463	4.564152609	10.60097895	10.38312625	8.217019652
TCGA-CZ-4854	1404	1	12.54687848	15.75236867	14.16026383	6.928393586	10.88508598	13.02253978	7.977298663	12.3062342	10.23109938	12.05267032	11.84349834	11.04210377	15.9103709	11.25006577	12.6216671	11.39547147	13.15575426
TCGA-B0-5697	2630	0	13.35958109	15.9640202	14.95983931	6.720304441	13.1197411	13.61215589	7.594865167	13.73511955	12.13421413	13.29327573	12.44008904	11.35962736	15.12500629	11.19269235	12.27245965	12.72284805	13.73669792
TCGA-CW-5585	2609	0	11.79414196	13.20814853	14.22558847	6.072050349	11.69355896	11.81405828	8.080623473	12.10157223	12.67628318	11.8817883	11.3725071	11.83897854	14.40913125	7.696512283	12.04166923	10.97348248	11.37667073
TCGA-BP-4164	992	1	12.28453732	13.15961254	15.0050505	8.280717623	10.90192353	12.65229747	8.199375156	13.02593189	11.32354913	12.84377524	10.19898751	12.09169453	15.0787446	9.578505493	11.0651919	11.98107908	14.02465767
TCGA-B8-4148	1520	0	12.64456548	14.34376511	15.74160305	8.103828637	14.49214822	14.27885494	7.586732317	13.65906143	10.75915131	14.81260569	11.11231899	11.14577271	14.69193123	10.59747808	12.16661922	13.09459174	14.61439339
TCGA-CZ-5988	693	0	12.74943915	15.36335139	13.96784193	7.366851599	13.3892412	13.61215589	8.16042438	12.61616942	11.98635559	13.24858441	12.37481361	11.86160729	14.91154477	12.20819843	12.63320892	11.28228274	12.987198
TCGA-CJ-4875	3554	1	12.89766105	14.25574984	14.79176039	7.143147284	12.96867504	12.72937424	8.220293219	13.91018989	12.353122	14.24053226	12.55544304	10.87568149	15.72004484	10.58165441	12.41105931	12.66007232	11.11536618
TCGA-B0-4707	600	1	13.20767738	15.68828389	14.64665878	9.28453732	12.56313619	13.32442272	6.567890744	12.80645272	11.57164443	12.40715126	12.33920991	10.4234005	16.66881249	10.83335079	11.84234456	11.76394242	14.15788428
TCGA-B0-5694	480	1	11.45962111	15.22389296	14.50856262	6.713795695	11.94916225	12.93694811	8.910560546	12.52554604	12.26523209	12.28335884	12.15147386	11.30811183	15.56265757	10.99173754	12.57353059	11.54649864	12.04870286
TCGA-B0-4846	1200	1	12.3168967	14.89244632	15.49150349	7.914133086	12.42777425	14.10604523	8.352052459	13.40088053	9.449432367	14.25330083	11.14070846	11.76980742	14.50856262	10.16214715	11.83397053	12.67047734	14.82093688
TCGA-B0-5109	587	1	12.78499989	15.87030642	14.03292724	8.792034085	10.99771192	13.56280704	7.993065775	12.52667772	13.59795538	12.31063649	12.14307133	11.91598754	16.64498949	8.690869581	12.97575124	11.75588056	14.24314951
TCGA-A3-3316	1493	0	12.38736076	15.22389296	14.06821844	7.696096748	12.62007843	12.47065513	7.084612695	11.80425251	10.83491258	11.94716761	11.217694	10.93321133	15.04134577	10.70139438	11.96158291	10.68492649	12.27949945
TCGA-BP-4173	1893	0	14.56846064	15.56265757	15.50015527	8.682540656	13.42732828	14.82534105	6.048752178	13.86420926	7.552257164	14.40052628	11.73382979	10.93186125	14.89244632	11.11114368	13.26175639	13.54090703	15.29197813
TCGA-B0-4696	866	1	13.13634719	14.57588493	12.95477653	4.369766886	12.43134243	12.11595862	9.288615021	11.84466083	9.248242047	10.58130384	12.31390958	10.25575394	14.98947101	7.465930391	12.5906839	10.56312526	8.045306114
TCGA-CJ-4637	2227	1	14.82093688	15.10748076	15.67835192	8.615191642	13.62966851	14.93104826	7.325340422	14.00796705	7.090558596	14.47377767	12.14714168	10.72643001	15.14245525	11.75683541	13.48946101	13.67293851	14.98478618
TCGA-B0-5099	485	1	11.97385998	14.95545714	14.03715318	9.13298451	11.60077521	12.58648472	7.952719803	11.73552209	12.17478831	11.98613706	11.68076092	11.84136521	14.77114776	8.832972861	11.46596211	10.09183788	11.82451025
TCGA-B0-4701	238	1	12.90905832	15.79832873	14.86038298	10.20713018	12.11111752	13.03002957	7.00385026	13.18140188	11.08578646	13.42957881	11.94916225	11.47886435	15.53481	9.729569291	13.04813078	12.16250877	15.25834737
