# Supplementary material for: Identification and Validation of the Prognostic Panel in Clear Cell Renal Cell Carcinoma Based on Resting Mast Cells for Prediction of Distant Metastasis and Immunotherapy Response
Source: Cells. 2023 Jan 1;12(1):180. doi: 10.3390/cells12010180 (PMC9818872; doi:10.3390/cells12010180)
Supplement: Supplementary file 1 [file cells-12-00180-s001.zip › Raw data/Violin plot of checkpoints/immurisk_ICI]

Cell	pvalue
LAG3	2.63423431157137e-23
CTLA4	9.7599942644436e-12
ICOS	1.16435035881769e-07
PD-L2	0.0380885568654251
TIGIT	2.94192972528573e-18
PD-1	5.93734643870756e-18
B7-H3	1.76431158807308e-19
PD-L1	3.45112238026742e-05
BTLA	2.47558378235141e-06
CD28	1.01236522208765e-12
