# Supplementary material for: Identification and Validation of the Prognostic Panel in Clear Cell Renal Cell Carcinoma Based on Resting Mast Cells for Prediction of Distant Metastasis and Immunotherapy Response
Source: Cells. 2023 Jan 1;12(1):180. doi: 10.3390/cells12010180 (PMC9818872; doi:10.3390/cells12010180)
Supplement: Supplementary file 1 [file cells-12-00180-s001.zip › Raw data/Violin plot of checkpoints/risk_data_id.csv]

ID	TCGA.B2.3923_low	TCGA.A3.3328_low	TCGA.AK.3447_low	TCGA.AK.3443_low	TCGA.B8.5546_low	TCGA.AK.3433_low	TCGA.AK.3440_low	TCGA.AK.3427_low	TCGA.B8.4619_low	TCGA.T7.A92I_low	TCGA.BP.4334_low	TCGA.AK.3465_low	TCGA.B8.A54E_low	TCGA.CZ.4866_low	TCGA.B0.5117_low	TCGA.B4.5832_low	TCGA.A3.3385_low	TCGA.AS.3777_low	TCGA.BP.4756_low	TCGA.CZ.4859_low	TCGA.B8.4146_low	TCGA.B2.5635_low	TCGA.B4.5838_low	TCGA.CZ.5989_low	TCGA.BP.4164_low	TCGA.B4.5377_low	TCGA.B8.4621_low	TCGA.AK.3456_low	TCGA.6D.AA2E_low	TCGA.B8.A54K_low	TCGA.AK.3451_low	TCGA.B0.5712_low	TCGA.A3.3363_low	TCGA.AK.3450_low	TCGA.EU.5907_low	TCGA.B8.4151_low	TCGA.B8.5159_low	TCGA.CJ.4638_low	TCGA.B4.5843_low	TCGA.CW.5591_low	TCGA.B2.5633_low	TCGA.CZ.5453_low	TCGA.BP.4775_low	TCGA.B2.3924_low	TCGA.CZ.5463_low	TCGA.BP.5190_low	TCGA.BP.4976_low	TCGA.AK.3458_low	TCGA.BP.4969_low
LAG3	4.566284779	15.32569558	56.03109656	8.705400982	37.23076923	10.72013093	52.49427169	19.0106383	31.38788871	91	134.1489362	33.39116203	228.3698854	56.64566285	54.05400982	86.94680851	54.69230769	200.7798691	404.0335516	82.50572831	551.6939444	58.99099836	310.6653028	305.606383	329.4279869	381.0450082	76.4091653	46.07037643	101.1767594	15.85433715	313.6031097	316.3756137	34.35351882	184.7274959	241.5883797	277.8297872	686.292144	355.2545008	22.93453355	27.29459902	25.84779051	42.80523732	429.7307692	596.0736498	360.8715221	164.8903437	134.4304419	108.9312602	148.8036007
CTLA4	12.17184943	1.001636661	1.004909984	8.705400982	1.001636661	28.80687398	57.87234043	2.559738134	31.38788871	255.685761	1.001636661	11.38461538	180.3747954	13.46153846	3.381342062	340.4942717	1.528641571	29.55810147	38.48445172	31.09001637	396.0752864	83.12274959	25.71194763	157.7013093	94.46972177	109.7160393	43.70540098	5.374795417	48.07855974	12.82324059	17.70540098	78.29296236	7.949263502	37.71685761	16.98363339	117.1767594	104.7242226	46.73486088	6.683306056	7.278232406	31.49918167	3	93.26186579	523.2765957	58.4811784	34.39116203	17.28805237	188.5204583	12.08510638
ICOS	15.4386252	3.823240589	20.23404255	1.001636661	13.9893617	15.00981997	15.57610475	14.24222586	13.05237316	46.16202946	1.001636661	7.022913257	83.99509002	33.57446809	6.679214403	298.7594108	4.281505728	16.17348609	50.03027823	29.96317512	297.2324059	427.893617	48.25859247	555.0261866	35.01309329	132.98527	37.09819967	8.934533552	25.45662848	1.001636661	64.9198036	43.90261866	16.15139116	25.45171849	38.4893617	14.71522095	104.7242226	49.38297872	6.683306056	8.882160393	271.0761047	6.909983633	114.5188216	649.2585925	119.0507365	44.31914894	48.41571195	61.34206219	9.484451718
PD-L2	177.2324059	102.5662848	229.2430442	83.25695581	32.85106383	89.72831424	64.15057283	86.87234043	142.9836334	274.4304419	27.33878887	42.26513912	98.54991817	161.9803601	64.78559738	699.7086743	159.0638298	99.71522095	98.19067103	206.0810147	812.3567921	795.4656301	333.4713584	1121.209493	154.6677578	325.6178396	191.8240589	218.8829787	215.301964	62.05155483	259.3977087	90.43453355	67.68248773	205.8944354	345.797054	365.5351882	291.9517185	13.37479542	233.8150573	173.4369885	386.314239	251.8166939	230.2389525	946.7577741	393.9844517	102.8256956	177.5327332	88.07283142	116.0212766
TIGIT	92.32242226	27.39525368	1.004909984	5.255319149	43.49590835	81.62684124	54.3314239	7.093289689	58.44517185	83.8396072	34.33715221	22.11865794	244.7217676	58.90998363	64.78559738	927.0900164	26.81669394	57.80114566	173.1333879	178.1178396	1429.118658	384.4337152	259.3977087	1581.07365	227.2749591	462.8445172	87.65466448	65.24386252	99.74304419	16.9304419	144.5515548	220.393617	27.45008183	74.53355155	81.68576105	93.50818331	413.4255319	290.0785597	67.84615385	56.4091653	389.3379705	39.30114566	279.5220949	1185.669394	300.5008183	145.8854337	106.8036007	115.3813421	52.11129296
PD-1	4.566284779	2.589198036	10.52209493	5.255319149	25.19967267	19.72176759	76.80114566	9.532733224	23.9705401	80.07855974	27.33878887	13.10883797	66.84124386	61.61702128	11.49918167	24.34206219	10.17184943	32.18821604	204.8756137	43.0507365	96.23076923	263.4026187	120.7479542	13.75859247	143.7929624	244.8813421	55.90016367	31.15793781	392.1309329	21.04909984	168.405892	221.6202946	31.84288052	61.81587561	45.59247136	87.55728314	328.8134206	153.7168576	6.683306056	29.83878887	65.49590835	22.76268412	148.5875614	1031.669394	146.1914894	144.6710311	72.42062193	178.4075286	34.35515548
B7-H3	1383.150573	3579.724223	2434.481178	2169.87725	3028.506547	3381.528642	2118.463993	2501.208674	1867.139116	3085.193126	5537.328969	3628.829787	2236.165303	4208.502455	3891.982815	1292.733224	2244.214403	3246.047463	2686.165303	2967.669394	1240.178396	1133.10311	5966.099836	1363.658756	2763.325696	3441.291326	6554.199673	5024.996727	3490.498363	4355.499182	3436.403437	3451.07365	4626.333879	3119.198036	3474.913257	2844.860884	2928.968085	4299.615385	3974.91162	4206.723404	1493.569558	3032.389525	3188.536825	1222.316694	2142.405892	2991.564648	3200.389525	2277.216039	2627.12766
PD-L1	1119.549918	572.6620295	616.0245499	1327.390344	354.6693944	613.4075286	1476.89198	378.1211129	451.6603928	3338.427169	504.0466448	452.3060556	602.0687398	508.8559738	667.8674304	569.9067103	470.8289689	242.7659574	1261.469722	315.1358429	2010.700491	571.3060556	1024.245499	1522.96563	585.5253682	581.8240589	229.4582651	1280.873977	3116.87725	207.7324059	186.9427169	482.2144026	342.5564648	320.9869067	857.5171849	455.5204583	494.7152209	135.4795417	400.6546645	202.3625205	246.799509	531.3297872	513.7070376	981.8674304	614.3355155	254.198036	210.1530278	165.3567921	233.6563011
BTLA	18.96726678	11.8314239	211.9525368	18.74222586	17.30769231	10.72013093	21.34206219	4.739770867	34.16448445	15.74140753	3.399345336	22.11865794	154.4451718	31.65466448	43.83306056	283.7708674	19.34697218	32.18821604	21.4811784	36.61211129	214.6276596	197.0065466	60.51718494	475.2013093	21.39443535	63.61374795	40.91816694	37.73158756	36.94271686	7.063829787	76.53518822	29.79869067	34.35351882	21.60229133	11.78232406	20.66284779	49.3502455	15.65466448	32.54991817	26.0613748	125.4271686	5.638297872	86.55319149	193.7348609	39.25368249	51.78805237	44.400982	37.22258592	7.643207856
CD28	317.7348609	30.84779051	15.41162029	10.4091653	99.33878887	135.992635	83.18330606	14.24222586	175.8052373	148.0679214	55.00818331	67.62847791	299.7299509	207.4345336	11.49918167	1412.738953	75.32733224	157.3289689	111.5630115	68.98199673	808.2094926	319.3502455	122.2864157	1415.01964	71.39770867	310.2569558	621.7291326	433.6775777	138.0621931	57.42389525	222.0392799	96.23076923	115.1522095	94.36006547	338.8952537	89.41080196	239.9648118	48.1202946	52.36333879	231.685761	256.3788871	114.7193126	267.3977087	709.1996727	225.0212766	108.3256956	209.6055646	120.7201309	42.95744681
[truncated: 475 more columns]
