# Supplementary material for: Identification and Validation of the Prognostic Panel in Clear Cell Renal Cell Carcinoma Based on Resting Mast Cells for Prediction of Distant Metastasis and Immunotherapy Response
Source: Cells. 2023 Jan 1;12(1):180. doi: 10.3390/cells12010180 (PMC9818872; doi:10.3390/cells12010180)
Supplement: Supplementary file 1 [file cells-12-00180-s001.zip › Supplementary Tables/TableS1.xls]

## Sheet: Sheet1
Table S1. Identical DEGs between TCGA and ICGC screened by DESeq2.
Ensembl id	Symbol id	Gene type	log2FoldChange	P value	P adjusted	Expression level
ENSG00000248517	LINC02437	lncRNA	-7.87682	0	0	down
ENSG00000250529	LINC02121	lncRNA	-7.48628	0	0	down
ENSG00000260057	LINC01571	lncRNA	-6.91319	0	0	down
ENSG00000257634	AC079310.1	lncRNA	-6.86845	0	0	down
ENSG00000254789	AC073172.1	lncRNA	-6.63692	0	0	down
ENSG00000257191	AC090709.1	lncRNA	-6.48933	0	0	down
ENSG00000124157	SEMG2	protein coding	-6.47264	0	0	down
ENSG00000223783	LINC01983	lncRNA	-6.32813	0	0	down
ENSG00000164853	UNCX	protein coding	-6.28172	0	0	down
ENSG00000259754	AC092078.2	lncRNA	-6.07846	0	0	down
ENSG00000258402	AC016526.1	lncRNA	-5.74268	0	0	down
ENSG00000174514	MFSD4A	protein coding	-5.56284	0	0	down
ENSG00000237707	AL031726.1	lncRNA	-5.41269	0	0	down
ENSG00000260580	AC009035.1	lncRNA	-5.18331	0	0	down
ENSG00000248486	RP1-137K24.1	lncRNA	-3.83939	0	0	down
ENSG00000249859	PVT1	lncRNA	4.49042	0	0	up
ENSG00000236922	LINC01378	lncRNA	-5.71781	1.77e-306	3.89e-303	down
ENSG00000187821	HELT	protein coding	-4.74517	6.1e-290	1.28e-286	down
ENSG00000261514	LINC01976	lncRNA	-5.15911	2.7e-287	5.43e-284	down
ENSG00000137252	HCRTR2	protein coding	-4.91154	3.68e-284	7.07e-281	down
ENSG00000259730	AC092078.1	lncRNA	-4.08151	4.49e-283	8.29e-280	down
ENSG00000258292	LINC02410	lncRNA	-3.62874	2.26e-281	4.01e-278	down
ENSG00000232835	AC107057.1	lncRNA	-5.93035	7.01e-272	1.2e-268	down
ENSG00000235070	AC062015.1	lncRNA	-5.2676	4.01e-266	6.62e-263	down
ENSG00000224490	TTC21B-AS1	lncRNA	8.28224	1.11e-264	1.77e-261	up
ENSG00000061656	SPAG4	protein coding	3.89835	3.65e-262	5.61e-259	up
ENSG00000227338	AL139280.1	lncRNA	-6.8525	1.46e-256	2.18e-253	down
ENSG00000135374	ELF5	protein coding	-8.43797	2.25e-253	3.15e-250	down
ENSG00000198398	TMEM207	protein coding	-7.98055	3.98e-252	5.4e-249	down
ENSG00000169347	GP2	protein coding	-7.42636	2.33e-251	3.07e-248	down
ENSG00000231324	AP000696.1	lncRNA	-6.03439	1.92e-247	2.47e-244	down
ENSG00000213963	AC019080.1	lncRNA	-3.61669	1.52e-238	1.81e-235	down
ENSG00000185633	NDUFA4L2	protein coding	5.6451	1.55e-237	1.79e-234	up
ENSG00000161992	PRR35	protein coding	-7.55166	5.11e-236	5.75e-233	down
ENSG00000014257	ACP3	protein coding	-5.67547	9.4e-235	1.03e-231	down
ENSG00000159263	SIM2	protein coding	-4.78739	4.76e-231	5.11e-228	down
ENSG00000173335	CST9	protein coding	-4.18334	6.93e-231	7.27e-228	down
ENSG00000249341	AC124017.1	lncRNA	-7.46231	6.29e-228	6.45e-225	down
ENSG00000249599	BMPR1B-DT	lncRNA	-4.73404	1.3e-220	1.31e-217	down
ENSG00000238242	LINC02778	lncRNA	-4.60286	3.23e-216	3.17e-213	down
ENSG00000187730	GABRD	protein coding	5.22811	5.84e-216	5.62e-213	up
ENSG00000180869	LINC01555	lncRNA	-4.52669	3.1e-215	2.92e-212	down
ENSG00000215231	LINC01020	lncRNA	-6.24286	9.21e-212	8.5e-209	down
ENSG00000147889	CDKN2A	protein coding	4.71711	2.43e-206	2.2e-203	up
ENSG00000181562	EDDM3A	protein coding	-4.7777	1.9e-205	1.69e-202	down
ENSG00000249073	WSPAR	lncRNA	-3.18282	1.1e-204	9.39e-202	down
ENSG00000135245	HILPDA	protein coding	4.63427	3.05e-204	2.56e-201	up
ENSG00000251377	AC079340.2	lncRNA	-4.21303	2.11e-202	1.74e-199	down
ENSG00000140939	NOL3	protein coding	3.26602	4.86e-202	3.93e-199	up
ENSG00000102878	HSF4	protein coding	5.59918	1.2e-200	9.55e-198	up
ENSG00000075673	ATP12A	protein coding	-7.4387	7.67e-198	6e-195	down
ENSG00000249706	AC105384.1	lncRNA	-5.02624	1.14e-196	8.65e-194	down
ENSG00000107159	CA9	protein coding	5.97647	3.36e-196	2.5e-193	up
ENSG00000119715	ESRRB	protein coding	-6.25214	2.1e-195	1.54e-192	down
ENSG00000214145	LINC00887	lncRNA	5.46031	7.65e-195	5.52e-192	up
ENSG00000179399	GPC5	protein coding	-6.06632	1.15e-194	8.17e-192	down
ENSG00000179270	PCARE	protein coding	-5.47513	2.56e-194	1.79e-191	down
ENSG00000050767	COL23A1	protein coding	5.13958	5.62e-193	3.87e-190	up
ENSG00000205847	OR7E91P	transcribed unprocessed pseudogene	-3.82645	2.59e-191	1.76e-188	down
ENSG00000233154	LINC01762	lncRNA	-4.92329	6.33e-191	4.24e-188	down
ENSG00000173567	ADGRF3	protein coding	-3.80686	4.27e-189	2.81e-186	down
ENSG00000113739	STC2	protein coding	4.24369	5.98e-189	3.89e-186	up
ENSG00000170231	FABP6	protein coding	6.20888	3.64e-187	2.33e-184	up
ENSG00000241720	AL158847.1	lncRNA	-3.76024	9.37e-187	5.93e-184	down
ENSG00000248713	C4orf54	protein coding	-7.06494	2.16e-186	1.35e-183	down
ENSG00000129521	EGLN3	protein coding	4.07923	3.61e-186	2.23e-183	up
ENSG00000118733	OLFM3	protein coding	-5.12188	4.96e-182	3.01e-179	down
ENSG00000073060	SCARB1	protein coding	3.96232	8.25e-182	4.95e-179	up
ENSG00000254024	AP001207.3	lncRNA	-4.13457	6.98e-181	4.13e-178	down
ENSG00000184661	CDCA2	protein coding	4.63288	1.18e-179	6.87e-177	up
ENSG00000228055	FAM245A	lncRNA	-5.46783	1.44e-179	8.29e-177	down
ENSG00000126803	HSPA2	protein coding	-4.21819	8.73e-179	4.98e-176	down
ENSG00000232638	AL390294.1	lncRNA	-3.70253	1.02e-177	5.76e-175	down
ENSG00000116981	NT5C1A	protein coding	-3.96989	1.1e-177	6.15e-175	down
ENSG00000095970	TREM2	protein coding	4.16031	2.76e-176	1.52e-173	up
ENSG00000167772	ANGPTL4	protein coding	4.73925	2.39e-175	1.3e-172	up
ENSG00000251632	LINC02172	lncRNA	-4.94728	2.77e-174	1.49e-171	down
ENSG00000230156	LINC00443	lncRNA	-3.15503	4.16e-173	2.18e-170	down
ENSG00000114113	RBP2	protein coding	-4.33818	7.1e-173	3.68e-170	down
ENSG00000105366	SIGLEC8	protein coding	5.065	6.32e-172	3.21e-169	up
ENSG00000088340	FER1L4	transcribed unitary pseudogene	5.40143	3.02e-171	1.5e-168	up
ENSG00000165125	TRPV6	protein coding	-5.27662	5.64e-171	2.74e-168	down
ENSG00000248747	AC107220.1	lncRNA	-3.9313	2.08e-170	1e-167	down
ENSG00000224269	AP000697.1	lncRNA	-3.88674	4.13e-170	1.97e-167	down
ENSG00000170561	IRX2	protein coding	-5.31498	3.46e-169	1.63e-166	down
ENSG00000237517	DGCR5	transcribed unprocessed pseudogene	4.66536	1.5e-168	6.98e-166	up
ENSG00000253266	AC100860.1	lncRNA	-3.67594	1.62e-167	7.48e-165	down
ENSG00000197099	AC068631.1	lncRNA	-5.01457	2.23e-167	1.02e-164	down
ENSG00000130208	APOC1	protein coding	5.1003	4.26e-167	1.93e-164	up
ENSG00000149927	DOC2A	protein coding	5.92059	6.39e-167	2.87e-164	up
ENSG00000163399	ATP1A1	protein coding	-2.97121	7.92e-167	3.52e-164	down
ENSG00000188266	HYKK	protein coding	-2.16525	1.88e-165	8.25e-163	down
ENSG00000254271	ANK3-DT	lncRNA	-3.59914	3.42e-162	1.49e-159	down
ENSG00000261787	TCF24	protein coding	-4.88349	9.69e-162	4.18e-159	down
ENSG00000240758	AC010655.2	lncRNA	5.07799	1.47e-161	6.28e-159	up
ENSG00000250432	FAM242C	lncRNA	-3.48566	2.88e-160	1.21e-157	down
ENSG00000215475	SIAH3	protein coding	-5.80626	4.64e-160	1.93e-157	down
ENSG00000233534	AL035604.1	lncRNA	-3.45035	6.6e-160	2.72e-157	down
ENSG00000237400	AC006960.2	lncRNA	-4.32171	9.99e-160	4.08e-157	down
ENSG00000226419	SLC16A1-AS1	lncRNA	3.02855	1.1e-159	4.44e-157	up
ENSG00000177807	KCNJ10	protein coding	-6.3255	1.31e-159	5.25e-157	down
ENSG00000254202	AC015522.1	lncRNA	-4.25789	2.22e-159	8.85e-157	down
ENSG00000088836	SLC4A11	protein coding	-4.8483	7.71e-159	3.04e-156	down
ENSG00000106236	NPTX2	protein coding	6.90721	2.56e-158	1e-155	up
ENSG00000181418	DDN	protein coding	-6.39578	2.79e-157	1.08e-154	down
ENSG00000166869	CHP2	protein coding	-5.30039	3.54e-157	1.36e-154	down
ENSG00000259097	AL163932.1	lncRNA	-2.91649	4.26e-157	1.63e-154	down
ENSG00000225174	OSTM1-AS1	lncRNA	7.90768	8.15e-156	3.08e-153	up
ENSG00000140795	MYLK3	protein coding	-4.05443	1.6e-155	5.96e-153	down
ENSG00000163377	TAFA4	protein coding	-4.01365	1.91e-155	7.05e-153	down
ENSG00000104327	CALB1	protein coding	-7.56607	2.23e-155	8.16e-153	down
ENSG00000140600	SH3GL3	protein coding	-6.15985	4.2e-155	1.53e-152	down
ENSG00000132874	SLC14A2	protein coding	-7.23754	4.35e-154	1.57e-151	down
ENSG00000254575	AC022039.1	lncRNA	-3.7353	5.47e-154	1.96e-151	down
ENSG00000225279	AL121987.1	lncRNA	-2.79359	6.51e-154	2.31e-151	down
ENSG00000134202	GSTM3	protein coding	-3.5778	1.63e-153	5.75e-151	down
ENSG00000256824	AP000721.2	lncRNA	-3.54081	1.23e-152	4.29e-150	down
ENSG00000228271	LINC02048	lncRNA	5.37251	8.08e-152	2.78e-149	up
ENSG00000177989	ODF3B	protein coding	3.36062	1.38e-151	4.71e-149	up
ENSG00000130829	DUSP9	protein coding	-7.17429	2.21e-151	7.5e-149	down
ENSG00000261250	AL160286.3	lncRNA	-4.17615	4.29e-151	1.45e-148	down
ENSG00000233610	LINC00462	lncRNA	6.27961	4.97e-151	1.66e-148	up
ENSG00000115665	SLC5A7	protein coding	-4.37003	9.59e-151	3.18e-148	down
ENSG00000105219	CCNP	protein coding	-5.3516	1.09e-150	3.61e-148	down
ENSG00000123610	TNFAIP6	protein coding	5.6743	1.43e-150	4.69e-148	up
ENSG00000112715	VEGFA	protein coding	3.40735	1.45e-150	4.72e-148	up
ENSG00000163873	GRIK3	protein coding	5.06404	2.54e-149	8.14e-147	up
ENSG00000164303	ENPP6	protein coding	-5.08589	4.77e-149	1.52e-146	down
ENSG00000233542	AL391845.2	lncRNA	4.73937	1.27e-148	4.01e-146	up
ENSG00000082684	SEMA5B	protein coding	3.78125	2.96e-148	9.3e-146	up
ENSG00000079101	CLUL1	protein coding	-3.748	3.16e-148	9.86e-146	down
ENSG00000125726	CD70	protein coding	6.01686	5.48e-148	1.7e-145	up
ENSG00000130822	PNCK	protein coding	6.55181	5.55e-148	1.71e-145	up
ENSG00000180354	MTURN	protein coding	-3.2418	1.41e-147	4.28e-145	down
ENSG00000243144	AC079760.2	lncRNA	5.21822	1.4e-147	4.28e-145	up
ENSG00000050438	SLC4A8	protein coding	-2.99762	3.74e-146	1.1e-143	down
ENSG00000204362	LINC02783	lncRNA	7.12278	3.7e-146	1.1e-143	up
ENSG00000184608	FAM167A-AS1	lncRNA	-3.57726	1.97e-144	5.68e-142	down
ENSG00000197320	AC060834.1	processed pseudogene	-4.47388	3.35e-144	9.62e-142	down
ENSG00000257108	NHLRC4	protein coding	-3.5541	4.31e-144	1.23e-141	down
ENSG00000137135	ARHGEF39	protein coding	2.54634	1.47e-143	4.17e-141	up
ENSG00000253445	AC027309.1	lncRNA	-3.918	9.08e-143	2.56e-140	down
ENSG00000100884	CPNE6	protein coding	-6.56857	1.89e-142	5.28e-140	down
ENSG00000125895	TMEM74B	protein coding	3.52121	2.36e-142	6.55e-140	up
ENSG00000256029	AL590560.2	protein coding	-3.55694	1.1e-141	3.04e-139	down
ENSG00000075290	WNT8B	protein coding	-3.93414	1.16e-141	3.19e-139	down
ENSG00000238276	AL354863.1	lncRNA	-4.80214	1.59e-141	4.33e-139	down
ENSG00000250385	AC106772.2	lncRNA	-4.92418	1.86e-141	5.05e-139	down
ENSG00000154269	ENPP3	protein coding	4.71153	6e-141	1.62e-138	up
ENSG00000074803	SLC12A1	protein coding	-8.45877	2.48e-140	6.66e-138	down
ENSG00000179636	TPPP2	protein coding	-4.26357	2.63e-140	7.01e-138	down
ENSG00000158955	WNT9B	protein coding	-4.57073	4.4e-140	1.17e-137	down
ENSG00000230027	AC092813.2	lncRNA	-5.03452	1.06e-138	2.8e-136	down
ENSG00000113532	ST8SIA4	protein coding	3.50401	2.19e-138	5.73e-136	up
ENSG00000175097	RAG2	protein coding	-3.97999	2.62e-138	6.82e-136	down
ENSG00000172927	MYEOV	protein coding	6.95013	3.12e-138	8.09e-136	up
ENSG00000080573	COL5A3	protein coding	3.42046	4.07e-138	1.05e-135	up
ENSG00000171208	NETO2	protein coding	3.15216	6.44e-138	1.65e-135	up
ENSG00000164105	SAP30	protein coding	2.32353	1.4e-137	3.57e-135	up
ENSG00000136720	HS6ST1	protein coding	-2.41818	6.53e-137	1.66e-134	down
ENSG00000142609	CFAP74	protein coding	3.86784	8.56e-137	2.15e-134	up
ENSG00000236417	CTSLP1	unprocessed pseudogene	-3.45992	5.75e-136	1.43e-133	down
ENSG00000231890	DARS-AS1	lncRNA	2.97599	4.87e-135	1.2e-132	up
ENSG00000248115	AC023154.1	lncRNA	-5.78321	1.34e-134	3.26e-132	down
ENSG00000167941	SOST	protein coding	-6.78365	2.15e-134	5.23e-132	down
ENSG00000141526	SLC16A3	protein coding	2.86558	6.71e-134	1.62e-131	up
ENSG00000116014	KISS1R	protein coding	6.2816	1.05e-133	2.53e-131	up
ENSG00000113905	HRG	protein coding	-7.28004	2.5e-133	5.98e-131	down
ENSG00000178776	C5orf46	protein coding	7.4439	1.01e-132	2.4e-130	up
ENSG00000124233	SEMG1	protein coding	-3.48324	2.76e-132	6.54e-130	down
ENSG00000257918	AC079385.3	lncRNA	-2.66538	3.78e-132	8.9e-130	down
ENSG00000136014	USP44	protein coding	-3.29887	9.79e-132	2.29e-129	down
ENSG00000142319	SLC6A3	protein coding	6.35541	9.97e-132	2.32e-129	up
ENSG00000225765	LINC01831	lncRNA	-3.21437	1.81e-131	4.2e-129	down
ENSG00000126562	WNK4	protein coding	-4.32234	5.21e-131	1.2e-128	down
ENSG00000171004	HS6ST2	protein coding	-6.41976	6.28e-131	1.44e-128	down
ENSG00000104972	LILRB1	protein coding	2.82244	8.44e-131	1.93e-128	up
ENSG00000242029	AC078980.1	lncRNA	-2.9379	2.25e-130	5.13e-128	down
ENSG00000229224	AC105398.1	lncRNA	-3.12458	2.87e-130	6.51e-128	down
ENSG00000233695	GAS6-AS1	lncRNA	3.98414	4.99e-130	1.12e-127	up
ENSG00000205089	CCNI2	protein coding	-3.32191	1.17e-129	2.62e-127	down
ENSG00000238562	RNU7-159P	snRNA	-2.85194	1.74e-129	3.89e-127	down
ENSG00000176887	SOX11	protein coding	5.30827	1.86e-129	4.12e-127	up
ENSG00000223561	AC005165.1	lncRNA	-4.39052	6.15e-129	1.36e-126	down
ENSG00000134716	CYP2J2	protein coding	5.03854	8e-129	1.75e-126	up
ENSG00000235366	LINC01055	lncRNA	-6.46932	1.05e-128	2.3e-126	down
ENSG00000167107	ACSF2	protein coding	-3.34378	1.13e-128	2.45e-126	down
ENSG00000113578	FGF1	protein coding	-4.25648	1.57e-128	3.4e-126	down
ENSG00000138798	EGF	protein coding	-5.74736	3.74e-128	8.04e-126	down
ENSG00000183239	AL109615.1	processed pseudogene	6.46898	3.51e-127	7.5e-125	up
ENSG00000124490	CRISP2	protein coding	-4.26223	6.01e-127	1.28e-124	down
ENSG00000082929	LINC01587	lncRNA	4.98088	6.35e-127	1.34e-124	up
ENSG00000256694	AC026369.2	lncRNA	3.5419	1.2e-126	2.53e-124	up
ENSG00000026025	VIM	protein coding	2.43628	1.48e-126	3.11e-124	up
ENSG00000142046	TMEM91	protein coding	3.49541	1.74e-126	3.64e-124	up
ENSG00000135094	SDS	protein coding	4.18524	2.17e-126	4.51e-124	up
ENSG00000099219	ERMP1	protein coding	-2.72066	2.24e-126	4.65e-124	down
ENSG00000121966	CXCR4	protein coding	2.66619	4.06e-126	8.36e-124	up
ENSG00000139971	ARMH4	protein coding	-3.66321	1.02e-125	2.08e-123	down
ENSG00000066926	FECH	protein coding	-2.10256	3.45e-125	7.01e-123	down
ENSG00000164283	ESM1	protein coding	3.55176	4.16e-125	8.42e-123	up
ENSG00000254143	AC022733.1	lncRNA	-3.13913	4.8e-124	9.64e-122	down
ENSG00000089250	NOS1	protein coding	-4.63298	6.16e-124	1.23e-121	down
ENSG00000251861	AL161793.2	scaRNA	-3.40675	9.61e-124	1.91e-121	down
ENSG00000169340	PDILT	protein coding	-3.24627	1.18e-123	2.33e-121	down
ENSG00000164188	RANBP3L	protein coding	-5.58815	1.8e-123	3.54e-121	down
ENSG00000214827	MTCP1	protein coding	3.08736	4.91e-123	9.6e-121	up
ENSG00000253802	SIRLNT	lncRNA	-5.69531	1.08e-122	2.09e-120	down
ENSG00000166741	NNMT	protein coding	3.78736	1.31e-122	2.53e-120	up
ENSG00000134574	DDB2	protein coding	1.8498	1.57e-122	3e-120	up
ENSG00000102243	VGLL1	protein coding	-6.53835	2.11e-122	4.03e-120	down
ENSG00000135439	AGAP2	protein coding	2.56562	2.26e-122	4.3e-120	up
ENSG00000259459	LINC02568	lncRNA	-3.5095	2.43e-122	4.59e-120	down
ENSG00000258957	AL359317.2	lncRNA	-2.92434	2.93e-122	5.53e-120	down
ENSG00000178363	CALML3	protein coding	-5.90792	3.83e-122	7.19e-120	down
ENSG00000233456	LINC01077	lncRNA	6.15617	4.45e-122	8.33e-120	up
ENSG00000164112	TMEM155	protein coding	4.96194	5.58e-122	1.04e-119	up
ENSG00000240890	AC020633.1	processed pseudogene	-2.5733	5.79e-122	1.07e-119	down
ENSG00000092054	MYH7	protein coding	-3.41496	2.46e-121	4.53e-119	down
ENSG00000185567	AHNAK2	protein coding	3.96815	3.09e-121	5.69e-119	up
ENSG00000128805	ARHGAP22	protein coding	2.5852	3.61e-121	6.61e-119	up
ENSG00000182379	NXPH4	protein coding	4.37696	4.02e-121	7.34e-119	up
ENSG00000159399	HK2	protein coding	3.30889	4.5e-121	8.17e-119	up
ENSG00000247095	MIR210HG	lncRNA	2.99898	1.15e-120	2.08e-118	up
ENSG00000225383	SFTA1P	lncRNA	4.61768	1.41e-120	2.55e-118	up
ENSG00000232271	AL096799.1	lncRNA	5.01503	2.7e-120	4.86e-118	up
ENSG00000164434	FABP7	protein coding	7.46836	3.2e-120	5.73e-118	up
ENSG00000236064	AL109946.1	lncRNA	5.80227	4.01e-120	7.14e-118	up
ENSG00000113946	CLDN16	protein coding	-5.90803	1.17e-119	2.07e-117	down
ENSG00000228835	AC012123.1	lncRNA	-4.06345	1.99e-119	3.49e-117	down
ENSG00000225205	AC078883.1	lncRNA	1.88563	4.53e-119	7.89e-117	up
ENSG00000157470	FAM81A	protein coding	-2.87767	4.84e-119	8.4e-117	down
ENSG00000140678	ITGAX	protein coding	3.15909	1.15e-118	2e-116	up
ENSG00000255774	LINC02747	lncRNA	6.29376	1.99e-118	3.43e-116	up
ENSG00000235830	SRGAP3-AS4	lncRNA	-2.82264	4.3e-118	7.38e-116	down
ENSG00000255385	UBTFL10	processed pseudogene	-2.76342	6.2e-118	1.06e-115	down
ENSG00000188060	RAB42	protein coding	4.70961	6.26e-118	1.07e-115	up
ENSG00000258868	AL110505.1	lncRNA	-2.47776	7.67e-118	1.3e-115	down
ENSG00000215277	RNF212B	protein coding	-4.2671	8.92e-118	1.51e-115	down
ENSG00000131203	IDO1	protein coding	3.88124	1.52e-117	2.56e-115	up
ENSG00000101197	BIRC7	protein coding	6.84526	6.27e-117	1.05e-114	up
ENSG00000223342	AL158817.1	lncRNA	-2.86769	2.15e-116	3.58e-114	down
ENSG00000187848	P2RX2	protein coding	-3.43966	5.58e-116	9.26e-114	down
ENSG00000176532	PRR15	protein coding	-4.31513	5.68e-116	9.4e-114	down
ENSG00000146094	DOK3	protein coding	2.4737	1.32e-115	2.18e-113	up
ENSG00000229639	LINC01758	lncRNA	-3.11609	2.26e-115	3.68e-113	down
ENSG00000240498	CDKN2B-AS1	lncRNA	3.96633	2.43e-115	3.95e-113	up
ENSG00000163083	INHBB	protein coding	3.67703	3.98e-115	6.44e-113	up
ENSG00000197705	KLHL14	protein coding	-4.09741	5.51e-115	8.89e-113	down
ENSG00000250781	AC024022.1	lncRNA	-4.74798	1.11e-114	1.78e-112	down
ENSG00000117707	PROX1	protein coding	-4.71691	1.39e-114	2.22e-112	down
ENSG00000167580	AQP2	protein coding	-9.34743	3.07e-114	4.88e-112	down
ENSG00000186827	TNFRSF4	protein coding	3.08539	3.07e-114	4.88e-112	up
ENSG00000025708	TYMP	protein coding	2.80606	5.16e-114	8.15e-112	up
ENSG00000138964	PARVG	protein coding	2.74893	6.84e-114	1.08e-111	up
ENSG00000259969	AL049838.1	lncRNA	-3.66767	7.67e-114	1.21e-111	down
ENSG00000151715	TMEM45B	protein coding	-4.2009	9.3e-114	1.46e-111	down
ENSG00000156886	ITGAD	protein coding	4.60302	1.52e-113	2.38e-111	up
ENSG00000250791	AC106892.1	lncRNA	-3.19251	3.36e-113	5.21e-111	down
ENSG00000196220	SRGAP3	protein coding	-2.72595	8.51e-113	1.31e-110	down
ENSG00000105122	RASAL3	protein coding	2.53334	1.21e-112	1.87e-110	up
ENSG00000224281	SLC25A5-AS1	lncRNA	-2.26427	1.56e-112	2.39e-110	down
ENSG00000261175	LINC02188	lncRNA	3.72178	2.83e-112	4.31e-110	up
ENSG00000087494	PTHLH	protein coding	6.26851	3.11e-112	4.73e-110	up
ENSG00000169550	MUC15	protein coding	-7.49463	1.22e-111	1.84e-109	down
ENSG00000186918	ZNF395	protein coding	2.51706	3.01e-111	4.53e-109	up
ENSG00000089041	P2RX7	protein coding	2.59032	3.5e-111	5.27e-109	up
ENSG00000213667	PGGT1BP1	processed pseudogene	-2.54152	4.02e-111	6.02e-109	down
ENSG00000160951	PTGER1	protein coding	-5.584	7.39e-111	1.1e-108	down
ENSG00000146674	IGFBP3	protein coding	3.25968	9.74e-111	1.45e-108	up
ENSG00000111674	ENO2	protein coding	2.97102	4.12e-110	6.12e-108	up
ENSG00000007402	CACNA2D2	protein coding	-2.48593	7.66e-110	1.13e-107	down
ENSG00000243350	RP11-379F12.3	lncRNA	-3.84887	1.09e-109	1.61e-107	down
ENSG00000119630	PGF	protein coding	4.42397	1.31e-109	1.92e-107	up
ENSG00000180658	OR2A4	protein coding	5.74009	1.3e-109	1.92e-107	up
ENSG00000082438	COBLL1	protein coding	-2.6121	1.71e-109	2.5e-107	down
ENSG00000213262	VDAC2P3	processed pseudogene	-3.2937	2.58e-109	3.75e-107	down
ENSG00000147378	FATE1	protein coding	3.43099	1.56e-108	2.26e-106	up
ENSG00000048540	LMO3	protein coding	-3.8219	1.69e-108	2.45e-106	down
ENSG00000141506	PIK3R5	protein coding	2.71467	1.71e-108	2.47e-106	up
ENSG00000188816	HMX2	protein coding	-4.85762	2.26e-108	3.25e-106	down
ENSG00000136379	ABHD17C	protein coding	-2.28758	2.61e-108	3.74e-106	down
ENSG00000186074	CD300LF	protein coding	2.93208	2.81e-108	4.01e-106	up
ENSG00000200547	Y_RNA	misc RNA	-2.35434	4.76e-108	6.78e-106	down
ENSG00000167851	CD300A	protein coding	2.87255	1.04e-107	1.48e-105	up
ENSG00000248323	LUCAT1	lncRNA	5.44586	1.36e-107	1.92e-105	up
ENSG00000117598	PLPPR5	protein coding	6.30461	1.84e-107	2.6e-105	up
ENSG00000204642	HLA-F	protein coding	2.29584	2.33e-107	3.28e-105	up
ENSG00000005249	PRKAR2B	protein coding	-2.47271	3.63e-107	5.09e-105	down
ENSG00000127412	TRPV5	protein coding	-5.23688	5.18e-107	7.23e-105	down
ENSG00000235338	DUSP5P2	processed pseudogene	-3.14192	5.92e-107	8.23e-105	down
ENSG00000137860	SLC28A2	protein coding	-3.67092	7.16e-107	9.92e-105	down
ENSG00000224509	MRPS9-AS2	lncRNA	-2.83505	9.25e-107	1.28e-104	down
ENSG00000153246	PLA2R1	protein coding	-3.1235	1.4e-106	1.93e-104	down
ENSG00000174564	IL20RB	protein coding	6.39217	4.1e-106	5.63e-104	up
ENSG00000170190	SLC16A5	protein coding	-3.31625	8.05e-106	1.1e-103	down
ENSG00000169495	HTRA4	protein coding	4.70029	9.02e-106	1.23e-103	up
ENSG00000104332	SFRP1	protein coding	-5.42289	9.25e-106	1.26e-103	down
ENSG00000133619	KRBA1	protein coding	2.63064	9.38e-106	1.27e-103	up
ENSG00000256540	AC007406.3	lncRNA	3.3094	1.12e-105	1.51e-103	up
ENSG00000258667	HIF1A-AS3	lncRNA	3.94076	1.27e-105	1.71e-103	up
ENSG00000132975	GPR12	protein coding	-3.13904	1.75e-105	2.34e-103	down
ENSG00000230432	AC114803.1	lncRNA	4.96607	1.99e-105	2.66e-103	up
ENSG00000259791	AC092325.1	lncRNA	-4.49617	4.03e-105	5.36e-103	down
ENSG00000228063	LYPLAL1-DT	lncRNA	-2.59568	4.54e-105	6.03e-103	down
ENSG00000203747	FCGR3A	protein coding	3.28916	7.57e-105	1e-102	up
ENSG00000126500	FLRT1	protein coding	-4.50837	7.66e-105	1.01e-102	down
ENSG00000115468	EFHD1	protein coding	-2.8357	8.22e-105	1.08e-102	down
ENSG00000234625	LINC00380	lncRNA	-2.79956	9.93e-105	1.3e-102	down
ENSG00000259757	AC091891.1	lncRNA	-2.31175	1.85e-104	2.43e-102	down
ENSG00000246331	AC010198.1	lncRNA	-2.9192	5.56e-104	7.25e-102	down
ENSG00000183783	KCTD8	protein coding	-4.23894	1.19e-103	1.55e-101	down
ENSG00000237153	AL162725.2	lncRNA	-4.20106	1.23e-103	1.59e-101	down
ENSG00000139354	GAS2L3	protein coding	3.07336	1.87e-103	2.42e-101	up
ENSG00000152154	TMEM178A	protein coding	-3.46097	1.96e-103	2.53e-101	down
ENSG00000237499	WAKMAR2	lncRNA	2.21545	2.2e-103	2.83e-101	up
ENSG00000164007	CLDN19	protein coding	-5.90672	4.61e-103	5.92e-101	down
ENSG00000185053	SGCZ	protein coding	-4.13705	1.1e-102	1.4e-100	down
ENSG00000129226	CD68	protein coding	3.0014	1.42e-102	1.81e-100	up
ENSG00000248300	LINC02360	lncRNA	-3.42918	2.24e-102	2.83e-100	down
ENSG00000138134	STAMBPL1	protein coding	2.35154	3.51e-102	4.42e-100	up
ENSG00000153012	LGI2	protein coding	-3.52714	9.29e-102	1.17e-99	down
ENSG00000174016	TENT5D	protein coding	-2.53488	1.52e-101	1.9e-99	down
ENSG00000126882	FAM78A	protein coding	2.25762	3.95e-101	4.93e-99	up
ENSG00000107485	GATA3	protein coding	-3.65	4.22e-101	5.25e-99	down
ENSG00000138796	HADH	protein coding	-1.89352	6.02e-101	7.48e-99	down
ENSG00000249042	AC008771.1	lncRNA	-1.93019	6.42e-101	7.95e-99	down
ENSG00000147613	PSKH2	protein coding	-3.47538	1.11e-100	1.37e-98	down
ENSG00000239572	AC108749.1	lncRNA	-3.64045	1.14e-100	1.4e-98	down
ENSG00000161270	NPHS1	protein coding	-6.03873	1.74e-100	2.14e-98	down
ENSG00000237685	AL139039.3	lncRNA	-2.89832	4.28e-100	5.23e-98	down
ENSG00000148926	ADM	protein coding	2.58729	4.52e-100	5.51e-98	up
ENSG00000229005	HNF4A-AS1	lncRNA	-4.55511	1.07e-99	1.3e-97	down
ENSG00000111254	AKAP3	protein coding	-2.49942	1.42e-99	1.72e-97	down
ENSG00000169344	UMOD	protein coding	-9.12841	1.62e-99	1.96e-97	down
ENSG00000146809	ASB15	protein coding	-5.47542	1.73e-99	2.09e-97	down
ENSG00000151704	KCNJ1	protein coding	-6.49779	1.87e-99	2.25e-97	down
ENSG00000172824	CES4A	protein coding	4.03165	6.11e-99	7.33e-97	up
ENSG00000176716	OR10AB1P	transcribed unprocessed pseudogene	-3.46964	8.99e-99	1.08e-96	down
ENSG00000197093	GAL3ST4	protein coding	2.82868	1e-98	1.2e-96	up
ENSG00000121933	TMIGD3	protein coding	2.86469	1.29e-98	1.53e-96	up
ENSG00000198691	ABCA4	protein coding	-5.0311	1.34e-98	1.58e-96	down
ENSG00000160111	CPAMD8	protein coding	-3.03818	1.57e-98	1.85e-96	down
ENSG00000172399	MYOZ2	protein coding	-3.2369	2.96e-98	3.48e-96	down
ENSG00000144644	GADL1	protein coding	-4.76307	3.09e-98	3.63e-96	down
ENSG00000118526	TCF21	protein coding	-3.60693	3.66e-98	4.29e-96	down
ENSG00000260760	PWRN3	lncRNA	-3.29325	5e-98	5.85e-96	down
ENSG00000250787	HMGN1P17	processed pseudogene	-3.12202	7.17e-98	8.34e-96	down
ENSG00000235510	BX842568.3	unprocessed pseudogene	-2.69878	9.36e-98	1.09e-95	down
ENSG00000230631	AL353152.1	lncRNA	-4.45662	1.69e-97	1.96e-95	down
ENSG00000137992	DBT	protein coding	-1.67991	1.77e-97	2.05e-95	down
ENSG00000135638	EMX1	protein coding	-2.81597	2.01e-97	2.32e-95	down
ENSG00000234393	AL592546.2	lncRNA	-3.15865	2.27e-97	2.6e-95	down
ENSG00000224057	EGFR-AS1	lncRNA	5.81414	2.93e-97	3.35e-95	up
ENSG00000249335	AC093523.1	lncRNA	-2.20781	3.72e-97	4.24e-95	down
ENSG00000161381	PLXDC1	protein coding	2.71018	4.18e-97	4.75e-95	up
ENSG00000226754	AL606760.1	lncRNA	-1.94896	4.73e-97	5.36e-95	down
ENSG00000100385	IL2RB	protein coding	2.9249	5.96e-97	6.75e-95	up
ENSG00000204531	POU5F1	protein coding	3.2837	6.17e-97	6.96e-95	up
ENSG00000235122	AL121974.1	lncRNA	-3.17104	6.91e-97	7.77e-95	down
ENSG00000142611	PRDM16	protein coding	-3.93638	8.65e-97	9.69e-95	down
ENSG00000112769	LAMA4	protein coding	2.55597	9.98e-97	1.12e-94	up
ENSG00000099194	SCD	protein coding	2.91439	1.13e-96	1.26e-94	up
ENSG00000142347	MYO1F	protein coding	2.40126	1.49e-96	1.66e-94	up
ENSG00000226887	ERVMER34-1	protein coding	-4.90804	1.89e-96	2.09e-94	down
ENSG00000011600	TYROBP	protein coding	2.55061	2.01e-96	2.22e-94	up
ENSG00000101842	VSIG1	protein coding	3.76378	3.64e-96	3.99e-94	up
ENSG00000235505	CASP4LP	transcribed unprocessed pseudogene	2.58479	4.83e-96	5.28e-94	up
ENSG00000173598	NUDT4	protein coding	-2.02496	5.85e-96	6.38e-94	down
ENSG00000142185	TRPM2	protein coding	2.624	9.82e-96	1.07e-93	up
ENSG00000255750	AC022509.1	lncRNA	4.59912	1.22e-95	1.33e-93	up
ENSG00000152315	KCNK13	protein coding	-2.85056	1.42e-95	1.54e-93	down
ENSG00000185482	STAC3	protein coding	2.15927	1.59e-95	1.72e-93	up
ENSG00000225217	HSPA7	unprocessed pseudogene	3.81853	1.65e-95	1.78e-93	up
ENSG00000122254	HS3ST2	protein coding	4.77468	1.7e-95	1.83e-93	up
ENSG00000259054	LINC02332	lncRNA	-2.9469	2.14e-95	2.3e-93	down
ENSG00000115255	REEP6	protein coding	-3.19644	2.94e-95	3.15e-93	down
ENSG00000125657	TNFSF9	protein coding	3.3588	3.93e-95	4.2e-93	up
ENSG00000105877	DNAH11	protein coding	4.47234	4.44e-95	4.74e-93	up
ENSG00000251320	AC011352.3	lncRNA	6.22513	8.69e-95	9.22e-93	up
ENSG00000132746	ALDH3B2	protein coding	-4.60966	1.04e-94	1.1e-92	down
ENSG00000119711	ALDH6A1	protein coding	-3.02281	1.31e-94	1.38e-92	down
ENSG00000150054	MPP7	protein coding	-3.14361	1.57e-94	1.65e-92	down
ENSG00000137434	C6orf52	protein coding	-2.11064	1.58e-94	1.66e-92	down
ENSG00000105880	DLX5	protein coding	3.20912	2.31e-94	2.42e-92	up
ENSG00000204677	FAM153CP	lncRNA	5.01562	3.77e-94	3.94e-92	up
ENSG00000237471	AC073115.2	lncRNA	5.84082	5.71e-94	5.95e-92	up
ENSG00000227107	AC104667.1	lncRNA	-3.02068	1.2e-93	1.25e-91	down
ENSG00000168404	MLKL	protein coding	1.7896	1.45e-93	1.51e-91	up
ENSG00000105374	NKG7	protein coding	3.39533	1.68e-93	1.74e-91	up
ENSG00000258604	AL161668.4	lncRNA	-4.15019	1.77e-93	1.83e-91	down
ENSG00000060971	ACAA1	protein coding	-1.71129	2.37e-93	2.44e-91	down
ENSG00000168350	DEGS2	protein coding	-3.40475	2.54e-93	2.61e-91	down
ENSG00000132911	NMUR2	protein coding	-3.85917	2.76e-93	2.83e-91	down
ENSG00000251442	LINC01094	lncRNA	2.73425	3.4e-93	3.48e-91	up
ENSG00000211584	SLC48A1	protein coding	-1.65097	4.62e-93	4.72e-91	down
ENSG00000115523	GNLY	protein coding	3.00524	6.29e-93	6.39e-91	up
ENSG00000129667	RHBDF2	protein coding	1.79213	8.77e-93	8.88e-91	up
ENSG00000204540	PSORS1C1	protein coding	2.7693	1.12e-92	1.13e-90	up
ENSG00000144962	SPATA16	protein coding	-2.53652	1.16e-92	1.17e-90	down
ENSG00000167261	DPEP2	protein coding	2.18948	1.33e-92	1.34e-90	up
ENSG00000223784	LINP1	lncRNA	3.4658	2.28e-92	2.28e-90	up
ENSG00000182749	PAQR7	protein coding	-1.74084	2.39e-92	2.38e-90	down
ENSG00000162511	LAPTM5	protein coding	2.44368	3.13e-92	3.11e-90	up
ENSG00000112319	EYA4	protein coding	-3.78508	3.49e-92	3.46e-90	down
ENSG00000140749	IGSF6	protein coding	2.55214	4.89e-92	4.83e-90	up
ENSG00000115902	SLC1A4	protein coding	1.83162	5.07e-92	5.01e-90	up
ENSG00000168619	ADAM18	protein coding	6.57195	5.56e-92	5.48e-90	up
ENSG00000170549	IRX1	protein coding	-4.83216	6.9e-92	6.76e-90	down
ENSG00000249421	ADAMTS19-AS1	lncRNA	-2.44193	9.19e-92	8.99e-90	down
ENSG00000085276	MECOM	protein coding	-2.76249	1.05e-91	1.02e-89	down
ENSG00000165655	ZNF503	protein coding	-2.10982	1.05e-91	1.02e-89	down
ENSG00000095777	MYO3A	protein coding	3.23334	1.11e-91	1.08e-89	up
ENSG00000251080	AC024132.2	lncRNA	-2.41498	1.26e-91	1.22e-89	down
ENSG00000162040	HS3ST6	protein coding	-3.93699	1.37e-91	1.33e-89	down
ENSG00000163541	SUCLG1	protein coding	-1.86585	1.88e-91	1.81e-89	down
ENSG00000054356	PTPRN	protein coding	5.15294	2.28e-91	2.2e-89	up
ENSG00000158748	HTR6	protein coding	6.0044	3.65e-91	3.5e-89	up
ENSG00000026297	RNASET2	protein coding	3.09723	3.93e-91	3.76e-89	up
ENSG00000169035	KLK7	protein coding	-5.8125	5.45e-91	5.2e-89	down
ENSG00000186094	AGBL4	protein coding	-2.60981	5.96e-91	5.68e-89	down
ENSG00000007001	UPP2	protein coding	-4.31621	6.11e-91	5.8e-89	down
ENSG00000171612	SLC25A33	protein coding	-1.91828	8.91e-91	8.41e-89	down
ENSG00000259251	AC104590.1	lncRNA	-2.46145	1.09e-90	1.03e-88	down
ENSG00000157873	TNFRSF14	protein coding	1.97912	1.18e-90	1.11e-88	up
ENSG00000142224	IL19	protein coding	-2.57612	1.31e-90	1.23e-88	down
ENSG00000148468	FAM171A1	protein coding	-2.33097	1.41e-90	1.32e-88	down
ENSG00000100302	RASD2	protein coding	2.81596	1.55e-90	1.45e-88	up
ENSG00000057657	PRDM1	protein coding	2.18271	1.92e-90	1.79e-88	up
ENSG00000197989	SNHG12	lncRNA	2.80103	1.92e-90	1.79e-88	up
ENSG00000224616	RTCA-AS1	lncRNA	-1.7985	2.61e-90	2.42e-88	down
ENSG00000186818	LILRB4	protein coding	3.05172	2.83e-90	2.63e-88	up
ENSG00000256443	AP003559.1	lncRNA	-3.03764	3.51e-90	3.24e-88	down
ENSG00000182963	GJC1	protein coding	2.63072	4.51e-90	4.17e-88	up
ENSG00000156398	SFXN2	protein coding	-2.38716	4.54e-90	4.19e-88	down
ENSG00000228521	AC099552.3	lncRNA	-3.77366	4.62e-90	4.25e-88	down
ENSG00000165182	CXorf58	protein coding	-2.12012	5.77e-90	5.3e-88	down
ENSG00000247774	PCED1B-AS1	lncRNA	2.58262	8.78e-90	8.04e-88	up
ENSG00000187688	TRPV2	protein coding	1.86756	1.01e-89	9.19e-88	up
ENSG00000075886	TUBA3D	protein coding	6.19045	1.02e-89	9.27e-88	up
ENSG00000166928	MS4A14	protein coding	2.99237	1.61e-89	1.46e-87	up
ENSG00000142512	SIGLEC10	protein coding	2.9124	2.37e-89	2.15e-87	up
ENSG00000158473	CD1D	protein coding	2.11053	2.54e-89	2.3e-87	up
ENSG00000183044	ABAT	protein coding	-3.0577	2.7e-89	2.44e-87	down
ENSG00000123095	BHLHE41	protein coding	2.55234	3.23e-89	2.92e-87	up
ENSG00000147853	AK3	protein coding	-1.65764	3.6e-89	3.24e-87	down
ENSG00000042813	ZPBP	protein coding	-2.72842	3.63e-89	3.27e-87	down
ENSG00000036828	CASR	protein coding	-5.72405	6.56e-89	5.89e-87	down
ENSG00000226950	DANCR	lncRNA	-1.94587	6.68e-89	5.99e-87	down
ENSG00000232517	CSPG4BP	unitary pseudogene	-2.81322	8.07e-89	7.22e-87	down
ENSG00000146070	PLA2G7	protein coding	3.56527	1.12e-88	1e-86	up
ENSG00000128045	RASL11B	protein coding	-4.58237	1.71e-88	1.52e-86	down
ENSG00000119535	CSF3R	protein coding	2.66031	1.76e-88	1.56e-86	up
ENSG00000227877	MRLN	protein coding	-4.46968	2.24e-88	1.98e-86	down
ENSG00000054598	FOXC1	protein coding	-2.3718	2.32e-88	2.05e-86	down
ENSG00000235186	AC103563.8	unprocessed pseudogene	-2.12361	2.86e-88	2.51e-86	down
ENSG00000237352	LINC01358	lncRNA	5.10927	2.86e-88	2.51e-86	up
ENSG00000172183	ISG20	protein coding	2.19154	2.9e-88	2.54e-86	up
ENSG00000232788	ITGA6-AS1	lncRNA	2.67453	3.39e-88	2.96e-86	up
ENSG00000203392	AC105020.1	lncRNA	3.42728	3.39e-88	2.96e-86	up
ENSG00000167613	LAIR1	protein coding	2.5514	3.52e-88	3.07e-86	up
ENSG00000125730	C3	protein coding	3.68893	3.71e-88	3.23e-86	up
ENSG00000153395	LPCAT1	protein coding	2.34944	3.75e-88	3.26e-86	up
ENSG00000170153	RNF150	protein coding	-3.32795	5.16e-88	4.47e-86	down
ENSG00000044446	PHKA2	protein coding	2.0407	5.58e-88	4.82e-86	up
ENSG00000155265	GOLGA7B	protein coding	3.63768	6.59e-88	5.69e-86	up
ENSG00000168071	CCDC88B	protein coding	2.36874	9.39e-88	8.09e-86	up
ENSG00000225783	MIAT	lncRNA	4.27642	1.04e-87	8.94e-86	up
ENSG00000177133	PRDM16-DT	lncRNA	-5.6367	1.67e-87	1.43e-85	down
ENSG00000226791	LINC02611	lncRNA	2.70689	1.9e-87	1.62e-85	up
ENSG00000055163	CYFIP2	protein coding	-2.42948	1.99e-87	1.7e-85	down
ENSG00000054967	RELT	protein coding	1.97255	2.46e-87	2.09e-85	up
ENSG00000260741	AC099482.1	lncRNA	-2.60555	2.48e-87	2.1e-85	down
ENSG00000105971	CAV2	protein coding	1.81267	3.07e-87	2.6e-85	up
ENSG00000227479	AC124861.1	lncRNA	-2.52606	3.45e-87	2.91e-85	down
ENSG00000196754	S100A2	protein coding	-3.85269	3.51e-87	2.96e-85	down
ENSG00000150337	FCGR1A	protein coding	2.95483	3.97e-87	3.35e-85	up
ENSG00000143412	ANXA9	protein coding	-2.08941	5.92e-87	4.96e-85	down
ENSG00000130940	CASZ1	protein coding	-2.2143	5.94e-87	4.97e-85	down
ENSG00000112782	CLIC5	protein coding	-3.7561	7.43e-87	6.21e-85	down
ENSG00000137872	SEMA6D	protein coding	-3.0813	7.84e-87	6.53e-85	down
ENSG00000111012	CYP27B1	protein coding	-3.71144	8.88e-87	7.39e-85	down
ENSG00000126878	AIF1L	protein coding	-3.42418	1.03e-86	8.54e-85	down
ENSG00000168333	PPDPFL	protein coding	7.51946	1.09e-86	9.01e-85	up
ENSG00000069493	CLEC2D	protein coding	2.35561	1.18e-86	9.81e-85	up
ENSG00000156475	PPP2R2B	protein coding	-2.51838	1.24e-86	1.03e-84	down
ENSG00000261795	AC093627.7	lncRNA	-3.7772	2.36e-86	1.94e-84	down
ENSG00000173546	CSPG4	protein coding	2.66098	2.49e-86	2.05e-84	up
ENSG00000261420	AL022069.1	lncRNA	-2.80711	3.12e-86	2.56e-84	down
ENSG00000142623	PADI1	protein coding	5.58901	3.19e-86	2.61e-84	up
ENSG00000130270	ATP8B3	protein coding	4.01942	3.4e-86	2.78e-84	up
ENSG00000236790	LINC00299	lncRNA	3.82831	4.06e-86	3.31e-84	up
ENSG00000170909	OSCAR	protein coding	2.44233	4.62e-86	3.76e-84	up
ENSG00000090104	RGS1	protein coding	2.99145	4.87e-86	3.95e-84	up
ENSG00000256128	LINC00944	lncRNA	3.72743	6.67e-86	5.41e-84	up
ENSG00000198929	NOS1AP	protein coding	-3.02905	9.38e-86	7.57e-84	down
ENSG00000077044	DGKD	protein coding	2.00227	1.02e-85	8.23e-84	up
ENSG00000117477	CCDC181	protein coding	-3.24845	1.1e-85	8.84e-84	down
ENSG00000184672	RALYL	protein coding	-5.91021	1.28e-85	1.02e-83	down
ENSG00000260746	KIF18BP1	unprocessed pseudogene	-4.67416	1.28e-85	1.02e-83	down
ENSG00000113083	LOX	protein coding	3.9287	1.35e-85	1.08e-83	up
ENSG00000104321	TRPA1	protein coding	3.69945	1.41e-85	1.12e-83	up
ENSG00000139438	FAM222A	protein coding	-3.03432	1.49e-85	1.19e-83	down
ENSG00000169738	DCXR	protein coding	-2.28255	1.6e-85	1.27e-83	down
ENSG00000091879	ANGPT2	protein coding	2.90547	1.7e-85	1.35e-83	up
ENSG00000230356	NCAPD2P1	processed pseudogene	-2.65188	1.85e-85	1.47e-83	down
ENSG00000229628	AC073115.1	lncRNA	5.2208	1.98e-85	1.56e-83	up
ENSG00000239887	C1orf226	protein coding	-3.00477	2.47e-85	1.95e-83	down
ENSG00000244682	FCGR2C	polymorphic pseudogene	3.363	2.8e-85	2.2e-83	up
ENSG00000131080	EDA2R	protein coding	2.15006	5.18e-85	4.07e-83	up
ENSG00000175879	HOXD8	protein coding	-1.95587	5.51e-85	4.33e-83	down
ENSG00000043462	LCP2	protein coding	2.12295	6.26e-85	4.91e-83	up
ENSG00000197308	GATA3-AS1	lncRNA	-5.15255	8.31e-85	6.5e-83	down
ENSG00000159388	BTG2	protein coding	-2.30719	8.46e-85	6.61e-83	down
ENSG00000205791	LOH12CR2	lncRNA	-1.62199	8.79e-85	6.86e-83	down
ENSG00000128285	MCHR1	protein coding	5.5183	9.14e-85	7.12e-83	up
ENSG00000182199	SHMT2	protein coding	1.85479	1.32e-84	1.02e-82	up
ENSG00000150201	FXYD4	protein coding	-7.36214	1.34e-84	1.04e-82	down
ENSG00000251165	F11-AS1	lncRNA	-4.49675	1.84e-84	1.42e-82	down
ENSG00000134539	KLRD1	protein coding	2.23543	1.88e-84	1.45e-82	up
ENSG00000188373	C10orf99	protein coding	6.84768	1.89e-84	1.45e-82	up
ENSG00000172578	KLHL6	protein coding	2.55185	2.65e-84	2.03e-82	up
ENSG00000115896	PLCL1	protein coding	-2.77715	4.21e-84	3.22e-82	down
ENSG00000151490	PTPRO	protein coding	-3.20276	5.03e-84	3.85e-82	down
ENSG00000157600	TMEM164	protein coding	-1.67215	5.28e-84	4.03e-82	down
ENSG00000127564	PKMYT1	protein coding	2.7728	5.41e-84	4.12e-82	up
ENSG00000203364	AL390760.1	lncRNA	-2.68794	6.5e-84	4.93e-82	down
ENSG00000134955	SLC37A2	protein coding	2.65712	6.49e-84	4.93e-82	up
ENSG00000234745	HLA-B	protein coding	1.78938	8.14e-84	6.17e-82	up
ENSG00000139370	SLC15A4	protein coding	1.67136	8.34e-84	6.31e-82	up
ENSG00000227244	LINC00845	lncRNA	-3.0139	1.16e-83	8.72e-82	down
ENSG00000173369	C1QB	protein coding	2.83524	1.16e-83	8.76e-82	up
ENSG00000100450	GZMH	protein coding	2.87844	2e-83	1.5e-81	up
ENSG00000169427	KCNK9	protein coding	4.36693	2.28e-83	1.7e-81	up
ENSG00000119121	TRPM6	protein coding	-3.08556	2.29e-83	1.71e-81	down
ENSG00000101017	CD40	protein coding	1.67433	2.78e-83	2.07e-81	up
ENSG00000135373	EHF	protein coding	-5.53286	3.27e-83	2.44e-81	down
ENSG00000248362	AC011352.1	lncRNA	5.95038	3.39e-83	2.52e-81	up
ENSG00000213903	LTB4R	protein coding	2.35201	3.68e-83	2.73e-81	up
ENSG00000092068	SLC7A8	protein coding	-3.59434	3.72e-83	2.76e-81	down
ENSG00000140853	NLRC5	protein coding	2.10006	4.79e-83	3.54e-81	up
ENSG00000175262	C1orf127	protein coding	2.93216	4.85e-83	3.59e-81	up
ENSG00000165685	TMEM52B	protein coding	-5.11117	4.95e-83	3.65e-81	down
ENSG00000116218	NPHS2	protein coding	-7.11965	5.06e-83	3.73e-81	down
ENSG00000257838	OTOAP1	transcribed unprocessed pseudogene	2.93767	6.45e-83	4.74e-81	up
ENSG00000188282	RUFY4	protein coding	4.52913	6.52e-83	4.79e-81	up
ENSG00000257958	AC008125.1	lncRNA	-2.27883	9.39e-83	6.88e-81	down
ENSG00000188883	KLRG2	protein coding	-5.43645	1.05e-82	7.68e-81	down
ENSG00000261298	AC122134.1	lncRNA	4.27248	1.14e-82	8.34e-81	up
ENSG00000187391	MAGI2	protein coding	-1.77532	1.19e-82	8.69e-81	down
ENSG00000243989	ACY1	protein coding	-2.22712	1.22e-82	8.9e-81	down
ENSG00000130707	ASS1	protein coding	-2.74275	1.42e-82	1.04e-80	down
ENSG00000020633	RUNX3	protein coding	2.58828	1.45e-82	1.05e-80	up
ENSG00000136630	HLX	protein coding	2.39158	2.02e-82	1.47e-80	up
ENSG00000131242	RAB11FIP4	protein coding	-2.13109	2.48e-82	1.79e-80	down
ENSG00000163406	SLC15A2	protein coding	-3.22476	2.58e-82	1.87e-80	down
ENSG00000143416	SELENBP1	protein coding	-1.92256	2.87e-82	2.07e-80	down
ENSG00000158869	FCER1G	protein coding	2.4046	3.26e-82	2.35e-80	up
ENSG00000172965	MIR4435-2HG	lncRNA	1.76021	4.93e-82	3.55e-80	up
ENSG00000260877	AP005233.2	lncRNA	5.88285	5.15e-82	3.7e-80	up
ENSG00000163293	NIPAL1	protein coding	-3.50956	5.4e-82	3.87e-80	down
ENSG00000154319	FAM167A	protein coding	-3.72999	8.16e-82	5.84e-80	down
ENSG00000145708	CRHBP	protein coding	-4.06079	9.15e-82	6.53e-80	down
ENSG00000145808	ADAMTS19	protein coding	-4.48954	1.11e-81	7.87e-80	down
ENSG00000096996	IL12RB1	protein coding	2.49479	1.13e-81	7.99e-80	up
ENSG00000112799	LY86	protein coding	2.39375	1.82e-81	1.29e-79	up
ENSG00000166924	NYAP1	protein coding	-2.92929	2.14e-81	1.51e-79	down
ENSG00000237686	AL109615.3	lncRNA	2.57702	2.16e-81	1.53e-79	up
ENSG00000176890	TYMS	protein coding	2.02231	2.35e-81	1.66e-79	up
ENSG00000225511	LINC00475	transcribed unprocessed pseudogene	3.89366	2.43e-81	1.71e-79	up
ENSG00000160963	COL26A1	protein coding	-5.04821	2.66e-81	1.87e-79	down
ENSG00000147257	GPC3	protein coding	-4.0183	2.9e-81	2.04e-79	down
ENSG00000198019	FCGR1B	protein coding	2.70709	3.13e-81	2.2e-79	up
ENSG00000236066	RP11-389O22.1	lncRNA	3.50349	3.31e-81	2.32e-79	up
ENSG00000166908	PIP4K2C	protein coding	-1.57657	3.94e-81	2.76e-79	down
ENSG00000163631	ALB	protein coding	-5.11451	4.74e-81	3.31e-79	down
ENSG00000136378	ADAMTS7	protein coding	2.3721	4.79e-81	3.34e-79	up
ENSG00000168961	LGALS9	protein coding	2.01093	4.82e-81	3.36e-79	up
ENSG00000119888	EPCAM	protein coding	-3.09839	5.56e-81	3.87e-79	down
ENSG00000227947	LINC01738	lncRNA	3.80778	5.75e-81	3.98e-79	up
ENSG00000008196	TFAP2B	protein coding	-5.97444	5.86e-81	4.05e-79	down
ENSG00000147570	DNAJC5B	protein coding	3.66462	5.89e-81	4.06e-79	up
ENSG00000115085	ZAP70	protein coding	2.82003	5.97e-81	4.11e-79	up
ENSG00000232807	AL137186.2	lncRNA	2.09096	6.31e-81	4.33e-79	up
ENSG00000232739	AL607028.1	lncRNA	-2.52182	6.67e-81	4.58e-79	down
ENSG00000184922	FMNL1	protein coding	2.13887	7.53e-81	5.16e-79	up
ENSG00000066336	SPI1	protein coding	2.23733	8.55e-81	5.85e-79	up
ENSG00000034510	TMSB10	protein coding	1.91271	9.22e-81	6.29e-79	up
ENSG00000230381	AL136376.1	lncRNA	-2.10411	1.01e-80	6.87e-79	down
ENSG00000204889	KRT40	protein coding	-3.5213	1.18e-80	8.02e-79	down
ENSG00000110799	VWF	protein coding	2.92104	1.25e-80	8.46e-79	up
ENSG00000117560	FASLG	protein coding	3.38877	1.59e-80	1.08e-78	up
ENSG00000179593	ALOX15B	protein coding	4.0871	1.64e-80	1.11e-78	up
ENSG00000229557	LINC00379	lncRNA	-4.59205	2.4e-80	1.63e-78	down
ENSG00000133246	PRAM1	protein coding	2.32708	2.49e-80	1.68e-78	up
ENSG00000122122	SASH3	protein coding	2.39031	2.69e-80	1.81e-78	up
ENSG00000184226	PCDH9	protein coding	-3.52869	3.63e-80	2.45e-78	down
ENSG00000240065	PSMB9	protein coding	2.07093	3.93e-80	2.64e-78	up
ENSG00000166391	MOGAT2	protein coding	-4.44742	5.91e-80	3.96e-78	down
ENSG00000122121	XPNPEP2	protein coding	-5.35062	6.39e-80	4.28e-78	down
ENSG00000130755	GMFG	protein coding	1.70502	6.45e-80	4.31e-78	up
ENSG00000188488	SERPINA5	protein coding	-5.16904	6.88e-80	4.59e-78	down
ENSG00000198821	CD247	protein coding	2.51575	6.9e-80	4.6e-78	up
ENSG00000092445	TYRO3	protein coding	-2.31234	8.79e-80	5.84e-78	down
ENSG00000123329	ARHGAP9	protein coding	2.41398	9.19e-80	6.1e-78	up
ENSG00000100505	TRIM9	protein coding	2.71486	9.22e-80	6.11e-78	up
ENSG00000135451	TROAP	protein coding	3.04118	1.01e-79	6.66e-78	up
ENSG00000138152	BTBD16	protein coding	3.37907	1.33e-79	8.75e-78	up
ENSG00000180644	PRF1	protein coding	2.58371	1.39e-79	9.13e-78	up
ENSG00000049249	TNFRSF9	protein coding	3.99767	1.4e-79	9.2e-78	up
ENSG00000145649	GZMA	protein coding	3.02067	1.57e-79	1.03e-77	up
ENSG00000259236	GOLGA8VP	unprocessed pseudogene	2.94142	1.64e-79	1.08e-77	up
ENSG00000100298	APOBEC3H	protein coding	2.69636	1.9e-79	1.24e-77	up
ENSG00000205129	C4orf47	protein coding	2.31035	2.15e-79	1.4e-77	up
ENSG00000177694	NAALADL2	protein coding	-2.11951	2.4e-79	1.56e-77	down
ENSG00000078053	AMPH	protein coding	-3.49403	2.5e-79	1.63e-77	down
ENSG00000224477	AL109933.1	lncRNA	-2.51934	2.62e-79	1.7e-77	down
ENSG00000101082	SLA2	protein coding	2.83586	2.63e-79	1.7e-77	up
ENSG00000249752	AC108156.1	lncRNA	-2.65375	2.68e-79	1.74e-77	down
ENSG00000126895	AVPR2	protein coding	-3.66683	2.94e-79	1.9e-77	down
ENSG00000256481	AP006333.2	lncRNA	-3.21525	3.3e-79	2.13e-77	down
ENSG00000129214	SHBG	protein coding	-2.42544	3.78e-79	2.44e-77	down
ENSG00000182472	CAPN12	protein coding	3.05622	3.89e-79	2.5e-77	up
ENSG00000237836	PHKA2-AS1	lncRNA	2.64291	4.27e-79	2.74e-77	up
ENSG00000151006	PRSS53	protein coding	3.38791	4.85e-79	3.11e-77	up
ENSG00000204482	LST1	protein coding	2.1147	4.96e-79	3.18e-77	up
ENSG00000225899	FRG2B	protein coding	-3.89179	6.89e-79	4.41e-77	down
ENSG00000101276	SLC52A3	protein coding	-3.32225	7.13e-79	4.56e-77	down
ENSG00000133466	C1QTNF6	protein coding	2.12128	8.93e-79	5.7e-77	up
ENSG00000157445	CACNA2D3	protein coding	-2.3338	1.06e-78	6.73e-77	down
ENSG00000145975	FAM217A	protein coding	-2.57616	1.1e-78	6.98e-77	down
ENSG00000172497	ACOT12	protein coding	-4.47792	1.31e-78	8.3e-77	down
ENSG00000234190	AC241644.2	lncRNA	-3.52534	1.56e-78	9.92e-77	down
ENSG00000224367	OACYLP	transcribed unitary pseudogene	3.96679	1.61e-78	1.02e-76	up
ENSG00000257681	AC025265.1	lncRNA	3.73927	1.62e-78	1.03e-76	up
ENSG00000180336	MEIOC	protein coding	-1.99927	1.65e-78	1.04e-76	down
ENSG00000024422	EHD2	protein coding	2.11601	2.01e-78	1.26e-76	up
ENSG00000205097	FRG2	protein coding	-3.01776	2.08e-78	1.31e-76	down
ENSG00000238232	AL356364.1	lncRNA	-3.17925	2.58e-78	1.62e-76	down
ENSG00000086730	LAT2	protein coding	2.04287	2.77e-78	1.74e-76	up
ENSG00000204577	LILRB3	protein coding	2.31721	3.32e-78	2.09e-76	up
ENSG00000180251	SLC9A4	protein coding	-6.40134	4.06e-78	2.54e-76	down
ENSG00000131042	LILRB2	protein coding	2.17455	4.28e-78	2.68e-76	up
ENSG00000246145	RRS1-AS1	lncRNA	-3.13374	5.01e-78	3.12e-76	down
ENSG00000231674	LINC00410	lncRNA	-2.69933	4.99e-78	3.12e-76	down
ENSG00000111732	AICDA	protein coding	4.22591	5.26e-78	3.27e-76	up
ENSG00000261437	AC108860.2	lncRNA	-4.55637	5.45e-78	3.39e-76	down
ENSG00000118194	TNNT2	protein coding	-4.8637	5.57e-78	3.46e-76	down
ENSG00000254481	PTP4A2P2	processed pseudogene	2.93002	6.33e-78	3.93e-76	up
ENSG00000153902	LGI4	protein coding	4.39389	7.14e-78	4.42e-76	up
ENSG00000005469	CROT	protein coding	-1.45968	8.32e-78	5.14e-76	down
ENSG00000189057	FAM111B	protein coding	2.42172	9.58e-78	5.91e-76	up
ENSG00000159189	C1QC	protein coding	2.68079	9.83e-78	6.06e-76	up
ENSG00000229743	LINC01159	lncRNA	-2.60777	1.28e-77	7.86e-76	down
ENSG00000145632	PLK2	protein coding	2.07318	1.28e-77	7.9e-76	up
ENSG00000204978	ERICH4	protein coding	-3.63321	1.32e-77	8.08e-76	down
ENSG00000047457	CP	protein coding	4.42921	1.49e-77	9.13e-76	up
ENSG00000152969	JAKMIP1	protein coding	3.41505	1.86e-77	1.14e-75	up
ENSG00000125434	SLC25A35	protein coding	-1.79778	2.1e-77	1.29e-75	down
ENSG00000114268	PFKFB4	protein coding	2.19736	2.46e-77	1.5e-75	up
ENSG00000258940	AL132639.2	lncRNA	-1.65744	3.07e-77	1.87e-75	down
ENSG00000133055	MYBPH	protein coding	-3.41566	3.66e-77	2.22e-75	down
ENSG00000167895	TMC8	protein coding	2.39275	4.21e-77	2.56e-75	up
ENSG00000169860	P2RY1	protein coding	2.36982	4.38e-77	2.66e-75	up
ENSG00000213347	MXD3	protein coding	2.41104	5.95e-77	3.6e-75	up
ENSG00000126460	PRRG2	protein coding	-3.15479	7.23e-77	4.37e-75	down
ENSG00000093009	CDC45	protein coding	2.55113	7.56e-77	4.56e-75	up
ENSG00000081803	CADPS2	protein coding	-1.76093	8.8e-77	5.3e-75	down
ENSG00000163644	PPM1K	protein coding	-1.69046	9.07e-77	5.45e-75	down
ENSG00000143110	C1orf162	protein coding	2.20563	9.22e-77	5.53e-75	up
ENSG00000077984	CST7	protein coding	3.04438	1.04e-76	6.22e-75	up
ENSG00000137804	NUSAP1	protein coding	2.03231	1.39e-76	8.35e-75	up
ENSG00000159261	CLDN14	protein coding	-3.20998	1.78e-76	1.06e-74	down
ENSG00000214754	AC004870.1	processed pseudogene	-3.27667	2.07e-76	1.24e-74	down
ENSG00000130309	COLGALT1	protein coding	1.5721	2.19e-76	1.31e-74	up
ENSG00000234883	MIR155HG	lncRNA	3.18451	2.3e-76	1.37e-74	up
ENSG00000196460	RFX8	protein coding	3.34525	2.33e-76	1.39e-74	up
ENSG00000185585	OLFML2A	protein coding	2.61427	3.63e-76	2.15e-74	up
ENSG00000136286	MYO1G	protein coding	2.55814	4.97e-76	2.94e-74	up
ENSG00000185818	NAT8L	protein coding	-5.00089	5.66e-76	3.35e-74	down
ENSG00000115109	EPB41L5	protein coding	-1.88764	5.95e-76	3.51e-74	down
ENSG00000084628	NKAIN1	protein coding	3.7988	7.07e-76	4.17e-74	up
ENSG00000154451	GBP5	protein coding	3.42213	7.13e-76	4.2e-74	up
ENSG00000143502	SUSD4	protein coding	-3.99259	8.03e-76	4.72e-74	down
ENSG00000159461	AMFR	protein coding	-1.63379	8.21e-76	4.81e-74	down
ENSG00000152413	HOMER1	protein coding	-2.45044	8.76e-76	5.13e-74	down
ENSG00000183929	DUSP5P1	processed pseudogene	3.55472	8.76e-76	5.13e-74	up
ENSG00000229155	LINC02038	lncRNA	-3.50996	8.97e-76	5.25e-74	down
ENSG00000172482	AGXT	protein coding	-3.70305	9.7e-76	5.66e-74	down
ENSG00000229754	CXCR2P1	transcribed unprocessed pseudogene	4.50095	1.03e-75	6.02e-74	up
ENSG00000141480	ARRB2	protein coding	1.37427	1.06e-75	6.17e-74	up
ENSG00000227992	AC108463.1	processed pseudogene	2.28761	1.14e-75	6.62e-74	up
ENSG00000249236	AC008892.1	lncRNA	-1.98664	1.38e-75	7.99e-74	down
ENSG00000200361	Y_RNA	misc RNA	-2.44312	1.42e-75	8.21e-74	down
ENSG00000166793	YPEL4	protein coding	2.48397	1.45e-75	8.4e-74	up
ENSG00000146700	SSC4D	protein coding	-2.55749	1.47e-75	8.51e-74	down
ENSG00000258343	AC090001.1	lncRNA	-2.50989	1.56e-75	9.01e-74	down
ENSG00000134042	MRO	protein coding	-2.98886	1.58e-75	9.11e-74	down
ENSG00000248635	AC147055.1	unprocessed pseudogene	-3.55781	1.6e-75	9.2e-74	down
ENSG00000239713	APOBEC3G	protein coding	2.16248	1.73e-75	9.96e-74	up
ENSG00000179935	LINC00652	lncRNA	-2.27497	1.78e-75	1.02e-73	down
ENSG00000086288	NME8	protein coding	2.61369	2.03e-75	1.17e-73	up
ENSG00000100889	PCK2	protein coding	-2.29866	2.18e-75	1.25e-73	down
ENSG00000073861	TBX21	protein coding	2.36299	2.2e-75	1.26e-73	up
ENSG00000225864	AL645939.1	unprocessed pseudogene	3.97025	2.38e-75	1.36e-73	up
ENSG00000133863	TEX15	protein coding	5.69387	2.67e-75	1.52e-73	up
ENSG00000010030	ETV7	protein coding	2.50907	3.02e-75	1.71e-73	up
ENSG00000213708	SLC16A14P1	unprocessed pseudogene	-2.09414	3.37e-75	1.92e-73	down
ENSG00000228888	LINC01428	lncRNA	3.72158	3.42e-75	1.94e-73	up
ENSG00000170835	CEL	protein coding	-3.92275	3.63e-75	2.05e-73	down
ENSG00000105642	KCNN1	protein coding	4.10005	4.21e-75	2.38e-73	up
ENSG00000156110	ADK	protein coding	-1.37278	5.4e-75	3.05e-73	down
ENSG00000166927	MS4A7	protein coding	2.32664	6.75e-75	3.81e-73	up
ENSG00000115252	PDE1A	protein coding	-3.07818	7.15e-75	4.03e-73	down
ENSG00000250538	AC104407.1	lncRNA	-2.13068	7.21e-75	4.06e-73	down
ENSG00000257043	SRSF3P1	processed pseudogene	-2.01131	8.09e-75	4.54e-73	down
ENSG00000079691	CARMIL1	protein coding	-1.61674	9.4e-75	5.28e-73	down
ENSG00000104879	CKM	protein coding	-3.30102	1.09e-74	6.12e-73	down
ENSG00000233038	PTPRN2-AS1	lncRNA	2.63663	1.21e-74	6.77e-73	up
ENSG00000170409	AC091390.1	unprocessed pseudogene	2.91345	1.34e-74	7.48e-73	up
ENSG00000153563	CD8A	protein coding	3.53018	1.42e-74	7.92e-73	up
ENSG00000143340	FAM163A	protein coding	3.08753	1.5e-74	8.36e-73	up
ENSG00000257048	LINC02417	lncRNA	-3.81652	1.64e-74	9.15e-73	down
ENSG00000172543	CTSW	protein coding	2.92785	1.72e-74	9.57e-73	up
ENSG00000117266	CDK18	protein coding	2.23103	1.89e-74	1.05e-72	up
ENSG00000261051	AC107021.2	lncRNA	2.62252	2.1e-74	1.17e-72	up
ENSG00000229474	PATL2	protein coding	2.66655	2.19e-74	1.21e-72	up
ENSG00000003096	KLHL13	protein coding	-2.32019	2.21e-74	1.23e-72	down
ENSG00000223716	AL135785.1	lncRNA	-3.02875	2.26e-74	1.25e-72	down
ENSG00000188032	C19orf67	protein coding	4.79185	3.34e-74	1.85e-72	up
ENSG00000137101	CD72	protein coding	2.56588	3.37e-74	1.86e-72	up
ENSG00000140368	PSTPIP1	protein coding	2.63834	3.58e-74	1.97e-72	up
ENSG00000197565	COL4A6	protein coding	-4.50308	3.7e-74	2.04e-72	down
ENSG00000111716	LDHB	protein coding	-1.71503	3.8e-74	2.09e-72	down
ENSG00000167755	KLK6	protein coding	-5.47728	3.86e-74	2.12e-72	down
ENSG00000163508	EOMES	protein coding	3.38068	4.07e-74	2.23e-72	up
ENSG00000248866	USP46-DT	lncRNA	-1.6583	4.83e-74	2.65e-72	down
ENSG00000176083	ZNF683	protein coding	3.24188	5e-74	2.74e-72	up
ENSG00000155719	OTOA	protein coding	2.77405	5.17e-74	2.83e-72	up
ENSG00000105974	CAV1	protein coding	2.06631	6.83e-74	3.73e-72	up
ENSG00000243147	MRPL33	protein coding	-1.28668	7.29e-74	3.98e-72	down
ENSG00000146192	FGD2	protein coding	2.40798	8.98e-74	4.89e-72	up
ENSG00000125735	TNFSF14	protein coding	3.60555	1.14e-73	6.19e-72	up
ENSG00000073849	ST6GAL1	protein coding	-2.4237	1.31e-73	7.11e-72	down
ENSG00000088899	LZTS3	protein coding	-2.49326	1.71e-73	9.26e-72	down
ENSG00000071246	VASH1	protein coding	2.07105	2.24e-73	1.21e-71	up
ENSG00000184060	ADAP2	protein coding	1.77702	2.35e-73	1.27e-71	up
ENSG00000137843	PAK6	protein coding	-3.70045	2.54e-73	1.37e-71	down
ENSG00000186185	KIF18B	protein coding	3.07787	2.66e-73	1.43e-71	up
ENSG00000140675	SLC5A2	protein coding	-4.69386	2.77e-73	1.49e-71	down
ENSG00000186675	MAGEE2	protein coding	-2.83	2.77e-73	1.49e-71	down
ENSG00000116761	CTH	protein coding	-1.99114	2.79e-73	1.5e-71	down
ENSG00000164199	ADGRV1	protein coding	-2.98799	3.14e-73	1.69e-71	down
ENSG00000103310	ZP2	protein coding	-2.68513	3.86e-73	2.07e-71	down
ENSG00000163564	PYHIN1	protein coding	2.86853	4.87e-73	2.61e-71	up
ENSG00000099721	AMELY	protein coding	-2.17732	5.78e-73	3.09e-71	down
ENSG00000107719	PALD1	protein coding	1.84566	5.83e-73	3.12e-71	up
ENSG00000181577	C6orf223	lncRNA	3.34911	6.97e-73	3.72e-71	up
ENSG00000165973	NELL1	protein coding	-6.03928	7.05e-73	3.76e-71	down
ENSG00000235204	AL162724.2	lncRNA	2.92069	7.57e-73	4.03e-71	up
ENSG00000243988	RPS24P17	processed pseudogene	-4.17321	7.65e-73	4.07e-71	down
ENSG00000257711	AC079385.2	lncRNA	-1.85566	7.97e-73	4.23e-71	down
ENSG00000204632	HLA-G	protein coding	3.67103	9.51e-73	5.05e-71	up
ENSG00000141469	SLC14A1	protein coding	-3.26161	9.84e-73	5.22e-71	down
ENSG00000156127	BATF	protein coding	2.85663	1.08e-72	5.73e-71	up
ENSG00000169894	MUC3A	protein coding	3.24896	1.37e-72	7.24e-71	up
ENSG00000213654	GPSM3	protein coding	1.78202	1.82e-72	9.6e-71	up
ENSG00000102879	CORO1A	protein coding	2.32578	1.95e-72	1.03e-70	up
ENSG00000250742	LINC02381	lncRNA	-2.43172	2.1e-72	1.11e-70	down
ENSG00000160255	ITGB2	protein coding	2.30418	2.15e-72	1.13e-70	up
ENSG00000160883	HK3	protein coding	2.50184	2.19e-72	1.15e-70	up
ENSG00000101057	MYBL2	protein coding	3.26701	2.35e-72	1.23e-70	up
ENSG00000196405	EVL	protein coding	1.5113	2.61e-72	1.37e-70	up
ENSG00000141756	FKBP10	protein coding	2.62732	2.66e-72	1.39e-70	up
ENSG00000173372	C1QA	protein coding	2.51016	2.72e-72	1.42e-70	up
ENSG00000251331	RP11-689K5.3	lncRNA	-3.05482	2.74e-72	1.43e-70	down
ENSG00000142549	IGLON5	protein coding	6.06103	2.91e-72	1.52e-70	up
ENSG00000236741	Z98751.2	processed pseudogene	4.04578	3.04e-72	1.58e-70	up
ENSG00000147872	PLIN2	protein coding	2.85422	3.56e-72	1.85e-70	up
ENSG00000070182	SPTB	protein coding	-2.73138	3.66e-72	1.9e-70	down
ENSG00000137225	CAPN11	protein coding	3.11169	4.69e-72	2.43e-70	up
ENSG00000163629	PTPN13	protein coding	-1.99165	4.8e-72	2.49e-70	down
ENSG00000155380	SLC16A1	protein coding	1.98973	4.97e-72	2.57e-70	up
ENSG00000198300	PEG3	protein coding	-2.56372	5.22e-72	2.7e-70	down
ENSG00000256546	AC156455.1	lncRNA	2.88893	5.62e-72	2.9e-70	up
ENSG00000044012	GUCA2B	protein coding	5.3921	5.7e-72	2.94e-70	up
ENSG00000009765	IYD	protein coding	-4.28313	6.91e-72	3.55e-70	down
ENSG00000221211	AC078794.1	miRNA	3.96746	7.93e-72	4.08e-70	up
ENSG00000121634	GJA8	protein coding	-2.98091	8.43e-72	4.33e-70	down
ENSG00000225079	FTH1P22	processed pseudogene	3.72965	9.35e-72	4.79e-70	up
ENSG00000255568	BRWD1-AS2	lncRNA	-1.89587	9.4e-72	4.81e-70	down
ENSG00000110852	CLEC2B	protein coding	2.12034	9.56e-72	4.89e-70	up
ENSG00000168291	PDHB	protein coding	-1.33938	1.23e-71	6.3e-70	down
ENSG00000166130	IKBIP	protein coding	1.64904	1.31e-71	6.66e-70	up
ENSG00000160801	PTH1R	protein coding	-3.28427	1.36e-71	6.95e-70	down
ENSG00000205277	MUC12	protein coding	4.00798	1.49e-71	7.57e-70	up
ENSG00000116824	CD2	protein coding	2.92715	1.49e-71	7.6e-70	up
ENSG00000205837	LINC00487	lncRNA	3.51161	1.59e-71	8.1e-70	up
ENSG00000138435	CHRNA1	protein coding	5.10372	1.6e-71	8.12e-70	up
ENSG00000138028	CGREF1	protein coding	2.97044	1.74e-71	8.82e-70	up
ENSG00000170955	CAVIN3	protein coding	2.08907	1.81e-71	9.16e-70	up
ENSG00000060237	WNK1	protein coding	-1.60386	2.05e-71	1.04e-69	down
ENSG00000159173	TNNI1	protein coding	-4.14019	2.19e-71	1.1e-69	down
ENSG00000138755	CXCL9	protein coding	3.52177	2.18e-71	1.1e-69	up
ENSG00000149452	SLC22A8	protein coding	-6.1145	2.25e-71	1.13e-69	down
ENSG00000182752	PAPPA	protein coding	-3.30079	2.42e-71	1.22e-69	down
ENSG00000128242	GAL3ST1	protein coding	2.73922	2.72e-71	1.37e-69	up
ENSG00000163154	TNFAIP8L2	protein coding	2.09866	2.79e-71	1.4e-69	up
ENSG00000231925	TAPBP	protein coding	1.44495	3.03e-71	1.52e-69	up
ENSG00000173898	SPTBN2	protein coding	-4.73273	3.52e-71	1.76e-69	down
ENSG00000196177	ACADSB	protein coding	-2.05587	3.89e-71	1.95e-69	down
ENSG00000154760	SLFN13	protein coding	1.96818	4.59e-71	2.29e-69	up
ENSG00000240694	PNMA2	protein coding	2.80405	4.61e-71	2.3e-69	up
ENSG00000023892	DEF6	protein coding	2.1323	5.12e-71	2.55e-69	up
ENSG00000188242	PP7080	lncRNA	-2.65262	5.44e-71	2.71e-69	down
ENSG00000105643	ARRDC2	protein coding	1.83793	6.03e-71	3e-69	up
ENSG00000261812	TUBB8P7	transcribed unprocessed pseudogene	-3.31944	6.21e-71	3.08e-69	down
ENSG00000101194	SLC17A9	protein coding	3.19565	6.83e-71	3.38e-69	up
ENSG00000188820	CALHM6	protein coding	2.84591	7.39e-71	3.66e-69	up
ENSG00000168394	TAP1	protein coding	1.78084	7.67e-71	3.79e-69	up
ENSG00000162745	OLFML2B	protein coding	2.53501	9.4e-71	4.64e-69	up
ENSG00000101255	TRIB3	protein coding	2.87212	1.05e-70	5.16e-69	up
ENSG00000100504	PYGL	protein coding	1.89296	1.12e-70	5.5e-69	up
ENSG00000178248	FAM230I	lncRNA	-3.35181	1.24e-70	6.11e-69	down
ENSG00000166589	CDH16	protein coding	-2.59964	1.34e-70	6.58e-69	down
ENSG00000214978	GSG1L2	protein coding	7.39541	1.34e-70	6.59e-69	up
ENSG00000171700	RGS19	protein coding	1.5641	1.67e-70	8.21e-69	up
ENSG00000205784	ARRDC5	protein coding	3.34714	1.89e-70	9.25e-69	up
ENSG00000102547	CAB39L	protein coding	-1.87816	2.2e-70	1.08e-68	down
ENSG00000207148	Y_RNA	misc RNA	3.17908	2.78e-70	1.36e-68	up
ENSG00000079689	SCGN	protein coding	4.70582	2.89e-70	1.41e-68	up
ENSG00000180638	SLC47A2	protein coding	-3.99058	3.11e-70	1.52e-68	down
ENSG00000107165	TYRP1	protein coding	-5.51513	3.15e-70	1.53e-68	down
ENSG00000260135	MMP2-AS1	lncRNA	4.3163	3.14e-70	1.53e-68	up
ENSG00000243284	VSIG8	protein coding	-2.89968	3.28e-70	1.59e-68	down
ENSG00000175463	TBC1D10C	protein coding	2.38777	3.65e-70	1.77e-68	up
ENSG00000178538	CA8	protein coding	-3.58984	3.68e-70	1.78e-68	down
ENSG00000235568	NFAM1	protein coding	2.00503	3.8e-70	1.84e-68	up
ENSG00000254542	NAV2-AS3	lncRNA	-3.02786	4.12e-70	1.99e-68	down
ENSG00000158104	HPD	protein coding	-4.93574	5.08e-70	2.45e-68	down
ENSG00000105711	SCN1B	protein coding	1.88358	5.49e-70	2.65e-68	up
ENSG00000061337	LZTS1	protein coding	2.29023	5.72e-70	2.76e-68	up
ENSG00000143847	PPFIA4	protein coding	3.10045	5.95e-70	2.86e-68	up
ENSG00000179914	ITLN1	protein coding	-3.95167	6.18e-70	2.97e-68	down
ENSG00000171533	MAP6	protein coding	-2.50827	7.23e-70	3.47e-68	down
ENSG00000161911	TREML1	protein coding	2.7971	8.25e-70	3.95e-68	up
ENSG00000231483	RP11-336A10.5	lncRNA	2.96561	8.24e-70	3.95e-68	up
ENSG00000169245	CXCL10	protein coding	3.2871	8.82e-70	4.22e-68	up
ENSG00000119682	AREL1	protein coding	-1.36988	9.64e-70	4.61e-68	down
ENSG00000204264	PSMB8	protein coding	1.42718	9.78e-70	4.67e-68	up
ENSG00000189238	LINC00943	lncRNA	3.63132	1.06e-69	5.04e-68	up
ENSG00000214922	HLA-F-AS1	lncRNA	1.55946	1.08e-69	5.13e-68	up
ENSG00000148826	NKX6-2	protein coding	-2.25239	1.1e-69	5.25e-68	down
ENSG00000211452	DIO1	protein coding	-4.86846	1.15e-69	5.46e-68	down
ENSG00000143590	EFNA3	protein coding	2.15625	1.2e-69	5.72e-68	up
ENSG00000146857	STRA8	protein coding	3.17719	1.68e-69	7.98e-68	up
ENSG00000232072	AC004870.4	lncRNA	-3.12945	2.17e-69	1.03e-67	down
ENSG00000186314	PRELID2	protein coding	1.85555	2.31e-69	1.09e-67	up
ENSG00000105639	JAK3	protein coding	2.23549	2.32e-69	1.1e-67	up
ENSG00000005844	ITGAL	protein coding	2.44027	2.58e-69	1.22e-67	up
ENSG00000135722	FBXL8	protein coding	1.71698	2.8e-69	1.32e-67	up
ENSG00000198890	PRMT6	protein coding	-1.44613	2.96e-69	1.39e-67	down
ENSG00000258630	LINC02292	lncRNA	-2.11949	3.35e-69	1.58e-67	down
ENSG00000180353	HCLS1	protein coding	1.8061	3.69e-69	1.73e-67	up
ENSG00000147437	GNRH1	protein coding	2.61344	3.71e-69	1.74e-67	up
ENSG00000232226	ARSFP1	transcribed unprocessed pseudogene	-2.22268	3.78e-69	1.77e-67	down
ENSG00000185986	SDHAP3	transcribed unprocessed pseudogene	2.355	4.26e-69	1.99e-67	up
ENSG00000141968	VAV1	protein coding	2.21704	5.05e-69	2.36e-67	up
ENSG00000010671	BTK	protein coding	2.12828	5.23e-69	2.44e-67	up
ENSG00000100433	KCNK10	protein coding	-3.29442	5.96e-69	2.78e-67	down
ENSG00000100897	DCAF11	protein coding	-1.30434	6e-69	2.79e-67	down
ENSG00000007264	MATK	protein coding	2.15721	6.25e-69	2.91e-67	up
ENSG00000059377	TBXAS1	protein coding	1.69101	7.03e-69	3.26e-67	up
ENSG00000232121	AL450469.2	lncRNA	-2.2513	7.38e-69	3.42e-67	down
ENSG00000149781	FERMT3	protein coding	2.01379	7.91e-69	3.66e-67	up
ENSG00000150394	CDH8	protein coding	3.30401	8.61e-69	3.99e-67	up
ENSG00000129450	SIGLEC9	protein coding	2.21298	1.04e-68	4.81e-67	up
ENSG00000108375	RNF43	protein coding	-2.75538	1.11e-68	5.14e-67	down
ENSG00000140807	NKD1	protein coding	-3.05456	1.14e-68	5.25e-67	down
ENSG00000106462	EZH2	protein coding	1.72365	1.14e-68	5.26e-67	up
ENSG00000206503	HLA-A	protein coding	1.53335	1.37e-68	6.31e-67	up
ENSG00000223728	AC239801.1	processed pseudogene	-3.66075	1.66e-68	7.65e-67	down
ENSG00000234546	LNCTAM34A	lncRNA	1.87376	1.75e-68	8.04e-67	up
ENSG00000088002	SULT2B1	protein coding	-3.75585	1.86e-68	8.52e-67	down
ENSG00000226025	LGALS17A	transcribed unprocessed pseudogene	4.60247	1.91e-68	8.76e-67	up
ENSG00000156466	GDF6	protein coding	3.54584	1.93e-68	8.82e-67	up
ENSG00000166833	NAV2	protein coding	-1.738	1.97e-68	9.02e-67	down
ENSG00000186470	BTN3A2	protein coding	1.84129	2.02e-68	9.25e-67	up
ENSG00000155792	DEPTOR	protein coding	-1.71569	2.2e-68	1e-66	down
ENSG00000144355	DLX1	protein coding	3.14389	2.22e-68	1.01e-66	up
ENSG00000187616	MYMK	protein coding	-3.34913	2.28e-68	1.04e-66	down
ENSG00000112425	EPM2A	protein coding	-1.50788	2.31e-68	1.05e-66	down
ENSG00000260631	RBM22P12	processed pseudogene	-2.16101	2.4e-68	1.09e-66	down
ENSG00000143257	NR1I3	protein coding	-2.63814	2.65e-68	1.2e-66	down
ENSG00000248996	AC145098.1	lncRNA	2.37081	2.73e-68	1.24e-66	up
ENSG00000189127	ANKRD34B	protein coding	-4.0713	2.81e-68	1.27e-66	down
ENSG00000162522	KIAA1522	protein coding	-1.60616	2.8e-68	1.27e-66	down
ENSG00000104894	CD37	protein coding	2.05525	3.16e-68	1.43e-66	up
ENSG00000068366	ACSL4	protein coding	-1.62407	3.24e-68	1.46e-66	down
ENSG00000204397	CARD16	protein coding	1.73928	3.35e-68	1.51e-66	up
ENSG00000196542	SPTSSB	protein coding	-3.84581	4.32e-68	1.95e-66	down
ENSG00000186510	CLCNKA	protein coding	-5.60865	4.57e-68	2.06e-66	down
ENSG00000147081	AKAP4	protein coding	-2.04039	4.7e-68	2.12e-66	down
ENSG00000134028	ADAMDEC1	protein coding	4.20412	5.03e-68	2.26e-66	up
ENSG00000126231	PROZ	protein coding	-4.36689	5.2e-68	2.33e-66	down
ENSG00000162009	SSTR5	protein coding	-4.15171	5.19e-68	2.33e-66	down
ENSG00000213658	LAT	protein coding	3.24954	5.3e-68	2.38e-66	up
ENSG00000163673	DCLK3	protein coding	3.21483	5.39e-68	2.41e-66	up
ENSG00000206344	HCG27	lncRNA	2.73334	5.75e-68	2.57e-66	up
ENSG00000110934	BIN2	protein coding	1.87698	5.86e-68	2.62e-66	up
ENSG00000079215	SLC1A3	protein coding	2.66446	6.94e-68	3.1e-66	up
ENSG00000229953	AL590666.2	lncRNA	2.63968	7.13e-68	3.18e-66	up
ENSG00000043039	BARX2	protein coding	2.52365	7.21e-68	3.21e-66	up
ENSG00000185065	AC000068.1	lncRNA	-2.0168	7.59e-68	3.38e-66	down
ENSG00000120498	TEX11	protein coding	4.20494	8.32e-68	3.7e-66	up
ENSG00000222047	C10orf55	lncRNA	-2.54449	8.62e-68	3.83e-66	down
ENSG00000145386	CCNA2	protein coding	2.17237	9.12e-68	4.04e-66	up
ENSG00000163219	ARHGAP25	protein coding	1.64251	9.92e-68	4.4e-66	up
ENSG00000137714	FDX1	protein coding	-1.28276	1.02e-67	4.5e-66	down
ENSG00000204518	AADACL4	protein coding	-2.27836	1.04e-67	4.59e-66	down
ENSG00000229882	AL450469.1	lncRNA	-2.20471	1.18e-67	5.21e-66	down
ENSG00000198049	AVPR1B	protein coding	3.66006	1.19e-67	5.27e-66	up
ENSG00000178999	AURKB	protein coding	2.86077	1.25e-67	5.52e-66	up
ENSG00000151963	ZNF37CP	unprocessed pseudogene	3.74031	1.33e-67	5.84e-66	up
ENSG00000165507	DEPP1	protein coding	2.11949	1.33e-67	5.86e-66	up
ENSG00000234996	ACTG1P25	transcribed processed pseudogene	-2.71961	1.57e-67	6.88e-66	down
ENSG00000245164	LINC00861	lncRNA	2.82939	1.92e-67	8.41e-66	up
ENSG00000181458	TMEM45A	protein coding	3.26602	2.35e-67	1.03e-65	up
ENSG00000168032	ENTPD3	protein coding	-3.47576	3.88e-67	1.7e-65	down
ENSG00000232077	LINC01031	lncRNA	-1.96402	4.16e-67	1.82e-65	down
ENSG00000227954	TARID	lncRNA	-2.84995	4.31e-67	1.88e-65	down
ENSG00000213065	AL009178.1	processed pseudogene	-2.32086	4.44e-67	1.94e-65	down
ENSG00000163600	ICOS	protein coding	3.25793	4.46e-67	1.94e-65	up
ENSG00000171388	APLN	protein coding	2.41292	4.57e-67	1.99e-65	up
ENSG00000172840	PDP2	protein coding	-1.68163	4.72e-67	2.05e-65	down
ENSG00000253837	AC090197.1	lncRNA	1.94808	4.94e-67	2.14e-65	up
ENSG00000230461	PROX1-AS1	lncRNA	-4.32356	5.22e-67	2.27e-65	down
ENSG00000015285	WAS	protein coding	2.07452	5.41e-67	2.35e-65	up
ENSG00000066294	CD84	protein coding	2.73498	6.06e-67	2.62e-65	up
ENSG00000184682	C11orf89	protein coding	3.69702	6.21e-67	2.69e-65	up
ENSG00000243384	AC119424.1	lncRNA	-2.85016	6.54e-67	2.83e-65	down
ENSG00000101265	RASSF2	protein coding	2.06645	7.09e-67	3.06e-65	up
ENSG00000137868	STRA6	protein coding	-4.10144	9.18e-67	3.96e-65	down
ENSG00000228127	LINC01649	lncRNA	-2.04795	9.2e-67	3.96e-65	down
ENSG00000223573	TINCR	protein coding	-2.64857	9.93e-67	4.27e-65	down
ENSG00000123572	NRK	protein coding	-4.97005	1.43e-66	6.14e-65	down
ENSG00000186891	TNFRSF18	protein coding	2.73618	1.44e-66	6.18e-65	up
ENSG00000110092	CCND1	protein coding	2.19602	1.47e-66	6.31e-65	up
ENSG00000205790	DPP9-AS1	lncRNA	2.93228	1.58e-66	6.79e-65	up
ENSG00000247271	ZBED5-AS1	lncRNA	-1.25141	1.6e-66	6.84e-65	down
ENSG00000256609	AC084880.3	lncRNA	3.40005	1.73e-66	7.38e-65	up
ENSG00000101412	E2F1	protein coding	1.99196	1.77e-66	7.58e-65	up
ENSG00000225598	AL606519.1	lncRNA	-2.58559	1.78e-66	7.6e-65	down
ENSG00000091137	SLC26A4	protein coding	-3.35713	1.88e-66	8.01e-65	down
ENSG00000204711	C9orf135	protein coding	-3.63703	2.15e-66	9.16e-65	down
ENSG00000207037	RNU6-339P	snRNA	3.52449	2.31e-66	9.83e-65	up
ENSG00000129535	NRL	protein coding	-1.40818	2.53e-66	1.07e-64	down
ENSG00000231826	LINC01819	lncRNA	-3.55141	2.96e-66	1.26e-64	down
ENSG00000198805	PNP	protein coding	-1.59184	2.97e-66	1.26e-64	down
ENSG00000077420	APBB1IP	protein coding	2.32326	3.01e-66	1.28e-64	up
ENSG00000164418	GRIK2	protein coding	-3.01396	3.17e-66	1.34e-64	down
ENSG00000254008	LINC00051	lncRNA	-2.55746	3.23e-66	1.37e-64	down
ENSG00000255847	AP003717.1	lncRNA	4.55558	3.51e-66	1.49e-64	up
ENSG00000172322	CLEC12A	protein coding	2.73782	3.78e-66	1.6e-64	up
ENSG00000130775	THEMIS2	protein coding	1.99196	4.13e-66	1.74e-64	up
ENSG00000092929	UNC13D	protein coding	2.03472	5.14e-66	2.17e-64	up
ENSG00000172765	TMCC1	protein coding	1.64629	5.26e-66	2.22e-64	up
ENSG00000259660	DNM1P47	transcribed unprocessed pseudogene	2.67723	5.67e-66	2.39e-64	up
ENSG00000164483	SAMD3	protein coding	2.25081	6.24e-66	2.62e-64	up
ENSG00000186810	CXCR3	protein coding	3.06098	8.95e-66	3.75e-64	up
ENSG00000257285	AL132780.1	lncRNA	-1.97645	9.43e-66	3.94e-64	down
ENSG00000147869	CER1	protein coding	-2.16424	9.58e-66	4e-64	down
ENSG00000169248	CXCL11	protein coding	3.37538	1.13e-65	4.72e-64	up
ENSG00000110665	C11orf21	protein coding	2.51965	1.3e-65	5.43e-64	up
ENSG00000127884	ECHS1	protein coding	-1.44146	1.32e-65	5.49e-64	down
ENSG00000160791	CCR5	protein coding	2.79066	1.39e-65	5.78e-64	up
ENSG00000253525	CPP	processed pseudogene	4.36084	1.44e-65	5.97e-64	up
ENSG00000109943	CRTAM	protein coding	2.97609	1.45e-65	6.03e-64	up
ENSG00000124299	PEPD	protein coding	-1.9074	1.47e-65	6.1e-64	down
ENSG00000250303	LINC02762	lncRNA	2.30832	1.5e-65	6.22e-64	up
ENSG00000234961	AL133415.1	lncRNA	2.4688	1.6e-65	6.62e-64	up
ENSG00000228952	LINC02041	lncRNA	3.40248	2.26e-65	9.33e-64	up
ENSG00000128917	DLL4	protein coding	2.30265	2.41e-65	9.97e-64	up
ENSG00000110876	SELPLG	protein coding	1.96395	2.43e-65	1e-63	up
ENSG00000173080	RXFP4	protein coding	-2.55782	2.54e-65	1.05e-63	down
ENSG00000167513	CDT1	protein coding	2.16789	2.82e-65	1.16e-63	up
ENSG00000246375	PPM1K-DT	lncRNA	-2.81387	2.84e-65	1.17e-63	down
ENSG00000255146	AP004247.2	lncRNA	3.52447	2.99e-65	1.23e-63	up
ENSG00000232153	AC012593.2	lncRNA	3.03177	3.15e-65	1.3e-63	up
ENSG00000007968	E2F2	protein coding	2.24962	3.25e-65	1.33e-63	up
ENSG00000197977	ELOVL2	protein coding	2.97215	3.69e-65	1.51e-63	up
ENSG00000231881	AL109615.2	lncRNA	4.17533	4.02e-65	1.65e-63	up
ENSG00000178860	MSC	protein coding	2.91999	4.34e-65	1.77e-63	up
ENSG00000237181	PRKAR1B-AS1	lncRNA	2.21711	4.88e-65	1.99e-63	up
ENSG00000180739	S1PR5	protein coding	2.29245	5.49e-65	2.24e-63	up
ENSG00000223511	AL683807.1	lncRNA	3.7986	5.66e-65	2.31e-63	up
ENSG00000219607	PPP1R3G	protein coding	1.98547	5.71e-65	2.32e-63	up
ENSG00000244482	LILRA6	protein coding	2.4411	5.77e-65	2.35e-63	up
ENSG00000260997	AC004847.1	lncRNA	2.89595	6.3e-65	2.56e-63	up
ENSG00000183844	FAM3B	protein coding	-4.30778	6.92e-65	2.81e-63	down
ENSG00000102871	TRADD	protein coding	1.3108	7.02e-65	2.85e-63	up
ENSG00000240216	CPHL1P	transcribed unitary pseudogene	3.86625	7.48e-65	3.03e-63	up
ENSG00000254815	LMNTD2-AS1	lncRNA	3.52043	7.91e-65	3.2e-63	up
ENSG00000152939	MARVELD2	protein coding	-2.56558	8.07e-65	3.26e-63	down
ENSG00000177669	MBOAT4	protein coding	2.21425	8.86e-65	3.58e-63	up
ENSG00000179152	TCAIM	protein coding	-1.22619	1.02e-64	4.13e-63	down
ENSG00000214787	MS4A4E	protein coding	3.00986	1.11e-64	4.47e-63	up
ENSG00000010295	IFFO1	protein coding	1.64267	1.12e-64	4.5e-63	up
ENSG00000246334	PRR7-AS1	lncRNA	2.94199	1.15e-64	4.61e-63	up
ENSG00000164050	PLXNB1	protein coding	-1.59778	1.29e-64	5.2e-63	down
ENSG00000134504	KCTD1	protein coding	-2.18548	1.36e-64	5.44e-63	down
ENSG00000111537	IFNG	protein coding	4.22744	1.52e-64	6.1e-63	up
ENSG00000142102	PGGHG	protein coding	3.34532	1.71e-64	6.86e-63	up
ENSG00000100453	GZMB	protein coding	2.44382	1.82e-64	7.29e-63	up
ENSG00000181036	FCRL6	protein coding	2.41792	1.93e-64	7.71e-63	up
ENSG00000172116	CD8B	protein coding	3.34469	2.05e-64	8.2e-63	up
ENSG00000111348	ARHGDIB	protein coding	1.50716	2.31e-64	9.19e-63	up
ENSG00000237436	CAMTA1-DT	lncRNA	-1.95708	2.37e-64	9.43e-63	down
ENSG00000165304	MELK	protein coding	2.52334	2.41e-64	9.58e-63	up
ENSG00000155849	ELMO1	protein coding	1.69416	2.49e-64	9.89e-63	up
ENSG00000184305	CCSER1	protein coding	-2.68414	2.51e-64	9.98e-63	down
ENSG00000152256	PDK1	protein coding	1.72229	2.55e-64	1.01e-62	up
ENSG00000007923	DNAJC11	protein coding	-1.49925	2.94e-64	1.17e-62	down
ENSG00000108511	HOXB6	protein coding	-2.34396	3e-64	1.19e-62	down
ENSG00000174945	AMZ1	protein coding	3.72538	3.1e-64	1.23e-62	up
ENSG00000257642	KCCAT198	lncRNA	3.11479	3.25e-64	1.28e-62	up
ENSG00000175538	KCNE3	protein coding	2.06548	3.27e-64	1.29e-62	up
ENSG00000172425	TTC36	protein coding	-2.97169	3.62e-64	1.43e-62	down
ENSG00000089012	SIRPG	protein coding	3.26842	3.71e-64	1.46e-62	up
ENSG00000152137	HSPB8	protein coding	2.07204	4.06e-64	1.6e-62	up
ENSG00000113749	HRH2	protein coding	3.48463	4.05e-64	1.6e-62	up
ENSG00000237988	OR2I1P	protein coding	3.70847	4.37e-64	1.72e-62	up
ENSG00000053918	KCNQ1	protein coding	-2.12321	4.65e-64	1.83e-62	down
ENSG00000254654	LINC02685	lncRNA	4.41363	4.76e-64	1.87e-62	up
ENSG00000026950	BTN3A1	protein coding	1.74778	5.67e-64	2.22e-62	up
ENSG00000233376	AL117382.2	lncRNA	-2.03894	5.72e-64	2.24e-62	down
ENSG00000109189	USP46	protein coding	-1.44348	6.73e-64	2.63e-62	down
ENSG00000172215	CXCR6	protein coding	2.59891	7.61e-64	2.97e-62	up
ENSG00000167550	RHEBL1	protein coding	1.73836	8.21e-64	3.2e-62	up
ENSG00000000003	TSPAN6	protein coding	-1.46851	8.58e-64	3.34e-62	down
ENSG00000117115	PADI2	protein coding	-2.79235	9.07e-64	3.52e-62	down
ENSG00000237614	AC073257.2	lncRNA	2.94863	9.32e-64	3.62e-62	up
ENSG00000248144	ADH1C	protein coding	-4.76813	1.13e-63	4.37e-62	down
ENSG00000110077	MS4A6A	protein coding	2.18441	1.29e-63	4.98e-62	up
ENSG00000207110	RNVU1-32	snRNA	3.21828	1.5e-63	5.81e-62	up
ENSG00000169836	TACR3	protein coding	-3.7046	1.55e-63	6e-62	down
ENSG00000253988	AC079015.1	lncRNA	3.04727	2.11e-63	8.13e-62	up
ENSG00000172243	CLEC7A	protein coding	2.28352	2.45e-63	9.43e-62	up
ENSG00000103522	IL21R	protein coding	2.54828	2.66e-63	1.02e-61	up
ENSG00000120889	TNFRSF10B	protein coding	1.34399	2.83e-63	1.09e-61	up
ENSG00000132334	PTPRE	protein coding	1.55068	3.17e-63	1.22e-61	up
ENSG00000129354	AP1M2	protein coding	-2.80097	3.27e-63	1.26e-61	down
ENSG00000114054	PCCB	protein coding	-1.83856	3.6e-63	1.38e-61	down
ENSG00000123094	RASSF8	protein coding	-1.65919	3.85e-63	1.47e-61	down
ENSG00000130592	LSP1	protein coding	2.14503	4.57e-63	1.75e-61	up
ENSG00000141504	SAT2	protein coding	-1.25646	4.64e-63	1.77e-61	down
ENSG00000243819	RN7SL832P	lncRNA	-1.91494	5.34e-63	2.04e-61	down
ENSG00000236761	CTAGE9	protein coding	3.68642	5.93e-63	2.26e-61	up
ENSG00000002746	HECW1	protein coding	-3.7326	5.99e-63	2.28e-61	down
ENSG00000175229	GAL3ST3	protein coding	-4.56731	6.63e-63	2.52e-61	down
ENSG00000214826	DDX12P	unprocessed pseudogene	2.66944	6.73e-63	2.56e-61	up
ENSG00000231856	AL162377.1	lncRNA	-1.51241	7.05e-63	2.68e-61	down
ENSG00000198108	CHSY3	protein coding	2.10871	7.17e-63	2.72e-61	up
ENSG00000204947	ZNF425	protein coding	-1.3992	7.49e-63	2.84e-61	down
ENSG00000063176	SPHK2	protein coding	-1.30868	8.57e-63	3.24e-61	down
ENSG00000185437	SH3BGR	protein coding	-1.3408	8.92e-63	3.37e-61	down
ENSG00000183378	OVCH2	protein coding	-4.60251	9.2e-63	3.48e-61	down
ENSG00000130475	FCHO1	protein coding	2.4364	1.07e-62	4.05e-61	up
ENSG00000225733	FGD5-AS1	lncRNA	-1.29243	1.11e-62	4.18e-61	down
ENSG00000188505	NCCRP1	protein coding	-3.18449	1.13e-62	4.27e-61	down
ENSG00000260936	FTO-IT1	lncRNA	2.23165	1.2e-62	4.51e-61	up
ENSG00000146411	SLC2A12	protein coding	-3.57889	1.24e-62	4.65e-61	down
ENSG00000140263	SORD	protein coding	-2.18775	1.27e-62	4.75e-61	down
ENSG00000225378	AC015977.1	lncRNA	4.39615	1.38e-62	5.18e-61	up
ENSG00000078900	TP73	protein coding	2.80646	1.58e-62	5.9e-61	up
ENSG00000163545	NUAK2	protein coding	-2.32341	1.61e-62	6.02e-61	down
ENSG00000136546	SCN7A	protein coding	-4.19545	1.75e-62	6.54e-61	down
ENSG00000185149	NPY2R	protein coding	-2.25505	1.83e-62	6.83e-61	down
ENSG00000258084	AC128707.1	lncRNA	-3.11512	2.48e-62	9.23e-61	down
ENSG00000130038	CRACR2A	protein coding	2.07515	2.72e-62	1.01e-60	up
ENSG00000107438	PDLIM1	protein coding	1.52351	2.97e-62	1.1e-60	up
ENSG00000139193	CD27	protein coding	3.21943	2.98e-62	1.1e-60	up
ENSG00000182077	PTCHD3	polymorphic pseudogene	-2.64752	3.14e-62	1.16e-60	down
ENSG00000133063	CHIT1	protein coding	4.92461	3.31e-62	1.23e-60	up
ENSG00000259433	AC051619.2	processed pseudogene	3.59848	3.44e-62	1.27e-60	up
ENSG00000226268	AC135977.1	processed pseudogene	-2.03234	3.73e-62	1.38e-60	down
ENSG00000168010	ATG16L2	protein coding	2.16892	3.76e-62	1.39e-60	up
ENSG00000138378	STAT4	protein coding	1.73216	3.87e-62	1.42e-60	up
ENSG00000211753	TRBV28	TR V gene	2.82386	4.63e-62	1.7e-60	up
ENSG00000137752	CASP1	protein coding	1.59594	5.28e-62	1.94e-60	up
ENSG00000236136	ADORA2BP1	processed pseudogene	-3.15698	5.41e-62	1.99e-60	down
ENSG00000087266	SH3BP2	protein coding	1.56484	5.49e-62	2.01e-60	up
ENSG00000184185	KCNJ12	protein coding	-2.55633	6.27e-62	2.3e-60	down
ENSG00000187952	HS6ST1P1	processed pseudogene	-2.74571	7.03e-62	2.57e-60	down
ENSG00000124256	ZBP1	protein coding	2.72419	7.09e-62	2.59e-60	up
ENSG00000138639	ARHGAP24	protein coding	-1.75474	7.87e-62	2.88e-60	down
ENSG00000250685	AC009123.1	lncRNA	-2.17723	8.15e-62	2.97e-60	down
ENSG00000181997	AQP7P2	unprocessed pseudogene	-2.21027	8.68e-62	3.16e-60	down
ENSG00000243811	APOBEC3D	protein coding	1.87322	8.75e-62	3.19e-60	up
ENSG00000104814	MAP4K1	protein coding	2.25129	8.96e-62	3.26e-60	up
ENSG00000101336	HCK	protein coding	1.96154	9.38e-62	3.41e-60	up
ENSG00000116852	KIF21B	protein coding	2.03133	9.86e-62	3.58e-60	up
ENSG00000233509	ZNF197-AS1	lncRNA	-1.6941	1.03e-61	3.73e-60	down
ENSG00000253395	AP003469.2	lncRNA	3.02689	1.06e-61	3.83e-60	up
ENSG00000173200	PARP15	protein coding	2.53611	1.1e-61	4e-60	up
ENSG00000228741	AL445985.1	lncRNA	-2.43032	1.23e-61	4.44e-60	down
ENSG00000167286	CD3D	protein coding	2.8036	1.24e-61	4.5e-60	up
ENSG00000173762	CD7	protein coding	2.60267	1.25e-61	4.52e-60	up
ENSG00000261249	LINC01751	lncRNA	3.63828	1.28e-61	4.63e-60	up
ENSG00000076864	RAP1GAP	protein coding	-2.87342	1.34e-61	4.85e-60	down
ENSG00000244509	APOBEC3C	protein coding	1.96831	1.37e-61	4.93e-60	up
ENSG00000158006	PAFAH2	protein coding	-1.20624	1.42e-61	5.13e-60	down
ENSG00000167208	SNX20	protein coding	2.35898	1.47e-61	5.3e-60	up
ENSG00000120658	ENOX1	protein coding	-2.01038	1.55e-61	5.6e-60	down
ENSG00000212388	RNU6-796P	snRNA	3.38381	1.56e-61	5.62e-60	up
ENSG00000253288	AC046195.1	lncRNA	-2.80782	1.6e-61	5.75e-60	down
ENSG00000187244	BCAM	protein coding	-1.88688	1.81e-61	6.49e-60	down
ENSG00000011347	SYT7	protein coding	-3.86511	1.91e-61	6.84e-60	down
ENSG00000205659	LIN52	protein coding	-1.20519	1.95e-61	6.97e-60	down
ENSG00000027869	SH2D2A	protein coding	2.58621	2.14e-61	7.67e-60	up
ENSG00000196668	LINC00173	lncRNA	3.15632	2.18e-61	7.8e-60	up
ENSG00000015413	DPEP1	protein coding	-4.4017	2.19e-61	7.81e-60	down
ENSG00000100292	HMOX1	protein coding	2.27738	2.21e-61	7.89e-60	up
ENSG00000260911	AC135050.3	lncRNA	2.90553	2.23e-61	7.95e-60	up
ENSG00000160185	UBASH3A	protein coding	2.71762	2.24e-61	7.99e-60	up
ENSG00000138180	CEP55	protein coding	2.50119	2.35e-61	8.37e-60	up
ENSG00000162600	OMA1	protein coding	-1.18557	2.45e-61	8.73e-60	down
ENSG00000171435	KSR2	protein coding	-3.46025	2.49e-61	8.84e-60	down
ENSG00000013725	CD6	protein coding	2.25461	2.49e-61	8.86e-60	up
ENSG00000228742	LINC02577	lncRNA	6.07479	2.92e-61	1.03e-59	up
ENSG00000122223	CD244	protein coding	2.20574	2.93e-61	1.04e-59	up
ENSG00000123338	NCKAP1L	protein coding	2.24753	3.45e-61	1.22e-59	up
ENSG00000079337	RAPGEF3	protein coding	-1.9416	3.49e-61	1.23e-59	down
ENSG00000140511	HAPLN3	protein coding	2.27359	3.82e-61	1.35e-59	up
ENSG00000163794	UCN	protein coding	2.37404	3.82e-61	1.35e-59	up
ENSG00000180785	OR51E1	protein coding	2.4721	4.42e-61	1.55e-59	up
ENSG00000234511	C5orf58	protein coding	2.80534	4.41e-61	1.55e-59	up
ENSG00000176029	C11orf16	protein coding	-2.45255	4.58e-61	1.61e-59	down
ENSG00000204071	TCEAL6	protein coding	-3.05527	4.78e-61	1.68e-59	down
ENSG00000168658	VWA3B	protein coding	-2.70103	4.85e-61	1.7e-59	down
ENSG00000176659	C20orf197	lncRNA	2.51678	4.98e-61	1.75e-59	up
ENSG00000066279	ASPM	protein coding	2.60541	5.88e-61	2.06e-59	up
ENSG00000145029	NICN1	protein coding	-1.2537	6.02e-61	2.11e-59	down
ENSG00000100097	LGALS1	protein coding	1.94861	6.79e-61	2.37e-59	up
ENSG00000172340	SUCLG2	protein coding	-1.42567	7.22e-61	2.52e-59	down
ENSG00000204136	GGTA1	protein coding	1.82328	7.44e-61	2.6e-59	up
ENSG00000102524	TNFSF13B	protein coding	2.37697	7.46e-61	2.6e-59	up
ENSG00000236318	AC019117.2	lncRNA	5.06321	7.57e-61	2.64e-59	up
ENSG00000189430	NCR1	protein coding	2.47611	7.99e-61	2.78e-59	up
ENSG00000013503	POLR3B	protein coding	-1.39385	8.21e-61	2.86e-59	down
ENSG00000204261	PSMB8-AS1	lncRNA	1.30703	8.94e-61	3.1e-59	up
ENSG00000165023	DIRAS2	protein coding	2.84663	9.66e-61	3.35e-59	up
ENSG00000172794	RAB37	protein coding	1.79623	9.82e-61	3.4e-59	up
ENSG00000179242	CDH4	protein coding	3.9653	1.01e-60	3.5e-59	up
ENSG00000131781	FMO5	protein coding	-2.50958	1.04e-60	3.59e-59	down
ENSG00000121039	RDH10	protein coding	-1.87824	1.06e-60	3.68e-59	down
ENSG00000148339	SLC25A25	protein coding	-2.00761	1.12e-60	3.89e-59	down
ENSG00000149476	TKFC	protein coding	-1.32801	1.14e-60	3.94e-59	down
ENSG00000174939	ASPHD1	protein coding	2.57563	1.23e-60	4.24e-59	up
ENSG00000164100	NDST3	protein coding	-3.2766	1.32e-60	4.54e-59	down
ENSG00000259172	AC023024.1	lncRNA	2.7186	1.46e-60	5.04e-59	up
ENSG00000099864	PALM	protein coding	-1.80589	1.47e-60	5.05e-59	down
ENSG00000139155	SLCO1C1	protein coding	2.36201	1.52e-60	5.24e-59	up
ENSG00000248019	FAM13A-AS1	lncRNA	2.26392	1.66e-60	5.7e-59	up
ENSG00000088926	F11	protein coding	-4.4306	1.7e-60	5.82e-59	down
ENSG00000089220	PEBP1	protein coding	-1.40639	1.75e-60	6e-59	down
ENSG00000196975	ANXA4	protein coding	1.71644	1.9e-60	6.51e-59	up
ENSG00000243927	MRPS6	protein coding	-1.92269	2.01e-60	6.89e-59	down
ENSG00000151572	ANO4	protein coding	3.51283	2.03e-60	6.95e-59	up
ENSG00000223797	ENTPD3-AS1	lncRNA	-1.35076	2.22e-60	7.61e-59	down
ENSG00000232528	AL109809.1	transcribed unitary pseudogene	3.02857	2.54e-60	8.67e-59	up
ENSG00000182732	RGS6	protein coding	-2.6223	2.62e-60	8.94e-59	down
ENSG00000121552	CSTA	protein coding	2.1891	2.88e-60	9.82e-59	up
ENSG00000110324	IL10RA	protein coding	2.13902	2.94e-60	1e-58	up
ENSG00000105246	EBI3	protein coding	2.1595	3.07e-60	1.04e-58	up
ENSG00000165091	TMC1	protein coding	-2.3016	3.52e-60	1.2e-58	down
ENSG00000023902	PLEKHO1	protein coding	1.63358	3.81e-60	1.29e-58	up
ENSG00000166803	PCLAF	protein coding	2.06581	3.92e-60	1.33e-58	up
ENSG00000134873	CLDN10	protein coding	-2.47049	4.42e-60	1.5e-58	down
ENSG00000146112	PPP1R18	protein coding	1.52535	4.42e-60	1.5e-58	up
ENSG00000076706	MCAM	protein coding	1.96743	4.41e-60	1.5e-58	up
ENSG00000223813	AC007255.1	lncRNA	-2.63232	4.5e-60	1.52e-58	down
ENSG00000167741	GGT6	protein coding	-5.13911	5.07e-60	1.72e-58	down
ENSG00000121905	HPCA	protein coding	2.60309	5.2e-60	1.76e-58	up
ENSG00000108576	SLC6A4	protein coding	-2.40637	5.66e-60	1.91e-58	down
ENSG00000079557	AFM	protein coding	-4.64314	5.93e-60	2e-58	down
ENSG00000050730	TNIP3	protein coding	3.536	6.04e-60	2.04e-58	up
ENSG00000067057	PFKP	protein coding	1.78683	6.25e-60	2.11e-58	up
ENSG00000125144	MT1G	protein coding	-4.60111	6.31e-60	2.12e-58	down
ENSG00000060138	YBX3	protein coding	1.34477	6.37e-60	2.14e-58	up
ENSG00000259920	AC007938.1	lncRNA	-2.60081	6.93e-60	2.33e-58	down
ENSG00000134243	SORT1	protein coding	-1.69385	7.11e-60	2.39e-58	down
ENSG00000224361	AC011239.1	lncRNA	-2.38949	7.53e-60	2.53e-58	down
ENSG00000102837	OLFM4	protein coding	-5.19907	7.89e-60	2.64e-58	down
ENSG00000088827	SIGLEC1	protein coding	2.48083	8.03e-60	2.69e-58	up
ENSG00000257660	ADCY6-DT	lncRNA	-2.37487	8.72e-60	2.92e-58	down
ENSG00000080986	NDC80	protein coding	1.90903	8.85e-60	2.96e-58	up
ENSG00000196968	FUT11	protein coding	1.40246	9.44e-60	3.16e-58	up
ENSG00000260878	AC104072.1	lncRNA	-4.22988	9.65e-60	3.22e-58	down
ENSG00000168502	MTCL1	protein coding	2.11532	1.01e-59	3.37e-58	up
ENSG00000158714	SLAMF8	protein coding	2.57815	1.02e-59	3.38e-58	up
ENSG00000119408	NEK6	protein coding	1.98988	1.19e-59	3.96e-58	up
ENSG00000226237	GAS1RR	lncRNA	-2.30777	1.4e-59	4.65e-58	down
ENSG00000144040	SFXN5	protein coding	-1.43322	1.5e-59	4.99e-58	down
ENSG00000168487	BMP1	protein coding	1.71061	1.51e-59	5.01e-58	up
ENSG00000131828	PDHA1	protein coding	-1.36435	1.68e-59	5.57e-58	down
ENSG00000213809	KLRK1	protein coding	3.26256	1.72e-59	5.72e-58	up
ENSG00000175309	PHYKPL	protein coding	1.49858	1.79e-59	5.92e-58	up
ENSG00000165272	AQP3	protein coding	-2.45152	1.93e-59	6.38e-58	down
ENSG00000237457	LINC01351	lncRNA	-2.1495	1.97e-59	6.53e-58	down
ENSG00000183856	IQGAP3	protein coding	2.37897	2.07e-59	6.85e-58	up
ENSG00000081052	COL4A4	protein coding	-2.29561	2.35e-59	7.77e-58	down
ENSG00000227375	DLG1-AS1	lncRNA	-2.49217	2.41e-59	7.94e-58	down
ENSG00000229225	AL162400.2	lncRNA	-2.69021	2.65e-59	8.75e-58	down
ENSG00000164062	APEH	protein coding	-1.41181	2.76e-59	9.08e-58	down
ENSG00000070193	FGF10	protein coding	-3.60492	2.94e-59	9.65e-58	down
ENSG00000204622	HLA-J	transcribed unprocessed pseudogene	2.30305	3.03e-59	9.95e-58	up
ENSG00000221818	EBF2	protein coding	2.51963	3.22e-59	1.06e-57	up
ENSG00000158402	CDC25C	protein coding	2.59571	3.23e-59	1.06e-57	up
ENSG00000227869	RP11-807H17.1	lncRNA	3.26315	3.99e-59	1.31e-57	up
ENSG00000081026	MAGI3	protein coding	-2.0028	4.04e-59	1.32e-57	down
ENSG00000100055	CYTH4	protein coding	1.86898	4.18e-59	1.37e-57	up
ENSG00000147223	RIPPLY1	protein coding	-2.98061	4.25e-59	1.39e-57	down
ENSG00000100365	NCF4	protein coding	1.86174	4.24e-59	1.39e-57	up
ENSG00000196209	SIRPB2	protein coding	2.06838	4.49e-59	1.46e-57	up
ENSG00000175906	ARL4D	protein coding	-2.97268	4.53e-59	1.47e-57	down
ENSG00000235491	LINC01889	lncRNA	-1.96358	4.77e-59	1.55e-57	down
ENSG00000113088	GZMK	protein coding	3.27226	5.87e-59	1.91e-57	up
ENSG00000153283	CD96	protein coding	2.39798	6.4e-59	2.08e-57	up
ENSG00000230177	RP5-1112D6.4	lncRNA	2.58658	6.41e-59	2.08e-57	up
ENSG00000250012	AC079848.1	lncRNA	-2.01887	6.91e-59	2.24e-57	down
ENSG00000135324	MRAP2	protein coding	-3.57717	7e-59	2.27e-57	down
ENSG00000256944	AP003721.3	lncRNA	-1.97156	7.11e-59	2.3e-57	down
ENSG00000213918	DNASE1	protein coding	-2.74939	7.2e-59	2.33e-57	down
ENSG00000250681	AL121796.1	lncRNA	-2.71734	7.31e-59	2.36e-57	down
ENSG00000254605	AP003555.1	lncRNA	3.22484	7.35e-59	2.37e-57	up
ENSG00000226403	AL392089.1	lncRNA	-2.21438	7.85e-59	2.53e-57	down
ENSG00000131808	FSHB	protein coding	-1.90085	7.96e-59	2.57e-57	down
ENSG00000204528	PSORS1C3	lncRNA	3.03762	8.03e-59	2.59e-57	up
ENSG00000186458	DEFB132	protein coding	-3.72639	8.64e-59	2.78e-57	down
ENSG00000105697	HAMP	protein coding	3.6379	9.25e-59	2.97e-57	up
ENSG00000120075	HOXB5	protein coding	-2.23295	9.26e-59	2.98e-57	down
ENSG00000224786	CETN4P	transcribed unitary pseudogene	-2.0817	9.57e-59	3.07e-57	down
ENSG00000122133	PAEP	protein coding	6.42964	9.62e-59	3.08e-57	up
ENSG00000029559	IBSP	protein coding	4.85521	1.01e-58	3.23e-57	up
ENSG00000254489	MPPED2-AS1	lncRNA	-3.72305	1.09e-58	3.5e-57	down
ENSG00000162645	GBP2	protein coding	1.801	1.11e-58	3.57e-57	up
ENSG00000141736	ERBB2	protein coding	-1.64027	1.2e-58	3.83e-57	down
ENSG00000171951	SCG2	protein coding	3.7812	1.45e-58	4.63e-57	up
ENSG00000105327	BBC3	protein coding	1.49984	1.57e-58	5e-57	up
ENSG00000108846	ABCC3	protein coding	2.20221	1.61e-58	5.14e-57	up
ENSG00000008516	MMP25	protein coding	2.04107	1.7e-58	5.41e-57	up
ENSG00000214510	SPINK13	protein coding	4.24719	1.7e-58	5.43e-57	up
ENSG00000259579	AC087762.1	lncRNA	-2.97271	1.72e-58	5.49e-57	down
ENSG00000105011	ASF1B	protein coding	1.99126	1.88e-58	5.98e-57	up
ENSG00000060762	MPC1	protein coding	-1.78593	1.9e-58	6.04e-57	down
ENSG00000204538	PSORS1C2	protein coding	3.33005	1.98e-58	6.31e-57	up
ENSG00000230155	CEP250-AS1	lncRNA	2.20773	2.02e-58	6.41e-57	up
ENSG00000115339	GALNT3	protein coding	-2.82994	2.07e-58	6.57e-57	down
ENSG00000145681	HAPLN1	protein coding	3.29528	2.19e-58	6.93e-57	up
ENSG00000196482	ESRRG	protein coding	-3.25755	2.3e-58	7.3e-57	down
ENSG00000066382	MPPED2	protein coding	-2.78807	2.37e-58	7.52e-57	down
ENSG00000260475	AL353719.1	lncRNA	-2.01917	2.51e-58	7.94e-57	down
ENSG00000158517	NCF1	protein coding	2.20504	2.58e-58	8.17e-57	up
ENSG00000233532	LINC00460	lncRNA	5.35035	2.63e-58	8.32e-57	up
ENSG00000144647	POMGNT2	protein coding	-1.31644	2.9e-58	9.15e-57	down
ENSG00000229417	NPM1P25	processed pseudogene	-2.00862	2.95e-58	9.32e-57	down
ENSG00000122824	NUDT10	protein coding	-2.86003	3.51e-58	1.11e-56	down
ENSG00000187583	PLEKHN1	protein coding	2.26044	3.79e-58	1.19e-56	up
ENSG00000211751	TRBC1	TR C gene	2.73917	3.87e-58	1.22e-56	up
ENSG00000153162	BMP6	protein coding	-2.38103	4.29e-58	1.35e-56	down
ENSG00000116983	HPCAL4	protein coding	-4.10128	4.53e-58	1.42e-56	down
ENSG00000237149	ZNF503-AS2	lncRNA	-1.85135	4.72e-58	1.48e-56	down
ENSG00000152580	IGSF10	protein coding	-2.9819	4.75e-58	1.49e-56	down
ENSG00000213700	RPL17P50	processed pseudogene	1.54018	5.4e-58	1.69e-56	up
ENSG00000225945	AL121574.1	lncRNA	-1.84151	5.73e-58	1.79e-56	down
ENSG00000168209	DDIT4	protein coding	1.99038	7.05e-58	2.2e-56	up
ENSG00000173641	HSPB7	protein coding	-3.65603	7.55e-58	2.36e-56	down
ENSG00000236155	ZPLD2P	transcribed unprocessed pseudogene	-2.36352	8.68e-58	2.71e-56	down
ENSG00000100162	CENPM	protein coding	1.98373	9.12e-58	2.84e-56	up
ENSG00000253196	AC083841.1	lncRNA	-2.9584	1.05e-57	3.27e-56	down
ENSG00000184489	PTP4A3	protein coding	1.70936	1.05e-57	3.27e-56	up
ENSG00000254979	AP000781.2	protein coding	2.73091	1.17e-57	3.63e-56	up
ENSG00000143153	ATP1B1	protein coding	-1.56461	1.17e-57	3.64e-56	down
ENSG00000182512	GLRX5	protein coding	-1.28714	1.2e-57	3.74e-56	down
ENSG00000211772	TRBC2	TR C gene	2.72324	1.35e-57	4.21e-56	up
ENSG00000184574	LPAR5	protein coding	2.09627	1.48e-57	4.6e-56	up
ENSG00000224397	PELATON	lncRNA	2.48283	1.49e-57	4.62e-56	up
ENSG00000230487	PSMG3-AS1	lncRNA	-1.45671	1.64e-57	5.07e-56	down
ENSG00000237152	DLEU7-AS1	lncRNA	3.31955	1.69e-57	5.24e-56	up
ENSG00000089692	LAG3	protein coding	3.33408	1.81e-57	5.6e-56	up
ENSG00000120708	TGFBI	protein coding	3.86897	1.89e-57	5.84e-56	up
ENSG00000116117	PARD3B	protein coding	-1.53344	2.39e-57	7.39e-56	down
ENSG00000107262	BAG1	protein coding	-1.50459	2.61e-57	8.05e-56	down
ENSG00000172969	FRG2C	protein coding	-4.50674	2.89e-57	8.92e-56	down
ENSG00000223865	HLA-DPB1	protein coding	1.95305	2.95e-57	9.08e-56	up
ENSG00000213906	LTB4R2	protein coding	2.06349	3.17e-57	9.77e-56	up
ENSG00000123472	ATPAF1	protein coding	-1.11251	3.18e-57	9.78e-56	down
ENSG00000226329	AC005682.1	unprocessed pseudogene	2.3919	3.67e-57	1.13e-55	up
ENSG00000237399	PITRM1-AS1	lncRNA	1.84694	4.01e-57	1.23e-55	up
ENSG00000213062	Z99572.1	lncRNA	-2.71345	4.15e-57	1.28e-55	down
ENSG00000162390	ACOT11	protein coding	-2.18075	4.36e-57	1.34e-55	down
ENSG00000180096	SEPTIN1	protein coding	1.68493	4.35e-57	1.34e-55	up
ENSG00000223485	LINC01615	lncRNA	3.4527	4.77e-57	1.46e-55	up
ENSG00000152213	ARL11	protein coding	1.78593	4.79e-57	1.47e-55	up
ENSG00000237101	AC092809.4	lncRNA	2.33517	4.8e-57	1.47e-55	up
ENSG00000174837	ADGRE1	protein coding	2.61119	4.85e-57	1.48e-55	up
ENSG00000113889	KNG1	protein coding	-6.52081	5.33e-57	1.63e-55	down
ENSG00000076641	PAG1	protein coding	1.60754	5.8e-57	1.77e-55	up
ENSG00000117408	IPO13	protein coding	-1.20081	5.89e-57	1.8e-55	down
ENSG00000213886	UBD	protein coding	3.09314	5.98e-57	1.82e-55	up
ENSG00000172349	IL16	protein coding	1.7836	6.27e-57	1.91e-55	up
ENSG00000176907	TCIM	protein coding	-2.45214	6.32e-57	1.93e-55	down
ENSG00000255966	AC006064.3	lncRNA	2.47018	7.05e-57	2.14e-55	up
ENSG00000077238	IL4R	protein coding	1.33176	7.41e-57	2.25e-55	up
ENSG00000250138	AC139495.2	unprocessed pseudogene	2.86273	7.51e-57	2.28e-55	up
ENSG00000205045	SLFN12L	protein coding	2.52755	8.37e-57	2.54e-55	up
ENSG00000167850	CD300C	protein coding	2.20001	9.3e-57	2.82e-55	up
ENSG00000258700	LINC00871	lncRNA	-3.75276	9.33e-57	2.83e-55	down
ENSG00000093100	AC016026.1	lncRNA	2.63496	9.46e-57	2.87e-55	up
ENSG00000026751	SLAMF7	protein coding	2.73606	9.86e-57	2.99e-55	up
ENSG00000164520	RAET1E	protein coding	-1.92294	1.03e-56	3.12e-55	down
ENSG00000165359	INTS6L	protein coding	1.60364	1.08e-56	3.28e-55	up
ENSG00000137757	CASP5	protein coding	2.82148	1.09e-56	3.29e-55	up
ENSG00000179869	ABCA13	protein coding	-3.90102	1.1e-56	3.31e-55	down
ENSG00000133317	LGALS12	protein coding	4.13554	1.11e-56	3.34e-55	up
ENSG00000162631	NTNG1	protein coding	-4.60441	1.15e-56	3.46e-55	down
ENSG00000047249	ATP6V1H	protein coding	-1.36097	1.29e-56	3.88e-55	down
ENSG00000198885	ITPRIPL1	protein coding	1.66371	1.43e-56	4.29e-55	up
ENSG00000138316	ADAMTS14	protein coding	3.18058	1.46e-56	4.37e-55	up
ENSG00000050393	MCUR1	protein coding	-1.07678	1.68e-56	5.03e-55	down
ENSG00000139531	SUOX	protein coding	-1.20929	1.77e-56	5.31e-55	down
ENSG00000136295	TTYH3	protein coding	1.86046	1.77e-56	5.31e-55	up
ENSG00000143797	MBOAT2	protein coding	-1.74186	2.24e-56	6.71e-55	down
ENSG00000069702	TGFBR3	protein coding	-1.68567	2.25e-56	6.71e-55	down
ENSG00000141854	MISP3	protein coding	-1.9343	2.38e-56	7.12e-55	down
ENSG00000186867	QRFPR	protein coding	2.79977	2.39e-56	7.15e-55	up
ENSG00000260443	AC127455.1	processed pseudogene	-1.83868	2.6e-56	7.77e-55	down
ENSG00000151498	ACAD8	protein coding	-1.2196	2.7e-56	8.04e-55	down
ENSG00000230499	AC108463.2	lncRNA	2.04613	2.75e-56	8.19e-55	up
ENSG00000163827	LRRC2	protein coding	-3.62893	2.79e-56	8.32e-55	down
ENSG00000250979	AC022905.1	unprocessed pseudogene	3.23594	2.83e-56	8.41e-55	up
ENSG00000158246	TENT5B	protein coding	-2.86034	2.93e-56	8.72e-55	down
ENSG00000114013	CD86	protein coding	2.07492	3.08e-56	9.14e-55	up
ENSG00000187726	DNAJB13	protein coding	3.56932	3.59e-56	1.07e-54	up
ENSG00000141497	ZMYND15	protein coding	1.57324	4.19e-56	1.24e-54	up
ENSG00000075218	GTSE1	protein coding	2.26013	4.3e-56	1.27e-54	up
ENSG00000113140	SPARC	protein coding	1.76267	4.65e-56	1.38e-54	up
ENSG00000134285	FKBP11	protein coding	1.78691	4.84e-56	1.43e-54	up
ENSG00000228649	SNHG26	lncRNA	1.87256	5.58e-56	1.65e-54	up
ENSG00000160219	GAB3	protein coding	1.49191	5.64e-56	1.67e-54	up
ENSG00000134333	LDHA	protein coding	1.47712	5.74e-56	1.69e-54	up
ENSG00000145428	RNF175	protein coding	2.19128	5.74e-56	1.7e-54	up
ENSG00000236467	KCNMA1-AS1	lncRNA	3.62233	5.9e-56	1.74e-54	up
ENSG00000229654	LINC02526	lncRNA	3.6761	6.07e-56	1.79e-54	up
ENSG00000139304	PTPRQ	protein coding	-3.96581	6.19e-56	1.82e-54	down
ENSG00000123685	BATF3	protein coding	1.97548	6.46e-56	1.9e-54	up
ENSG00000018280	SLC11A1	protein coding	2.21442	6.79e-56	2e-54	up
ENSG00000142002	DPP9	protein coding	1.24925	6.85e-56	2.01e-54	up
ENSG00000147676	MAL2	protein coding	-3.02889	6.94e-56	2.04e-54	down
ENSG00000186115	CYP4F2	protein coding	-5.11335	7.1e-56	2.08e-54	down
ENSG00000167207	NOD2	protein coding	2.322	7.91e-56	2.32e-54	up
ENSG00000164265	SCGB3A2	protein coding	4.55503	9.19e-56	2.69e-54	up
ENSG00000134013	LOXL2	protein coding	2.49143	9.78e-56	2.86e-54	up
ENSG00000181847	TIGIT	protein coding	2.80207	9.94e-56	2.91e-54	up
ENSG00000144476	ACKR3	protein coding	2.08664	9.98e-56	2.92e-54	up
ENSG00000198851	CD3E	protein coding	2.58284	1.02e-55	2.97e-54	up
ENSG00000233237	LINC00472	lncRNA	-2.24615	1.08e-55	3.16e-54	down
ENSG00000234553	AC022431.1	lncRNA	-2.60435	1.23e-55	3.6e-54	down
ENSG00000013297	CLDN11	protein coding	-2.70473	1.31e-55	3.8e-54	down
ENSG00000137841	PLCB2	protein coding	1.98441	1.49e-55	4.34e-54	up
ENSG00000145244	CORIN	protein coding	-1.8807	1.54e-55	4.47e-54	down
ENSG00000224885	EIPR1-IT1	lncRNA	-2.56979	1.57e-55	4.57e-54	down
ENSG00000162946	DISC1	protein coding	1.55686	1.58e-55	4.6e-54	up
ENSG00000115756	HPCAL1	protein coding	1.69657	1.69e-55	4.92e-54	up
ENSG00000223392	CLDN10-AS1	lncRNA	-2.95709	1.72e-55	4.99e-54	down
ENSG00000148218	ALAD	protein coding	-1.34364	1.78e-55	5.15e-54	down
ENSG00000162676	GFI1	protein coding	2.37114	1.94e-55	5.62e-54	up
ENSG00000140479	PCSK6	protein coding	2.83177	2.08e-55	6.02e-54	up
ENSG00000136828	RALGPS1	protein coding	-2.16044	2.24e-55	6.47e-54	down
ENSG00000183723	CMTM4	protein coding	-2.05127	2.31e-55	6.68e-54	down
ENSG00000163898	LIPH	protein coding	-3.94736	2.62e-55	7.58e-54	down
ENSG00000164877	MICALL2	protein coding	1.85928	2.68e-55	7.73e-54	up
ENSG00000245526	LINC00461	lncRNA	-3.72263	2.8e-55	8.07e-54	down
ENSG00000148600	CDHR1	protein coding	4.07593	2.89e-55	8.34e-54	up
ENSG00000165813	CCDC186	protein coding	-1.44962	3.5e-55	1.01e-53	down
ENSG00000124140	SLC12A5	protein coding	2.21304	3.5e-55	1.01e-53	up
ENSG00000168918	INPP5D	protein coding	1.55717	3.63e-55	1.04e-53	up
ENSG00000229326	RPL17P15	processed pseudogene	-2.02059	3.66e-55	1.05e-53	down
ENSG00000229896	AL157373.2	lncRNA	-2.42757	4.15e-55	1.19e-53	down
ENSG00000249550	LINC01234	lncRNA	5.66142	4.59e-55	1.32e-53	up
ENSG00000188389	PDCD1	protein coding	3.23134	5.27e-55	1.51e-53	up
ENSG00000102003	SYP	protein coding	-1.78763	5.28e-55	1.52e-53	down
ENSG00000168229	PTGDR	protein coding	2.07278	5.51e-55	1.58e-53	up
ENSG00000167619	TMEM145	protein coding	3.8589	5.68e-55	1.63e-53	up
ENSG00000144648	ACKR2	protein coding	-2.52139	6.1e-55	1.75e-53	down
ENSG00000143248	RGS5	protein coding	2.4699	6.13e-55	1.75e-53	up
ENSG00000232931	LINC00342	lncRNA	2.21268	6.27e-55	1.79e-53	up
ENSG00000162065	TBC1D24	protein coding	-1.54507	6.43e-55	1.84e-53	down
ENSG00000122884	P4HA1	protein coding	1.55822	6.44e-55	1.84e-53	up
ENSG00000230679	ENO1-AS1	lncRNA	-2.03316	7.59e-55	2.16e-53	down
ENSG00000234206	AL121957.1	lncRNA	-2.32237	7.89e-55	2.25e-53	down
ENSG00000145283	SLC10A6	protein coding	2.6121	8.02e-55	2.28e-53	up
ENSG00000228812	LAMA5-AS1	lncRNA	2.78229	8.01e-55	2.28e-53	up
ENSG00000197057	DTHD1	protein coding	3.12337	8.63e-55	2.46e-53	up
ENSG00000071909	MYO3B	protein coding	-4.04715	8.78e-55	2.5e-53	down
ENSG00000105607	GCDH	protein coding	-1.15825	9.49e-55	2.7e-53	down
ENSG00000136250	AOAH	protein coding	2.13687	9.92e-55	2.82e-53	up
ENSG00000072415	MPP5	protein coding	-1.48469	1.03e-54	2.91e-53	down
ENSG00000232876	AL353596.1	lncRNA	-1.91552	1.1e-54	3.11e-53	down
ENSG00000137274	BPHL	protein coding	-1.61978	1.12e-54	3.17e-53	down
ENSG00000233885	YEATS2-AS1	lncRNA	2.2825	1.16e-54	3.27e-53	up
ENSG00000073754	CD5L	protein coding	4.78347	1.24e-54	3.49e-53	up
ENSG00000186517	ARHGAP30	protein coding	1.92456	1.3e-54	3.67e-53	up
ENSG00000122861	PLAU	protein coding	-2.4068	1.32e-54	3.74e-53	down
ENSG00000226620	LINC00343	lncRNA	-2.20045	1.4e-54	3.96e-53	down
ENSG00000069966	GNB5	protein coding	-1.11268	1.43e-54	4.03e-53	down
ENSG00000074696	HACD3	protein coding	-1.63686	1.43e-54	4.04e-53	down
ENSG00000163162	RNF149	protein coding	1.15136	1.45e-54	4.09e-53	up
ENSG00000257322	AC138123.1	lncRNA	-2.38109	1.54e-54	4.33e-53	down
ENSG00000225940	C5orf67	lncRNA	-2.79838	1.6e-54	4.49e-53	down
ENSG00000165178	NCF1C	unprocessed pseudogene	2.1291	1.62e-54	4.56e-53	up
ENSG00000104368	PLAT	protein coding	-1.92381	1.69e-54	4.75e-53	down
ENSG00000126733	DACH2	protein coding	-3.30747	1.76e-54	4.93e-53	down
ENSG00000180210	F2	protein coding	5.18357	1.77e-54	4.95e-53	up
ENSG00000155816	FMN2	protein coding	-4.04329	1.83e-54	5.13e-53	down
ENSG00000245573	BDNF-AS	lncRNA	-1.21022	1.84e-54	5.15e-53	down
ENSG00000136944	LMX1B	protein coding	-4.50133	1.86e-54	5.2e-53	down
ENSG00000157087	ATP2B2	protein coding	3.24145	1.93e-54	5.41e-53	up
ENSG00000241479	MECOM-AS1	lncRNA	-2.78083	2.08e-54	5.82e-53	down
ENSG00000235343	LINC01665	lncRNA	-2.81705	2.22e-54	6.19e-53	down
ENSG00000046653	GPM6B	protein coding	-2.36302	2.44e-54	6.82e-53	down
ENSG00000091073	DTX2	protein coding	1.12383	2.47e-54	6.9e-53	up
ENSG00000179344	HLA-DQB1	protein coding	2.20812	2.63e-54	7.32e-53	up
ENSG00000139597	N4BP2L1	protein coding	1.22602	3.2e-54	8.9e-53	up
ENSG00000203952	CCDC160	protein coding	-2.58422	3.21e-54	8.93e-53	down
ENSG00000161638	ITGA5	protein coding	1.81782	3.21e-54	8.93e-53	up
ENSG00000189431	RASSF10	protein coding	-3.2758	3.33e-54	9.25e-53	down
ENSG00000152086	TUBA3E	protein coding	5.40123	3.51e-54	9.75e-53	up
ENSG00000253317	AC078906.1	lncRNA	3.45823	3.53e-54	9.8e-53	up
ENSG00000135426	TESPA1	protein coding	2.33788	3.89e-54	1.08e-52	up
ENSG00000186188	FFAR4	protein coding	2.62212	4.69e-54	1.3e-52	up
ENSG00000188693	CYP51A1-AS1	lncRNA	-1.78243	5.03e-54	1.39e-52	down
ENSG00000237927	AL078604.2	lncRNA	3.09232	5.17e-54	1.43e-52	up
ENSG00000163599	CTLA4	protein coding	2.88003	5.41e-54	1.5e-52	up
ENSG00000237234	Z99289.1	lncRNA	2.97287	5.53e-54	1.53e-52	up
ENSG00000162391	FAM151A	protein coding	-3.92323	5.57e-54	1.54e-52	down
ENSG00000165863	C10orf82	protein coding	-3.08684	5.63e-54	1.55e-52	down
ENSG00000225655	BX255923.1	lncRNA	-2.67586	6.01e-54	1.66e-52	down
ENSG00000152611	CAPSL	protein coding	-3.02577	6.07e-54	1.67e-52	down
ENSG00000162779	AXDND1	protein coding	-2.29288	6.16e-54	1.7e-52	down
ENSG00000233817	AL162727.1	lncRNA	-2.24171	6.39e-54	1.76e-52	down
ENSG00000185433	LINC00158	lncRNA	3.70603	6.43e-54	1.77e-52	up
ENSG00000214796	TUBA5P	transcribed unprocessed pseudogene	-2.34857	6.5e-54	1.79e-52	down
ENSG00000227502	MROCKI	lncRNA	2.21747	6.56e-54	1.8e-52	up
ENSG00000114854	TNNC1	protein coding	-3.41693	6.72e-54	1.84e-52	down
ENSG00000112232	KHDRBS2	protein coding	-2.53813	6.85e-54	1.88e-52	down
ENSG00000161888	SPC24	protein coding	2.08518	7.76e-54	2.13e-52	up
ENSG00000231666	LINC01704	lncRNA	2.81808	1e-53	2.74e-52	up
ENSG00000135454	B4GALNT1	protein coding	3.7579	1.01e-53	2.77e-52	up
ENSG00000162739	SLAMF6	protein coding	2.45078	1.11e-53	3.02e-52	up
ENSG00000182487	NCF1B	transcribed unprocessed pseudogene	2.15405	1.15e-53	3.15e-52	up
ENSG00000099377	HSD3B7	protein coding	2.02736	1.22e-53	3.32e-52	up
ENSG00000171611	PTCRA	protein coding	2.5982	1.24e-53	3.38e-52	up
ENSG00000146926	ASB10	protein coding	-1.79386	1.28e-53	3.5e-52	down
ENSG00000187714	SLC18A3	protein coding	6.10859	1.29e-53	3.53e-52	up
ENSG00000248112	AC108174.1	lncRNA	-2.77194	1.33e-53	3.64e-52	down
ENSG00000142182	DNMT3L	protein coding	-2.84841	1.45e-53	3.94e-52	down
ENSG00000226286	AL008733.1	lncRNA	-1.92171	1.46e-53	3.97e-52	down
ENSG00000115935	WIPF1	protein coding	1.31408	1.51e-53	4.1e-52	up
ENSG00000092607	TBX15	protein coding	2.93316	1.53e-53	4.15e-52	up
ENSG00000248810	LINC02432	lncRNA	-3.07097	1.7e-53	4.62e-52	down
ENSG00000225720	AL031846.1	transcribed unprocessed pseudogene	3.15337	1.79e-53	4.86e-52	up
ENSG00000228427	AL590764.1	lncRNA	2.12543	1.89e-53	5.11e-52	up
ENSG00000144583	MARCHF4	protein coding	2.71288	1.93e-53	5.22e-52	up
ENSG00000184378	ACTRT3	protein coding	-1.95066	2.09e-53	5.66e-52	down
ENSG00000103811	CTSH	protein coding	-1.45703	2.15e-53	5.81e-52	down
ENSG00000169258	GPRIN1	protein coding	2.03687	2.28e-53	6.16e-52	up
ENSG00000261713	SSTR5-AS1	lncRNA	-4.20292	2.58e-53	6.95e-52	down
ENSG00000187840	EIF4EBP1	protein coding	1.85937	2.74e-53	7.38e-52	up
ENSG00000177721	ANXA2R	protein coding	1.81141	2.75e-53	7.4e-52	up
ENSG00000117281	CD160	protein coding	1.6839	2.94e-53	7.91e-52	up
ENSG00000234676	IFT74-AS1	lncRNA	-1.64917	3.23e-53	8.68e-52	down
ENSG00000115364	MRPL19	protein coding	-1.07971	3.34e-53	8.98e-52	down
ENSG00000089351	GRAMD1A	protein coding	1.14357	3.37e-53	9.05e-52	up
ENSG00000136943	CTSV	protein coding	-2.91898	3.64e-53	9.76e-52	down
ENSG00000137198	GMPR	protein coding	-2.57649	3.68e-53	9.86e-52	down
ENSG00000104219	ZDHHC2	protein coding	-2.02768	3.93e-53	1.05e-51	down
ENSG00000255240	AP001636.3	lncRNA	1.96972	4.15e-53	1.11e-51	up
ENSG00000248590	GLDCP1	transcribed processed pseudogene	-2.60931	4.27e-53	1.14e-51	down
ENSG00000196839	ADA	protein coding	2.0145	4.39e-53	1.17e-51	up
ENSG00000171310	CHST11	protein coding	1.65151	4.46e-53	1.19e-51	up
ENSG00000130598	TNNI2	protein coding	2.2538	4.52e-53	1.21e-51	up
ENSG00000134516	DOCK2	protein coding	2.19985	4.84e-53	1.29e-51	up
ENSG00000085999	RAD54L	protein coding	2.32871	4.85e-53	1.29e-51	up
ENSG00000256006	AC084117.1	lncRNA	2.90522	4.88e-53	1.3e-51	up
ENSG00000143476	DTL	protein coding	2.01109	5.28e-53	1.4e-51	up
ENSG00000197301	HMGA2-AS1	lncRNA	-3.54961	5.39e-53	1.43e-51	down
ENSG00000111206	FOXM1	protein coding	2.36423	6.58e-53	1.75e-51	up
ENSG00000185610	DBX2	protein coding	-2.06844	6.75e-53	1.79e-51	down
ENSG00000259104	PTCSC3	lncRNA	-3.69631	7.2e-53	1.91e-51	down
ENSG00000100985	MMP9	protein coding	3.59731	7.42e-53	1.97e-51	up
ENSG00000260173	AC020779.2	lncRNA	-2.21467	7.93e-53	2.1e-51	down
ENSG00000196123	KIAA0895L	protein coding	1.9148	8.29e-53	2.19e-51	up
ENSG00000225614	ZNF469	protein coding	1.97362	9.11e-53	2.41e-51	up
ENSG00000158865	SLC5A11	protein coding	-3.16174	9.66e-53	2.55e-51	down
ENSG00000257989	AC078864.1	lncRNA	2.6458	9.69e-53	2.56e-51	up
ENSG00000230359	TPI1P2	transcribed processed pseudogene	-1.71748	1.02e-52	2.7e-51	down
ENSG00000140464	PML	protein coding	1.04822	1.12e-52	2.94e-51	up
ENSG00000158296	SLC13A3	protein coding	-4.77985	1.18e-52	3.1e-51	down
ENSG00000229028	KRT223P	transcribed unprocessed pseudogene	4.58198	1.23e-52	3.25e-51	up
ENSG00000197408	CYP2B6	protein coding	-4.6857	1.31e-52	3.45e-51	down
ENSG00000101307	SIRPB1	protein coding	2.57658	1.35e-52	3.55e-51	up
ENSG00000105383	CD33	protein coding	1.83318	1.44e-52	3.78e-51	up
ENSG00000214855	APOC1P1	transcribed unprocessed pseudogene	3.31942	1.46e-52	3.83e-51	up
ENSG00000111696	NT5DC3	protein coding	2.13094	1.52e-52	3.98e-51	up
ENSG00000163141	BNIPL	protein coding	-1.97147	1.62e-52	4.25e-51	down
ENSG00000248528	LINC02058	lncRNA	-1.73099	1.63e-52	4.28e-51	down
ENSG00000229020	AKR7A2P1	processed pseudogene	2.90727	1.66e-52	4.36e-51	up
ENSG00000225873	C3orf86	transcribed unitary pseudogene	-1.97728	1.75e-52	4.58e-51	down
ENSG00000115956	PLEK	protein coding	2.15777	1.83e-52	4.79e-51	up
ENSG00000164611	PTTG1	protein coding	2.16779	1.95e-52	5.09e-51	up
ENSG00000258352	IFITM3P6	transcribed processed pseudogene	2.28668	2.01e-52	5.26e-51	up
ENSG00000236975	LINC02814	lncRNA	-2.23651	2.29e-52	5.99e-51	down
ENSG00000089639	GMIP	protein coding	1.44725	2.32e-52	6.05e-51	up
ENSG00000146067	FAM193B	protein coding	1.92524	2.35e-52	6.13e-51	up
ENSG00000103067	ESRP2	protein coding	-1.75645	2.51e-52	6.53e-51	down
ENSG00000113763	UNC5A	protein coding	3.29969	2.51e-52	6.53e-51	up
ENSG00000102287	GABRE	protein coding	2.79995	2.57e-52	6.68e-51	up
ENSG00000213755	AC093270.1	processed pseudogene	-2.28702	2.58e-52	6.71e-51	down
ENSG00000165480	SKA3	protein coding	1.96001	2.88e-52	7.47e-51	up
ENSG00000211694	TRGV10	TR V gene	2.72042	2.9e-52	7.53e-51	up
ENSG00000131747	TOP2A	protein coding	2.27728	3.35e-52	8.7e-51	up
ENSG00000123485	HJURP	protein coding	2.51893	3.8e-52	9.84e-51	up
ENSG00000150275	PCDH15	protein coding	-4.05149	3.89e-52	1.01e-50	down
ENSG00000123219	CENPK	protein coding	1.7612	4.15e-52	1.07e-50	up
ENSG00000248975	AL133372.2	lncRNA	-1.96815	4.45e-52	1.15e-50	down
ENSG00000228038	VN1R51P	processed pseudogene	-2.8229	4.77e-52	1.23e-50	down
ENSG00000131153	GINS2	protein coding	1.67985	4.84e-52	1.25e-50	up
ENSG00000090889	KIF4A	protein coding	2.12437	5.62e-52	1.45e-50	up
ENSG00000136490	LIMD2	protein coding	1.84016	6.29e-52	1.62e-50	up
ENSG00000064309	CDON	protein coding	2.1468	6.45e-52	1.66e-50	up
ENSG00000137078	SIT1	protein coding	2.62611	6.58e-52	1.69e-50	up
ENSG00000152234	ATP5F1A	protein coding	-1.4333	6.62e-52	1.7e-50	down
ENSG00000251049	AC107396.1	lncRNA	-1.78799	6.65e-52	1.71e-50	down
ENSG00000170689	HOXB9	protein coding	-3.55163	6.88e-52	1.77e-50	down
ENSG00000198223	CSF2RA	protein coding	1.82684	6.96e-52	1.79e-50	up
ENSG00000235806	AF241728.1	lncRNA	-2.11974	7.39e-52	1.9e-50	down
ENSG00000165487	MICU2	protein coding	-1.14524	7.8e-52	2e-50	down
ENSG00000090924	PLEKHG2	protein coding	1.59836	7.79e-52	2e-50	up
ENSG00000106327	TFR2	protein coding	3.39593	1.02e-51	2.62e-50	up
ENSG00000163565	IFI16	protein coding	1.4549	1.04e-51	2.66e-50	up
ENSG00000204323	SMIM5	protein coding	-3.59268	1.07e-51	2.73e-50	down
ENSG00000165816	VWA2	protein coding	-3.2329	1.11e-51	2.83e-50	down
ENSG00000156234	CXCL13	protein coding	4.11238	1.11e-51	2.85e-50	up
ENSG00000109674	NEIL3	protein coding	2.65377	1.17e-51	2.98e-50	up
ENSG00000161405	IKZF3	protein coding	2.46569	1.18e-51	3.02e-50	up
ENSG00000259867	AC105411.1	lncRNA	2.28393	1.22e-51	3.1e-50	up
ENSG00000131055	COX4I2	protein coding	2.59019	1.3e-51	3.32e-50	up
ENSG00000129173	E2F8	protein coding	2.50583	1.37e-51	3.49e-50	up
ENSG00000079459	FDFT1	protein coding	-1.21749	1.45e-51	3.7e-50	down
ENSG00000142227	EMP3	protein coding	1.51969	1.46e-51	3.71e-50	up
ENSG00000261211	AL031123.2	lncRNA	-2.13618	1.52e-51	3.86e-50	down
ENSG00000066230	SLC9A3	protein coding	-3.67589	1.54e-51	3.92e-50	down
ENSG00000143375	CGN	protein coding	-2.60339	1.6e-51	4.07e-50	down
ENSG00000151090	THRB	protein coding	-2.08499	1.6e-51	4.07e-50	down
ENSG00000233836	AC139769.1	transcribed unprocessed pseudogene	-2.37136	1.64e-51	4.17e-50	down
ENSG00000049283	EPN3	protein coding	-4.28189	1.78e-51	4.5e-50	down
ENSG00000155622	XAGE2	protein coding	-2.59538	1.84e-51	4.64e-50	down
ENSG00000233521	LINC01638	lncRNA	3.96442	2.01e-51	5.06e-50	up
ENSG00000228536	LYPLAL1-AS1	lncRNA	-2.7774	2.24e-51	5.64e-50	down
ENSG00000235576	LINC01871	lncRNA	2.30369	2.34e-51	5.9e-50	up
ENSG00000144712	CAND2	protein coding	-1.94031	2.47e-51	6.22e-50	down
ENSG00000132970	WASF3	protein coding	-1.73346	2.52e-51	6.34e-50	down
ENSG00000198157	HMGN5	protein coding	-1.28119	2.56e-51	6.45e-50	down
ENSG00000122375	OPN4	protein coding	4.14869	2.61e-51	6.56e-50	up
ENSG00000092377	TBL1Y	protein coding	-3.59094	2.72e-51	6.85e-50	down
ENSG00000075884	ARHGAP15	protein coding	1.50305	2.73e-51	6.85e-50	up
ENSG00000146039	SLC17A4	protein coding	3.62862	3.08e-51	7.73e-50	up
ENSG00000256234	AC022509.2	lncRNA	2.61041	3.1e-51	7.78e-50	up
ENSG00000109101	FOXN1	protein coding	-2.87273	3.22e-51	8.06e-50	down
ENSG00000137819	PAQR5	protein coding	-1.90754	3.26e-51	8.17e-50	down
ENSG00000152822	GRM1	protein coding	-3.72853	3.37e-51	8.42e-50	down
ENSG00000023445	BIRC3	protein coding	2.15418	4.06e-51	1.01e-49	up
ENSG00000160654	CD3G	protein coding	2.48916	4.09e-51	1.02e-49	up
ENSG00000139151	PLCZ1	protein coding	-2.42447	4.32e-51	1.08e-49	down
ENSG00000170647	TMEM133	protein coding	1.41693	4.37e-51	1.09e-49	up
ENSG00000255026	AC136475.3	lncRNA	3.75135	4.78e-51	1.19e-49	up
ENSG00000188153	COL4A5	protein coding	-2.48746	4.86e-51	1.21e-49	down
ENSG00000089685	BIRC5	protein coding	2.35511	4.91e-51	1.22e-49	up
ENSG00000188290	HES4	protein coding	2.07679	5.14e-51	1.28e-49	up
ENSG00000065328	MCM10	protein coding	2.16577	5.13e-51	1.28e-49	up
ENSG00000237863	AL035425.1	lncRNA	-2.00142	5.7e-51	1.42e-49	down
ENSG00000131188	PRR7	protein coding	2.13739	6.95e-51	1.72e-49	up
ENSG00000221971	TTC4P1	processed pseudogene	4.02088	7.25e-51	1.8e-49	up
ENSG00000100599	RIN3	protein coding	1.30452	7.3e-51	1.81e-49	up
ENSG00000187783	TMEM72	protein coding	-3.21537	7.7e-51	1.91e-49	down
ENSG00000121064	SCPEP1	protein coding	-1.36767	7.79e-51	1.93e-49	down
ENSG00000249263	PARP4P3	transcribed unprocessed pseudogene	-1.69861	7.9e-51	1.95e-49	down
ENSG00000163735	CXCL5	protein coding	4.87242	7.94e-51	1.96e-49	up
ENSG00000065154	OAT	protein coding	-1.32545	7.99e-51	1.98e-49	down
ENSG00000260448	LCMT1-AS1	lncRNA	-1.57521	8.19e-51	2.02e-49	down
ENSG00000163568	AIM2	protein coding	2.96165	8.31e-51	2.05e-49	up
ENSG00000131373	HACL1	protein coding	-1.11583	8.76e-51	2.16e-49	down
ENSG00000162670	BRINP3	protein coding	-4.41561	8.82e-51	2.18e-49	down
ENSG00000125166	GOT2	protein coding	-1.28465	9.02e-51	2.22e-49	down
ENSG00000171777	RASGRP4	protein coding	1.67261	9.1e-51	2.24e-49	up
ENSG00000171557	FGG	protein coding	6.08168	9.3e-51	2.29e-49	up
ENSG00000091704	CPA1	protein coding	-3.01935	9.54e-51	2.35e-49	down
ENSG00000143226	FCGR2A	protein coding	1.79552	9.92e-51	2.44e-49	up
ENSG00000197921	HES5	protein coding	3.41201	1e-50	2.47e-49	up
ENSG00000171643	S100Z	protein coding	2.09781	1.05e-50	2.57e-49	up
ENSG00000151962	RBM46	protein coding	3.28528	1.08e-50	2.66e-49	up
ENSG00000115657	ABCB6	protein coding	1.61729	1.12e-50	2.75e-49	up
ENSG00000197540	GZMM	protein coding	1.98558	1.2e-50	2.95e-49	up
ENSG00000232160	RAP2C-AS1	lncRNA	-1.35572	1.23e-50	3e-49	down
ENSG00000227039	ITGB2-AS1	lncRNA	2.6214	1.25e-50	3.05e-49	up
ENSG00000111885	MAN1A1	protein coding	-1.63151	1.26e-50	3.09e-49	down
ENSG00000184292	TACSTD2	protein coding	-3.83045	1.29e-50	3.16e-49	down
ENSG00000181026	AEN	protein coding	1.22966	1.3e-50	3.18e-49	up
ENSG00000091106	NLRC4	protein coding	1.68859	1.3e-50	3.18e-49	up
ENSG00000261416	AC012645.3	lncRNA	2.83494	1.32e-50	3.21e-49	up
ENSG00000100427	MLC1	protein coding	2.13528	1.34e-50	3.26e-49	up
ENSG00000159723	AGRP	protein coding	-2.09948	1.35e-50	3.3e-49	down
ENSG00000177181	RIMKLA	protein coding	2.20978	1.39e-50	3.39e-49	up
ENSG00000221539	SNORD99	snoRNA	3.23441	1.41e-50	3.43e-49	up
ENSG00000177410	ZFAS1	lncRNA	1.51871	1.45e-50	3.54e-49	up
ENSG00000142634	EFHD2	protein coding	1.27881	1.46e-50	3.55e-49	up
ENSG00000168421	RHOH	protein coding	2.1454	1.54e-50	3.73e-49	up
ENSG00000167916	KRT24	protein coding	-2.12195	1.57e-50	3.8e-49	down
ENSG00000233850	AC103563.7	lncRNA	-3.37445	1.6e-50	3.89e-49	down
ENSG00000187862	TTC24	protein coding	3.49855	1.62e-50	3.93e-49	up
ENSG00000166851	PLK1	protein coding	2.25014	1.75e-50	4.25e-49	up
ENSG00000198471	RTP2	protein coding	4.09648	1.88e-50	4.56e-49	up
ENSG00000140379	BCL2A1	protein coding	2.42752	1.91e-50	4.61e-49	up
ENSG00000187951	AC091057.1	lncRNA	1.73221	2.31e-50	5.59e-49	up
ENSG00000213144	AC084880.1	processed pseudogene	2.2723	2.46e-50	5.93e-49	up
ENSG00000126821	SGPP1	protein coding	-1.41083	2.57e-50	6.21e-49	down
ENSG00000009694	TENM1	protein coding	2.38649	2.61e-50	6.28e-49	up
ENSG00000175063	UBE2C	protein coding	2.80913	2.61e-50	6.3e-49	up
ENSG00000013293	SLC7A14	protein coding	-3.2508	2.74e-50	6.58e-49	down
ENSG00000232956	SNHG15	lncRNA	1.51451	2.81e-50	6.77e-49	up
ENSG00000233718	MYCNOS	lncRNA	-2.35286	2.87e-50	6.89e-49	down
ENSG00000119938	PPP1R3C	protein coding	1.76927	2.92e-50	7e-49	up
ENSG00000145685	LHFPL2	protein coding	1.83871	2.94e-50	7.05e-49	up
ENSG00000224982	TMEM233	protein coding	1.94872	3.1e-50	7.42e-49	up
ENSG00000256195	AP002518.1	lncRNA	3.2616	3.34e-50	8e-49	up
ENSG00000130948	HSD17B3	protein coding	2.91018	3.35e-50	8.02e-49	up
ENSG00000151725	CENPU	protein coding	1.63297	3.46e-50	8.27e-49	up
ENSG00000198780	FAM169A	protein coding	-3.42702	3.48e-50	8.31e-49	down
ENSG00000053770	AP5M1	protein coding	-1.24824	3.54e-50	8.46e-49	down
ENSG00000156103	MMP16	protein coding	2.75573	3.59e-50	8.58e-49	up
ENSG00000228701	TNKS2-AS1	lncRNA	-1.84527	3.71e-50	8.85e-49	down
ENSG00000206195	DUXAP8	lncRNA	2.6435	4.01e-50	9.56e-49	up
ENSG00000180543	TSPYL5	protein coding	-1.8587	4.28e-50	1.02e-48	down
ENSG00000011376	LARS2	protein coding	-1.5477	4.75e-50	1.13e-48	down
ENSG00000128313	APOL5	protein coding	3.24026	4.78e-50	1.14e-48	up
ENSG00000197106	SLC6A17	protein coding	-2.89033	4.9e-50	1.16e-48	down
ENSG00000140107	SLC25A47	protein coding	-2.51704	5.22e-50	1.24e-48	down
ENSG00000183423	LRIT3	protein coding	-2.45132	5.28e-50	1.25e-48	down
ENSG00000125910	S1PR4	protein coding	1.68867	5.31e-50	1.26e-48	up
ENSG00000111729	CLEC4A	protein coding	1.61037	5.37e-50	1.27e-48	up
ENSG00000185811	IKZF1	protein coding	2.00705	5.66e-50	1.34e-48	up
ENSG00000169021	UQCRFS1	protein coding	-1.45162	5.8e-50	1.37e-48	down
ENSG00000021300	PLEKHB1	protein coding	-2.60988	6.4e-50	1.51e-48	down
ENSG00000259685	IDH2-DT	lncRNA	-3.20687	6.64e-50	1.57e-48	down
ENSG00000196747	H2AC13	protein coding	3.65502	6.68e-50	1.58e-48	up
ENSG00000196586	MYO6	protein coding	-1.3683	7.28e-50	1.72e-48	down
ENSG00000257803	PIGAP1	processed pseudogene	3.41846	7.33e-50	1.73e-48	up
ENSG00000134864	GGACT	protein coding	-2.36484	7.61e-50	1.8e-48	down
ENSG00000214215	C12orf74	protein coding	-2.26018	7.75e-50	1.83e-48	down
ENSG00000161544	CYGB	protein coding	1.8718	8.38e-50	1.98e-48	up
ENSG00000080511	RDH8	protein coding	-4.13082	8.86e-50	2.09e-48	down
ENSG00000169607	CKAP2L	protein coding	2.21643	1.06e-49	2.51e-48	up
ENSG00000119326	CTNNAL1	protein coding	-1.56346	1.08e-49	2.54e-48	down
ENSG00000231609	AC007098.1	lncRNA	2.17834	1.13e-49	2.67e-48	up
ENSG00000151623	NR3C2	protein coding	-2.20216	1.16e-49	2.73e-48	down
ENSG00000226780	AC244035.1	lncRNA	2.90751	1.16e-49	2.73e-48	up
ENSG00000116661	FBXO2	protein coding	-2.92128	1.2e-49	2.82e-48	down
ENSG00000198515	CNGA1	protein coding	-2.78375	1.21e-49	2.83e-48	down
ENSG00000245017	LINC02453	lncRNA	-1.59265	1.23e-49	2.88e-48	down
ENSG00000196735	HLA-DQA1	protein coding	2.12466	1.25e-49	2.93e-48	up
ENSG00000259246	HMGN2P47	processed pseudogene	2.89898	1.26e-49	2.96e-48	up
ENSG00000147443	DOK2	protein coding	1.79095	1.44e-49	3.36e-48	up
ENSG00000134121	CHL1	protein coding	-3.5172	1.48e-49	3.46e-48	down
ENSG00000225843	NIPA2P1	processed pseudogene	4.05607	1.5e-49	3.5e-48	up
ENSG00000258789	AL162171.1	lncRNA	-1.86803	1.51e-49	3.53e-48	down
ENSG00000228889	UBAC2-AS1	lncRNA	-1.39979	1.84e-49	4.3e-48	down
ENSG00000183150	GPR19	protein coding	2.05193	1.93e-49	4.5e-48	up
ENSG00000146859	TMEM140	protein coding	1.26687	1.96e-49	4.56e-48	up
ENSG00000234456	MAGI2-AS3	lncRNA	-1.69227	1.99e-49	4.63e-48	down
ENSG00000185515	BRCC3	protein coding	-1.22822	2.38e-49	5.54e-48	down
ENSG00000145103	ILDR1	protein coding	-2.24217	2.39e-49	5.56e-48	down
ENSG00000211829	TRDC	TR C gene	2.08049	2.45e-49	5.7e-48	up
ENSG00000166856	GPR182	protein coding	-2.5487	2.48e-49	5.76e-48	down
ENSG00000165140	FBP1	protein coding	-2.36286	2.66e-49	6.18e-48	down
ENSG00000184831	APOO	protein coding	-1.43542	2.83e-49	6.55e-48	down
ENSG00000136872	ALDOB	protein coding	-4.73165	3.01e-49	6.99e-48	down
ENSG00000089199	CHGB	protein coding	-3.96021	3.14e-49	7.28e-48	down
ENSG00000197471	SPN	protein coding	2.05941	3.17e-49	7.35e-48	up
ENSG00000204165	CXorf65	protein coding	3.0685	3.31e-49	7.67e-48	up
ENSG00000140988	RPS2	protein coding	1.26589	3.69e-49	8.54e-48	up
ENSG00000232352	SEMA3B-AS1	lncRNA	-3.15987	3.9e-49	9.01e-48	down
ENSG00000256039	LINC02446	lncRNA	3.11877	3.93e-49	9.08e-48	up
ENSG00000072818	ACAP1	protein coding	1.6376	4.45e-49	1.03e-47	up
ENSG00000139636	LMBR1L	protein coding	1.25262	4.87e-49	1.12e-47	up
ENSG00000010610	CD4	protein coding	1.71796	5.02e-49	1.16e-47	up
ENSG00000106397	PLOD3	protein coding	1.23494	5.35e-49	1.23e-47	up
ENSG00000225024	RPL37P11	processed pseudogene	3.63214	5.75e-49	1.32e-47	up
ENSG00000126787	DLGAP5	protein coding	2.33664	5.88e-49	1.35e-47	up
ENSG00000189334	S100A14	protein coding	-2.51314	5.92e-49	1.36e-47	down
ENSG00000137825	ITPKA	protein coding	3.39216	6.08e-49	1.4e-47	up
ENSG00000232629	HLA-DQB2	protein coding	2.6723	6.18e-49	1.42e-47	up
ENSG00000175489	LRRC25	protein coding	2.16254	6.46e-49	1.48e-47	up
ENSG00000227848	SUCLA2-AS1	lncRNA	-1.44224	6.65e-49	1.53e-47	down
ENSG00000128849	CGNL1	protein coding	-2.23957	6.9e-49	1.58e-47	down
ENSG00000169442	CD52	protein coding	1.99733	7.43e-49	1.7e-47	up
ENSG00000149506	ZP1	protein coding	4.2376	7.52e-49	1.72e-47	up
ENSG00000161048	NAPEPLD	protein coding	-1.32954	7.77e-49	1.78e-47	down
ENSG00000187474	FPR3	protein coding	2.16049	9.1e-49	2.08e-47	up
ENSG00000185156	MFSD6L	protein coding	-3.75606	9.18e-49	2.1e-47	down
ENSG00000146904	EPHA1	protein coding	-1.77741	9.33e-49	2.13e-47	down
ENSG00000170379	TCAF2	protein coding	1.45474	9.58e-49	2.19e-47	up
ENSG00000135127	BICDL1	protein coding	-2.2228	1e-48	2.28e-47	down
ENSG00000027644	INSRR	protein coding	-3.78047	1.02e-48	2.32e-47	down
ENSG00000064201	TSPAN32	protein coding	1.84481	1.13e-48	2.57e-47	up
ENSG00000172005	MAL	protein coding	-3.68392	1.2e-48	2.73e-47	down
ENSG00000092421	SEMA6A	protein coding	1.85775	1.34e-48	3.05e-47	up
ENSG00000154920	EME1	protein coding	1.93981	1.43e-48	3.25e-47	up
ENSG00000145439	CBR4	protein coding	-1.07773	1.53e-48	3.48e-47	down
ENSG00000123080	CDKN2C	protein coding	1.44647	1.6e-48	3.62e-47	up
ENSG00000179761	PIPOX	protein coding	-2.99092	1.61e-48	3.65e-47	down
ENSG00000173610	UGT2A1	protein coding	-4.7412	1.67e-48	3.77e-47	down
ENSG00000245688	AC008659.1	lncRNA	3.53853	1.72e-48	3.9e-47	up
ENSG00000107021	TBC1D13	protein coding	-1.08509	1.82e-48	4.12e-47	down
ENSG00000089327	FXYD5	protein coding	1.57395	1.84e-48	4.17e-47	up
ENSG00000206559	ZCWPW2	protein coding	-1.17912	2.34e-48	5.28e-47	down
ENSG00000167371	PRRT2	protein coding	2.31246	2.43e-48	5.49e-47	up
ENSG00000105289	TJP3	protein coding	-3.15776	3.06e-48	6.91e-47	down
ENSG00000236054	SYN3-AS1	lncRNA	-1.77776	3.06e-48	6.91e-47	down
ENSG00000186452	TMPRSS12	protein coding	-2.23373	3.66e-48	8.23e-47	down
ENSG00000226979	LTA	protein coding	2.50319	4.01e-48	9.01e-47	up
ENSG00000164976	MYORG	protein coding	-1.6277	4.04e-48	9.08e-47	down
ENSG00000248487	ABHD14A	protein coding	-1.1917	4.14e-48	9.31e-47	down
ENSG00000175305	CCNE2	protein coding	1.42621	4.74e-48	1.06e-46	up
ENSG00000234231	ANAPC1P4	transcribed unprocessed pseudogene	1.91291	5.26e-48	1.18e-46	up
ENSG00000261625	AP003071.4	lncRNA	-2.82784	5.52e-48	1.24e-46	down
ENSG00000154864	PIEZO2	protein coding	2.12901	5.63e-48	1.26e-46	up
ENSG00000167618	LAIR2	protein coding	3.17072	5.88e-48	1.32e-46	up
ENSG00000160838	LRRC71	protein coding	2.79478	6.02e-48	1.35e-46	up
ENSG00000006377	DLX6	protein coding	2.39636	6.09e-48	1.36e-46	up
ENSG00000164776	PHKG1	protein coding	1.67822	6.19e-48	1.38e-46	up
ENSG00000174938	SEZ6L2	protein coding	2.2236	6.2e-48	1.38e-46	up
ENSG00000142303	ADAMTS10	protein coding	2.01327	6.2e-48	1.39e-46	up
ENSG00000185813	PCYT2	protein coding	-1.50053	6.38e-48	1.42e-46	down
ENSG00000173261	PLAC8L1	protein coding	2.41185	6.59e-48	1.47e-46	up
ENSG00000111640	GAPDH	protein coding	1.28855	6.83e-48	1.52e-46	up
ENSG00000164129	NPY5R	protein coding	-2.58462	6.93e-48	1.54e-46	down
ENSG00000232395	AL138830.2	lncRNA	-1.92131	7.08e-48	1.57e-46	down
ENSG00000227598	Z94721.1	lncRNA	2.5959	7.08e-48	1.57e-46	up
ENSG00000112337	SLC17A2	protein coding	3.31222	7.24e-48	1.61e-46	up
ENSG00000261121	LINC02473	lncRNA	3.76784	7.67e-48	1.71e-46	up
ENSG00000167754	KLK5	protein coding	-3.54008	7.9e-48	1.76e-46	down
ENSG00000228970	UBTFL6	unprocessed pseudogene	2.55782	8.43e-48	1.87e-46	up
ENSG00000198721	ECI2	protein coding	-1.18079	8.5e-48	1.89e-46	down
ENSG00000024526	DEPDC1	protein coding	2.33011	9.42e-48	2.09e-46	up
ENSG00000176387	HSD11B2	protein coding	-3.0908	9.62e-48	2.13e-46	down
ENSG00000240915	AC120042.1	lncRNA	-1.73611	9.6e-48	2.13e-46	down
ENSG00000143353	LYPLAL1	protein coding	-1.06672	9.8e-48	2.17e-46	down
ENSG00000238121	LINC00426	lncRNA	2.37195	9.8e-48	2.17e-46	up
ENSG00000072133	RPS6KA6	protein coding	-3.18368	9.85e-48	2.18e-46	down
ENSG00000189410	SH2D5	protein coding	2.33102	1.06e-47	2.34e-46	up
ENSG00000253300	AC018541.1	lncRNA	-3.46361	1.07e-47	2.36e-46	down
ENSG00000196421	C20orf204	protein coding	1.94356	1.09e-47	2.41e-46	up
ENSG00000177692	DNAJC28	protein coding	-1.31754	1.11e-47	2.45e-46	down
ENSG00000159753	CARMIL2	protein coding	2.3838	1.11e-47	2.46e-46	up
ENSG00000134215	VAV3	protein coding	-1.56961	1.13e-47	2.5e-46	down
ENSG00000107593	PKD2L1	protein coding	3.14123	1.13e-47	2.5e-46	up
ENSG00000256262	USP30-AS1	lncRNA	2.24009	1.15e-47	2.54e-46	up
ENSG00000213967	ZNF726	protein coding	-1.7704	1.25e-47	2.75e-46	down
ENSG00000138472	GUCA1C	protein coding	-3.16865	1.31e-47	2.89e-46	down
ENSG00000134242	PTPN22	protein coding	1.95771	1.51e-47	3.32e-46	up
ENSG00000095203	EPB41L4B	protein coding	-3.82394	1.53e-47	3.37e-46	down
ENSG00000167995	BEST1	protein coding	1.71749	1.59e-47	3.48e-46	up
ENSG00000255046	AC069185.1	lncRNA	-1.69384	1.62e-47	3.57e-46	down
ENSG00000239587	AC018730.4	lncRNA	-1.89654	1.65e-47	3.62e-46	down
ENSG00000137285	TUBB2B	protein coding	-2.74308	1.71e-47	3.75e-46	down
ENSG00000185737	NRG3	protein coding	1.91396	1.71e-47	3.75e-46	up
ENSG00000243716	NPIPB5	protein coding	2.77174	1.76e-47	3.86e-46	up
ENSG00000178568	ERBB4	protein coding	-4.08889	1.84e-47	4.02e-46	down
ENSG00000169896	ITGAM	protein coding	1.90335	1.84e-47	4.02e-46	up
ENSG00000237637	FRY-AS1	lncRNA	-2.04827	1.87e-47	4.08e-46	down
ENSG00000164691	TAGAP	protein coding	1.85325	1.91e-47	4.17e-46	up
ENSG00000185862	EVI2B	protein coding	1.84965	2e-47	4.35e-46	up
ENSG00000203386	AC009499.1	lncRNA	-2.43252	2e-47	4.36e-46	down
ENSG00000172716	SLFN11	protein coding	1.57938	2.06e-47	4.48e-46	up
ENSG00000103490	PYCARD	protein coding	1.83769	2.18e-47	4.73e-46	up
ENSG00000230606	AC092683.1	lncRNA	2.54177	2.24e-47	4.87e-46	up
ENSG00000128340	RAC2	protein coding	1.9634	2.27e-47	4.94e-46	up
ENSG00000261105	LMO7-AS1	lncRNA	-2.68314	2.63e-47	5.72e-46	down
ENSG00000073350	LLGL2	protein coding	-1.42827	2.9e-47	6.28e-46	down
ENSG00000179715	PCED1B	protein coding	1.56145	2.89e-47	6.28e-46	up
ENSG00000176533	GNG7	protein coding	-1.55715	2.9e-47	6.29e-46	down
ENSG00000261496	RP13-514E23.1	sense overlapping	-1.38123	2.93e-47	6.36e-46	down
ENSG00000121743	GJA3	protein coding	-3.07557	3.09e-47	6.69e-46	down
ENSG00000168992	OR7E102P	unprocessed pseudogene	-2.35095	3.15e-47	6.82e-46	down
ENSG00000183918	SH2D1A	protein coding	2.39268	3.15e-47	6.82e-46	up
ENSG00000257894	AC027288.3	lncRNA	-2.80515	3.28e-47	7.09e-46	down
ENSG00000175662	TOM1L2	protein coding	-1.18766	3.36e-47	7.26e-46	down
ENSG00000260274	AC068338.2	lncRNA	-1.15959	3.46e-47	7.47e-46	down
ENSG00000065485	PDIA5	protein coding	1.6168	3.58e-47	7.74e-46	up
ENSG00000099953	MMP11	protein coding	1.90121	3.63e-47	7.83e-46	up
ENSG00000237595	LINC01275	lncRNA	2.39006	3.65e-47	7.87e-46	up
ENSG00000166428	PLD4	protein coding	2.19131	3.98e-47	8.57e-46	up
ENSG00000206341	HLA-H	unprocessed pseudogene	1.588	4.1e-47	8.84e-46	up
ENSG00000253301	LINC01606	lncRNA	-4.63225	4.22e-47	9.08e-46	down
ENSG00000233593	LINC02609	lncRNA	2.08978	4.36e-47	9.39e-46	up
ENSG00000214102	WEE2	protein coding	-1.83409	4.53e-47	9.74e-46	down
ENSG00000064195	DLX3	protein coding	-2.54513	4.91e-47	1.05e-45	down
ENSG00000235200	LINC01702	lncRNA	-2.94312	5.11e-47	1.1e-45	down
ENSG00000168447	SCNN1B	protein coding	-4.31042	5.29e-47	1.14e-45	down
ENSG00000023228	NDUFS1	protein coding	-1.32863	5.33e-47	1.14e-45	down
ENSG00000255435	AP001267.3	lncRNA	-1.32389	5.43e-47	1.16e-45	down
ENSG00000163586	FABP1	protein coding	-4.56055	5.59e-47	1.2e-45	down
ENSG00000129195	PIMREG	protein coding	2.1884	5.63e-47	1.21e-45	up
ENSG00000126860	EVI2A	protein coding	1.80544	5.89e-47	1.26e-45	up
ENSG00000143185	XCL2	protein coding	2.41063	6.08e-47	1.3e-45	up
ENSG00000169228	RAB24	protein coding	1.46661	6.16e-47	1.32e-45	up
ENSG00000237649	KIFC1	protein coding	1.84547	6.33e-47	1.35e-45	up
ENSG00000125375	DMAC2L	protein coding	-1.20845	6.35e-47	1.36e-45	down
ENSG00000182674	KCNB2	protein coding	-2.40167	6.54e-47	1.4e-45	down
ENSG00000121594	CD80	protein coding	2.31801	6.94e-47	1.48e-45	up
ENSG00000174574	AKIRIN1	protein coding	-1.2517	7.25e-47	1.55e-45	down
ENSG00000151117	TMEM86A	protein coding	-1.56251	8.1e-47	1.72e-45	down
ENSG00000165807	PPP1R36	protein coding	-2.83245	8.47e-47	1.8e-45	down
ENSG00000239405	TMED10P2	processed pseudogene	-2.29258	9.11e-47	1.94e-45	down
ENSG00000129673	AANAT	protein coding	2.41717	9.13e-47	1.94e-45	up
ENSG00000178297	TMPRSS9	protein coding	2.47902	9.36e-47	1.99e-45	up
ENSG00000222009	BTBD19	protein coding	1.80708	1.07e-46	2.27e-45	up
ENSG00000242114	MTFP1	protein coding	1.39186	1.17e-46	2.49e-45	up
ENSG00000118193	KIF14	protein coding	2.25839	1.19e-46	2.53e-45	up
ENSG00000130720	FIBCD1	protein coding	4.15118	1.23e-46	2.6e-45	up
ENSG00000117643	MAN1C1	protein coding	-2.37198	1.25e-46	2.65e-45	down
ENSG00000164935	DCSTAMP	protein coding	2.87816	1.27e-46	2.68e-45	up
ENSG00000138834	MAPK8IP3	protein coding	1.90727	1.29e-46	2.72e-45	up
ENSG00000143382	ADAMTSL4	protein coding	1.99621	1.35e-46	2.85e-45	up
ENSG00000114779	ABHD14B	protein coding	-1.00325	1.37e-46	2.88e-45	down
ENSG00000154975	CA10	protein coding	-4.87569	1.4e-46	2.95e-45	down
ENSG00000256064	AC063926.1	lncRNA	-1.66413	1.45e-46	3.06e-45	down
ENSG00000175920	DOK7	protein coding	-2.80168	1.54e-46	3.24e-45	down
ENSG00000123131	PRDX4	protein coding	1.24178	1.83e-46	3.85e-45	up
ENSG00000256660	CLEC12B	protein coding	3.22954	1.83e-46	3.85e-45	up
ENSG00000156265	MAP3K7CL	protein coding	1.94909	1.86e-46	3.9e-45	up
ENSG00000105048	TNNT1	protein coding	4.3798	1.85e-46	3.9e-45	up
ENSG00000169031	COL4A3	protein coding	-2.13006	2.13e-46	4.46e-45	down
ENSG00000049089	COL9A2	protein coding	-2.41547	2.36e-46	4.94e-45	down
ENSG00000222041	CYTOR	lncRNA	1.60409	2.39e-46	5.01e-45	up
ENSG00000144677	CTDSPL	protein coding	-1.3559	2.52e-46	5.27e-45	down
ENSG00000250436	LINC02499	lncRNA	-3.5006	2.58e-46	5.41e-45	down
ENSG00000088325	TPX2	protein coding	2.18201	2.84e-46	5.95e-45	up
ENSG00000180539	C9orf139	lncRNA	2.14978	2.86e-46	5.99e-45	up
ENSG00000254528	AP000757.1	lncRNA	-3.06019	2.94e-46	6.15e-45	down
ENSG00000164946	FREM1	protein coding	-3.53206	2.96e-46	6.18e-45	down
ENSG00000101425	BPI	protein coding	-2.55025	3.08e-46	6.43e-45	down
ENSG00000261253	AC137932.2	lncRNA	2.03806	3.55e-46	7.41e-45	up
ENSG00000133026	MYH10	protein coding	-1.88015	3.58e-46	7.48e-45	down
ENSG00000188599	NPIPP1	transcribed unprocessed pseudogene	1.83818	3.69e-46	7.68e-45	up
ENSG00000137561	TTPA	protein coding	-3.39172	3.78e-46	7.88e-45	down
ENSG00000254507	DEFB131E	transcribed processed pseudogene	3.1668	4.05e-46	8.43e-45	up
ENSG00000143554	SLC27A3	protein coding	1.34251	4.16e-46	8.65e-45	up
ENSG00000180448	ARHGAP45	protein coding	1.35977	4.22e-46	8.78e-45	up
ENSG00000226812	AL117382.1	lncRNA	-2.81146	4.89e-46	1.02e-44	down
ENSG00000130701	RBBP8NL	protein coding	-3.81839	5.07e-46	1.05e-44	down
ENSG00000234492	RPL34-DT	lncRNA	-1.57475	5.04e-46	1.05e-44	down
ENSG00000255717	SNHG1	lncRNA	1.46156	5.95e-46	1.23e-44	up
ENSG00000171357	LURAP1	protein coding	-1.97866	6.12e-46	1.27e-44	down
ENSG00000163630	SYNPR	protein coding	-2.19933	6.3e-46	1.3e-44	down
ENSG00000174791	RIN1	protein coding	1.82557	6.28e-46	1.3e-44	up
ENSG00000177464	GPR4	protein coding	1.79688	7.07e-46	1.46e-44	up
ENSG00000148908	RGS10	protein coding	1.48592	7.13e-46	1.47e-44	up
ENSG00000197457	STMN3	protein coding	1.98383	7.28e-46	1.5e-44	up
ENSG00000213139	CRYGS	protein coding	1.92212	7.31e-46	1.51e-44	up
ENSG00000229671	LINC01150	lncRNA	2.19791	7.42e-46	1.53e-44	up
ENSG00000257542	OR7E47P	transcribed unprocessed pseudogene	2.38312	7.71e-46	1.59e-44	up
ENSG00000197696	NMB	protein coding	2.33628	8.23e-46	1.7e-44	up
ENSG00000140451	PIF1	protein coding	2.14029	8.82e-46	1.82e-44	up
ENSG00000105372	RPS19	protein coding	1.23583	9.19e-46	1.89e-44	up
ENSG00000255303	OR5BA1P	transcribed unprocessed pseudogene	3.18786	1.11e-45	2.28e-44	up
ENSG00000171160	MORN4	protein coding	-1.17162	1.13e-45	2.32e-44	down
ENSG00000091972	CD200	protein coding	1.55261	1.13e-45	2.33e-44	up
ENSG00000131771	PPP1R1B	protein coding	-3.93086	1.23e-45	2.52e-44	down
ENSG00000127324	TSPAN8	protein coding	-4.1198	1.23e-45	2.53e-44	down
ENSG00000152049	KCNE4	protein coding	1.86171	1.33e-45	2.73e-44	up
ENSG00000140090	SLC24A4	protein coding	1.58345	1.47e-45	3.02e-44	up
ENSG00000094804	CDC6	protein coding	1.87879	1.55e-45	3.19e-44	up
ENSG00000251518	LINC02110	lncRNA	-1.93709	1.59e-45	3.27e-44	down
ENSG00000173442	EHBP1L1	protein coding	1.30615	1.63e-45	3.35e-44	up
ENSG00000145014	TMEM44	protein coding	1.59442	1.67e-45	3.41e-44	up
ENSG00000109805	NCAPG	protein coding	2.04606	1.81e-45	3.71e-44	up
ENSG00000176753	C15orf56	lncRNA	-3.46214	1.83e-45	3.73e-44	down
ENSG00000165078	CPA6	protein coding	2.26777	1.84e-45	3.75e-44	up
ENSG00000229407	AL359853.1	lncRNA	2.81689	1.85e-45	3.78e-44	up
ENSG00000162877	PM20D1	protein coding	-2.95432	2.04e-45	4.16e-44	down
ENSG00000129250	KIF1C	protein coding	-1.10155	2.11e-45	4.31e-44	down
ENSG00000251008	ORAOV1P1	processed pseudogene	2.39375	2.14e-45	4.36e-44	up
ENSG00000162598	C1orf87	protein coding	-3.01419	2.54e-45	5.17e-44	down
ENSG00000228322	AL162419.1	lncRNA	-1.91651	2.65e-45	5.4e-44	down
ENSG00000253361	AC069120.1	lncRNA	-2.88281	2.7e-45	5.49e-44	down
ENSG00000111110	PPM1H	protein coding	-2.13594	2.73e-45	5.56e-44	down
ENSG00000154102	C16orf74	protein coding	2.80988	2.79e-45	5.67e-44	up
ENSG00000168306	ACOX2	protein coding	-1.89961	2.92e-45	5.94e-44	down
ENSG00000114455	HHLA2	protein coding	3.0808	3.01e-45	6.1e-44	up
ENSG00000220161	LINC02076	lncRNA	2.70659	3.09e-45	6.27e-44	up
ENSG00000258986	TMEM179	protein coding	3.81559	3.48e-45	7.05e-44	up
ENSG00000100490	CDKL1	protein coding	-1.70626	3.78e-45	7.64e-44	down
ENSG00000143891	GALM	protein coding	-1.27702	3.87e-45	7.82e-44	down
ENSG00000241316	SUCLG2-AS1	lncRNA	-1.74287	3.89e-45	7.86e-44	down
ENSG00000091483	FH	protein coding	-1.09118	3.91e-45	7.9e-44	down
ENSG00000167100	SAMD14	protein coding	1.50341	3.99e-45	8.05e-44	up
ENSG00000117054	ACADM	protein coding	-1.59495	4.18e-45	8.43e-44	down
ENSG00000235602	POU5F1P3	processed pseudogene	2.40513	4.31e-45	8.68e-44	up
ENSG00000135951	TSGA10	protein coding	-1.28476	4.33e-45	8.73e-44	down
ENSG00000018607	ZNF806	transcribed unprocessed pseudogene	-1.61649	4.71e-45	9.48e-44	down
ENSG00000227373	RABGAP1L-DT	lncRNA	-1.57413	4.8e-45	9.66e-44	down
ENSG00000175198	PCCA	protein coding	-1.55657	4.87e-45	9.81e-44	down
ENSG00000198569	SLC34A3	protein coding	-3.38444	5.03e-45	1.01e-43	down
ENSG00000241135	LINC00881	lncRNA	2.93135	5.01e-45	1.01e-43	up
ENSG00000130427	EPO	protein coding	4.82596	5.39e-45	1.08e-43	up
ENSG00000246366	LACTB2-AS1	lncRNA	1.80355	5.42e-45	1.09e-43	up
ENSG00000151834	GABRA2	protein coding	-5.02733	5.56e-45	1.11e-43	down
ENSG00000160781	PAQR6	protein coding	2.41661	5.61e-45	1.12e-43	up
ENSG00000157103	SLC6A1	protein coding	2.10855	5.79e-45	1.16e-43	up
ENSG00000238517	MIR1270	miRNA	3.0003	6.2e-45	1.24e-43	up
ENSG00000164932	CTHRC1	protein coding	2.9205	6.28e-45	1.26e-43	up
ENSG00000182107	TMEM30B	protein coding	-3.2103	6.87e-45	1.37e-43	down
ENSG00000231443	AC124944.1	processed pseudogene	2.6745	7e-45	1.4e-43	up
ENSG00000224137	LINC01857	lncRNA	2.81702	7.26e-45	1.45e-43	up
ENSG00000083123	BCKDHB	protein coding	-1.43498	8.05e-45	1.6e-43	down
ENSG00000106069	CHN2	protein coding	-1.75733	8.16e-45	1.63e-43	down
ENSG00000224003	YES1P1	processed pseudogene	2.71979	8.18e-45	1.63e-43	up
ENSG00000008517	IL32	protein coding	1.84477	8.23e-45	1.64e-43	up
ENSG00000185100	ADSS1	protein coding	2.36714	8.3e-45	1.65e-43	up
ENSG00000168803	ADAL	protein coding	-1.17964	8.47e-45	1.69e-43	down
ENSG00000261276	AP003071.3	lncRNA	-1.59389	8.64e-45	1.72e-43	down
ENSG00000112984	KIF20A	protein coding	2.24673	9.46e-45	1.88e-43	up
ENSG00000149380	P4HA3	protein coding	2.59999	9.53e-45	1.89e-43	up
ENSG00000146352	CLVS2	protein coding	3.69818	9.58e-45	1.9e-43	up
ENSG00000234741	GAS5	lncRNA	1.52242	9.61e-45	1.91e-43	up
ENSG00000051341	POLQ	protein coding	2.03249	9.67e-45	1.92e-43	up
ENSG00000161929	SCIMP	protein coding	1.90012	1.04e-44	2.07e-43	up
ENSG00000247699	FABP6-AS1	lncRNA	3.62305	1.19e-44	2.35e-43	up
ENSG00000223552	CCR5AS	lncRNA	2.00925	1.25e-44	2.47e-43	up
ENSG00000186790	FOXE3	protein coding	-1.91725	1.28e-44	2.54e-43	down
ENSG00000158457	TSPAN33	protein coding	-1.75143	1.33e-44	2.63e-43	down
ENSG00000204511	MCCD1	protein coding	-4.58609	1.41e-44	2.78e-43	down
ENSG00000239998	LILRA2	protein coding	1.82311	1.47e-44	2.9e-43	up
ENSG00000220008	LINGO3	protein coding	2.36282	1.47e-44	2.9e-43	up
ENSG00000256948	AC026369.3	lncRNA	3.14764	1.49e-44	2.93e-43	up
ENSG00000174808	BTC	protein coding	-2.0239	1.68e-44	3.3e-43	down
ENSG00000110446	SLC15A3	protein coding	1.49327	1.82e-44	3.57e-43	up
ENSG00000160325	CACFD1	protein coding	-1.18089	1.83e-44	3.59e-43	down
ENSG00000173548	SNX33	protein coding	1.20147	1.85e-44	3.64e-43	up
ENSG00000205426	KRT81	protein coding	3.09597	1.9e-44	3.74e-43	up
ENSG00000153130	SCOC	protein coding	-1.21602	1.92e-44	3.76e-43	down
ENSG00000198948	MFAP3L	protein coding	-1.89442	2.22e-44	4.36e-43	down
ENSG00000187037	GPR141	protein coding	2.24736	2.38e-44	4.64e-43	up
ENSG00000177570	SAMD12	protein coding	-2.11344	2.5e-44	4.89e-43	down
ENSG00000185507	IRF7	protein coding	1.54592	2.57e-44	5.02e-43	up
ENSG00000150361	KLHL1	protein coding	-2.76477	2.67e-44	5.21e-43	down
ENSG00000250634	LINC01182	lncRNA	-2.08103	2.82e-44	5.49e-43	down
ENSG00000237797	MACORIS	lncRNA	1.78836	2.85e-44	5.54e-43	up
ENSG00000215270	TOMM40P2	processed pseudogene	2.75606	2.95e-44	5.73e-43	up
ENSG00000205669	ACOT6	protein coding	-2.30249	3e-44	5.84e-43	down
ENSG00000232080	AL662789.1	lncRNA	-2.15502	3.18e-44	6.17e-43	down
ENSG00000235736	AL031275.1	lncRNA	-2.16815	3.22e-44	6.26e-43	down
ENSG00000125850	OVOL2	protein coding	-3.71229	3.23e-44	6.27e-43	down
ENSG00000165678	GHITM	protein coding	-1.14566	3.24e-44	6.29e-43	down
ENSG00000148123	PLPPR1	protein coding	-4.46716	3.24e-44	6.3e-43	down
ENSG00000092051	JPH4	protein coding	-1.75701	3.29e-44	6.38e-43	down
ENSG00000257588	AC025154.2	lncRNA	-4.00556	3.43e-44	6.64e-43	down
ENSG00000101004	NINL	protein coding	-1.36105	3.51e-44	6.8e-43	down
ENSG00000102981	PARD6A	protein coding	-1.53182	3.63e-44	7.04e-43	down
ENSG00000111788	AC009533.1	unprocessed pseudogene	2.17826	3.71e-44	7.18e-43	up
ENSG00000167114	SLC27A4	protein coding	-1.22011	3.88e-44	7.51e-43	down
ENSG00000141068	KSR1	protein coding	1.81145	3.88e-44	7.51e-43	up
ENSG00000103326	CAPN15	protein coding	1.13166	4.13e-44	7.98e-43	up
ENSG00000117091	CD48	protein coding	1.90146	4.18e-44	8.08e-43	up
ENSG00000182255	KCNA4	protein coding	-2.88195	4.21e-44	8.13e-43	down
ENSG00000132205	EMILIN2	protein coding	1.53324	4.23e-44	8.17e-43	up
ENSG00000139112	GABARAPL1	protein coding	-1.7017	4.31e-44	8.32e-43	down
ENSG00000076258	FMO4	protein coding	-1.45959	4.43e-44	8.54e-43	down
ENSG00000010327	STAB1	protein coding	1.5823	4.59e-44	8.84e-43	up
ENSG00000181652	ATG9B	protein coding	2.67535	4.62e-44	8.9e-43	up
ENSG00000254503	AC010319.1	processed pseudogene	1.85568	4.65e-44	8.96e-43	up
ENSG00000149257	SERPINH1	protein coding	1.41058	4.88e-44	9.39e-43	up
ENSG00000057468	MSH4	protein coding	2.60972	5e-44	9.6e-43	up
ENSG00000230551	AC021078.1	lncRNA	1.62569	5.26e-44	1.01e-42	up
ENSG00000140030	GPR65	protein coding	1.7796	5.65e-44	1.08e-42	up
[truncated: 4,552 more rows]
