# Supplementary material for: Identification and Validation of the Prognostic Panel in Clear Cell Renal Cell Carcinoma Based on Resting Mast Cells for Prediction of Distant Metastasis and Immunotherapy Response
Source: Cells. 2023 Jan 1;12(1):180. doi: 10.3390/cells12010180 (PMC9818872; doi:10.3390/cells12010180)
Supplement: Supplementary file 1 [file cells-12-00180-s001.zip › Supplementary Tables/TableS2.xls]

## Sheet: Sheet1
Table S2. Number of genes in the 12 co-expression modules.
Module colors	Gene frequency
Black	394
Blue	701
Brown	552
Green	440
Greenyellow	184
Grey	1700
Magenta	293
Pink	372
Purple	271
Red	405
Turquoise	739
Yellow	499
