# Supplementary material for: Identification and Validation of the Prognostic Panel in Clear Cell Renal Cell Carcinoma Based on Resting Mast Cells for Prediction of Distant Metastasis and Immunotherapy Response
Source: Cells. 2023 Jan 1;12(1):180. doi: 10.3390/cells12010180 (PMC9818872; doi:10.3390/cells12010180)
Supplement: Supplementary file 1 [file cells-12-00180-s001.zip › Supplementary Tables/TableS3.xls]

## Sheet: Sheet1
Table S3. Functional enrichment analysis of the resting mast cell-sensitive genes.
Category	ID	Description	GeneRatio	BgRatio	p.adjust	Count
BP	GO:0051251	positive regulation of lymphocyte activation	64/513	487/20870	6.98624e-25	64
BP	GO:0002253	activation of immune response	60/513	476/20870	1.84896e-22	60
BP	GO:0050851	antigen receptor-mediated signaling pathway	47/513	284/20870	2.29354e-22	47
BP	GO:0002429	immune response-activating cell surface receptor signaling pathway	51/513	369/20870	5.98589e-21	51
BP	GO:0002757	immune response-activating signal transduction	51/513	369/20870	5.98589e-21	51
BP	GO:0030217	T cell differentiation	45/513	297/20870	5.3981e-20	45
BP	GO:0050863	regulation of T cell activation	56/513	475/20870	6.78777e-20	56
BP	GO:1903131	mononuclear cell differentiation	56/513	494/20870	4.01105e-19	56
BP	GO:0002768	immune response-regulating cell surface receptor signaling pathway	53/513	444/20870	4.37988e-19	53
BP	GO:0030098	lymphocyte differentiation	51/513	418/20870	9.03632e-19	51
BP	GO:0050864	regulation of B cell activation	33/513	192/20870	3.38908e-16	33
BP	GO:1903037	regulation of leukocyte cell-cell adhesion	51/513	490/20870	8.1047e-16	51
BP	GO:0042113	B cell activation	41/513	331/20870	3.88453e-15	41
BP	GO:0050871	positive regulation of B cell activation	27/513	144/20870	4.04417e-14	27
BP	GO:0050853	B cell receptor signaling pathway	25/513	126/20870	1.25282e-13	25
BP	GO:0050870	positive regulation of T cell activation	39/513	344/20870	4.06125e-13	39
BP	GO:0070663	regulation of leukocyte proliferation	38/513	339/20870	1.28683e-12	38
BP	GO:1903039	positive regulation of leukocyte cell-cell adhesion	40/513	376/20870	1.35465e-12	40
BP	GO:0046632	alpha-beta T cell differentiation	24/513	128/20870	1.46382e-12	24
BP	GO:0043368	positive T cell selection	15/513	39/20870	1.46467e-12	15
BP	GO:0019724	B cell mediated immunity	37/513	325/20870	1.46467e-12	37
BP	GO:0006909	phagocytosis	37/513	331/20870	2.49933e-12	37
BP	GO:0006911	phagocytosis, engulfment	23/513	122/20870	3.90974e-12	23
BP	GO:0070661	leukocyte proliferation	41/513	414/20870	5.31216e-12	41
BP	GO:0045619	regulation of lymphocyte differentiation	29/513	209/20870	6.4933e-12	29
BP	GO:0045058	T cell selection	16/513	52/20870	8.81939e-12	16
BP	GO:0046631	alpha-beta T cell activation	29/513	213/20870	9.90091e-12	29
BP	GO:0050670	regulation of lymphocyte proliferation	35/513	317/20870	1.49243e-11	35
BP	GO:0099024	plasma membrane invagination	23/513	131/20870	1.52666e-11	23
BP	GO:0032944	regulation of mononuclear cell proliferation	35/513	319/20870	1.68e-11	35
BP	GO:0002697	regulation of immune effector process	44/513	495/20870	2.12674e-11	44
BP	GO:0046651	lymphocyte proliferation	38/513	381/20870	2.85464e-11	38
BP	GO:0022409	positive regulation of cell-cell adhesion	41/513	442/20870	3.42893e-11	41
BP	GO:0032943	mononuclear cell proliferation	38/513	384/20870	3.43401e-11	38
BP	GO:0045580	regulation of T cell differentiation	26/513	180/20870	3.73644e-11	26
BP	GO:0016064	immunoglobulin mediated immune response	34/513	315/20870	5.0554e-11	34
BP	GO:0042098	T cell proliferation	32/513	281/20870	5.60822e-11	32
BP	GO:0010324	membrane invagination	23/513	141/20870	5.87752e-11	23
BP	GO:0006959	humoral immune response	37/513	386/20870	1.62488e-10	37
BP	GO:0050900	leukocyte migration	39/513	428/20870	1.91138e-10	39
BP	GO:0002440	production of molecular mediator of immune response	41/513	472/20870	2.3413e-10	41
BP	GO:0042129	regulation of T cell proliferation	29/513	253/20870	5.2271e-10	29
BP	GO:0050852	T cell receptor signaling pathway	24/513	174/20870	6.80976e-10	24
BP	GO:0006910	phagocytosis, recognition	18/513	93/20870	8.53928e-10	18
BP	GO:0002831	regulation of response to biotic stimulus	40/513	480/20870	1.44753e-09	40
BP	GO:1902105	regulation of leukocyte differentiation	33/513	343/20870	2.04579e-09	33
BP	GO:0002455	humoral immune response mediated by circulating immunoglobulin	21/513	139/20870	2.19467e-09	21
BP	GO:0006958	complement activation, classical pathway	19/513	112/20870	2.37374e-09	19
BP	GO:0070665	positive regulation of leukocyte proliferation	25/513	204/20870	3.0604e-09	25
BP	GO:0071674	mononuclear cell migration	27/513	242/20870	4.43969e-09	27
BP	GO:0009615	response to virus	36/513	420/20870	6.16591e-09	36
BP	GO:0045088	regulation of innate immune response	32/513	340/20870	6.44459e-09	32
BP	GO:0002456	T cell mediated immunity	23/513	179/20870	6.53667e-09	23
BP	GO:0051607	defense response to virus	30/513	306/20870	8.80147e-09	30
BP	GO:0140546	defense response to symbiont	30/513	306/20870	8.80147e-09	30
BP	GO:0043367	CD4-positive, alpha-beta T cell differentiation	17/513	95/20870	9.30315e-09	17
BP	GO:0002703	regulation of leukocyte mediated immunity	33/513	371/20870	1.31591e-08	33
BP	GO:0006956	complement activation	20/513	141/20870	1.68823e-08	20
BP	GO:0002292	T cell differentiation involved in immune response	16/513	87/20870	2.01147e-08	16
BP	GO:0050671	positive regulation of lymphocyte proliferation	23/513	191/20870	2.15242e-08	23
BP	GO:0032946	positive regulation of mononuclear cell proliferation	23/513	192/20870	2.3511e-08	23
BP	GO:0050777	negative regulation of immune response	29/513	301/20870	2.3557e-08	29
BP	GO:0042742	defense response to bacterium	35/513	423/20870	2.3557e-08	35
BP	GO:0002285	lymphocyte activation involved in immune response	25/513	227/20870	2.3557e-08	25
BP	GO:0002377	immunoglobulin production	29/513	308/20870	3.93869e-08	29
BP	GO:0002706	regulation of lymphocyte mediated immunity	29/513	311/20870	4.86393e-08	29
BP	GO:0051250	negative regulation of lymphocyte activation	24/513	218/20870	5.08512e-08	24
BP	GO:0022408	negative regulation of cell-cell adhesion	26/513	255/20870	5.31664e-08	26
BP	GO:0002287	alpha-beta T cell activation involved in immune response	15/513	81/20870	5.48514e-08	15
BP	GO:0002293	alpha-beta T cell differentiation involved in immune response	15/513	81/20870	5.48514e-08	15
BP	GO:0002366	leukocyte activation involved in immune response	29/513	316/20870	6.54936e-08	29
BP	GO:0002263	cell activation involved in immune response	29/513	320/20870	8.6371e-08	29
BP	GO:0032609	interferon-gamma production	21/513	173/20870	8.82187e-08	21
BP	GO:0032649	regulation of interferon-gamma production	21/513	173/20870	8.82187e-08	21
BP	GO:0072676	lymphocyte migration	19/513	144/20870	1.2684e-07	19
BP	GO:0002695	negative regulation of leukocyte activation	25/513	249/20870	1.35881e-07	25
BP	GO:0030595	leukocyte chemotaxis	26/513	268/20870	1.35881e-07	26
BP	GO:0050868	negative regulation of T cell activation	20/513	164/20870	1.87961e-07	20
BP	GO:1903038	negative regulation of leukocyte cell-cell adhesion	21/513	183/20870	2.30208e-07	21
BP	GO:1903706	regulation of hemopoiesis	34/513	444/20870	2.45166e-07	34
BP	GO:0035710	CD4-positive, alpha-beta T cell activation	18/513	135/20870	2.59984e-07	18
BP	GO:0008037	cell recognition	24/513	239/20870	2.6381e-07	24
BP	GO:0002286	T cell activation involved in immune response	18/513	137/20870	3.21731e-07	18
BP	GO:0042102	positive regulation of T cell proliferation	19/513	154/20870	3.51173e-07	19
BP	GO:0002294	CD4-positive, alpha-beta T cell differentiation involved in immune response	14/513	80/20870	3.51173e-07	14
BP	GO:0002685	regulation of leukocyte migration	24/513	248/20870	5.20388e-07	24
BP	GO:0050866	negative regulation of cell activation	25/513	272/20870	7.22317e-07	25
BP	GO:0043373	CD4-positive, alpha-beta T cell lineage commitment	8/513	21/20870	7.81508e-07	8
BP	GO:0002698	negative regulation of immune effector process	21/513	201/20870	1.08729e-06	21
BP	GO:0045621	positive regulation of lymphocyte differentiation	17/513	133/20870	1.17651e-06	17
BP	GO:0032729	positive regulation of interferon-gamma production	16/513	119/20870	1.42169e-06	16
BP	GO:0045582	positive regulation of T cell differentiation	16/513	119/20870	1.42169e-06	16
BP	GO:0002363	alpha-beta T cell lineage commitment	8/513	23/20870	1.68806e-06	8
BP	GO:0043369	CD4-positive or CD8-positive, alpha-beta T cell lineage commitment	8/513	23/20870	1.68806e-06	8
BP	GO:0072678	T cell migration	13/513	80/20870	2.693e-06	13
BP	GO:0002699	positive regulation of immune effector process	28/513	358/20870	2.99373e-06	28
BP	GO:0046634	regulation of alpha-beta T cell activation	18/513	160/20870	3.18e-06	18
BP	GO:0060326	cell chemotaxis	28/513	360/20870	3.29524e-06	28
BP	GO:0001906	cell killing	28/513	365/20870	4.34795e-06	28
BP	GO:0046637	regulation of alpha-beta T cell differentiation	13/513	84/20870	4.56423e-06	13
BP	GO:0002295	T-helper cell lineage commitment	7/513	18/20870	4.56423e-06	7
BP	GO:0031343	positive regulation of cell killing	15/513	114/20870	4.56423e-06	15
BP	GO:0002704	negative regulation of leukocyte mediated immunity	17/513	147/20870	4.56423e-06	17
BP	GO:0045066	regulatory T cell differentiation	11/513	58/20870	4.86459e-06	11
BP	GO:0007162	negative regulation of cell adhesion	28/513	371/20870	5.7445e-06	28
BP	GO:0001909	leukocyte mediated cytotoxicity	24/513	285/20870	5.96689e-06	24
BP	GO:0002819	regulation of adaptive immune response	23/513	268/20870	7.60376e-06	23
BP	GO:0002228	natural killer cell mediated immunity	20/513	212/20870	1.02755e-05	20
BP	GO:0002360	T cell lineage commitment	8/513	29/20870	1.10333e-05	8
BP	GO:0072539	T-helper 17 cell differentiation	8/513	29/20870	1.10333e-05	8
BP	GO:0043370	regulation of CD4-positive, alpha-beta T cell differentiation	11/513	63/20870	1.10333e-05	11
BP	GO:0002260	lymphocyte homeostasis	11/513	64/20870	1.29148e-05	11
BP	GO:0045089	positive regulation of innate immune response	20/513	216/20870	1.32594e-05	20
BP	GO:0042093	T-helper cell differentiation	12/513	78/20870	1.32594e-05	12
BP	GO:0002708	positive regulation of lymphocyte mediated immunity	20/513	219/20870	1.62542e-05	20
BP	GO:0072540	T-helper 17 cell lineage commitment	6/513	14/20870	1.66415e-05	6
BP	GO:1902107	positive regulation of leukocyte differentiation	19/513	200/20870	1.66527e-05	19
BP	GO:1903708	positive regulation of hemopoiesis	19/513	200/20870	1.66527e-05	19
BP	GO:0033077	T cell differentiation in thymus	12/513	80/20870	1.68531e-05	12
BP	GO:0002709	regulation of T cell mediated immunity	16/513	146/20870	1.91324e-05	16
BP	GO:0031341	regulation of cell killing	20/513	222/20870	1.91829e-05	20
BP	GO:0002832	negative regulation of response to biotic stimulus	19/513	204/20870	2.18178e-05	19
BP	GO:0002833	positive regulation of response to biotic stimulus	22/513	270/20870	2.916e-05	22
BP	GO:0002715	regulation of natural killer cell mediated immunity	16/513	151/20870	2.91937e-05	16
BP	GO:0042267	natural killer cell mediated cytotoxicity	19/513	209/20870	3.07714e-05	19
BP	GO:0050856	regulation of T cell receptor signaling pathway	9/513	45/20870	3.46763e-05	9
BP	GO:0002707	negative regulation of lymphocyte mediated immunity	15/513	137/20870	4.0834e-05	15
BP	GO:0019882	antigen processing and presentation	21/513	256/20870	4.42264e-05	21
BP	GO:0034341	response to interferon-gamma	17/513	176/20870	4.75971e-05	17
BP	GO:0031349	positive regulation of defense response	27/513	393/20870	4.79235e-05	27
BP	GO:0050798	activated T cell proliferation	10/513	61/20870	5.85244e-05	10
BP	GO:0002710	negative regulation of T cell mediated immunity	9/513	48/20870	5.86738e-05	9
BP	GO:0001912	positive regulation of leukocyte mediated cytotoxicity	13/513	107/20870	6.04651e-05	13
BP	GO:2000106	regulation of leukocyte apoptotic process	12/513	91/20870	6.13649e-05	12
BP	GO:0002705	positive regulation of leukocyte mediated immunity	20/513	241/20870	6.20301e-05	20
BP	GO:0002823	negative regulation of adaptive immune response based on somatic recombination of immune receptors built from immunoglobulin superfamily domains	11/513	77/20870	7.13883e-05	11
BP	GO:0007204	positive regulation of cytosolic calcium ion concentration	24/513	332/20870	7.13883e-05	24
BP	GO:0002822	regulation of adaptive immune response based on somatic recombination of immune receptors built from immunoglobulin superfamily domains	20/513	245/20870	7.7931e-05	20
BP	GO:0097530	granulocyte migration	16/513	164/20870	7.7931e-05	16
BP	GO:0001910	regulation of leukocyte mediated cytotoxicity	18/513	205/20870	8.62777e-05	18
BP	GO:0042269	regulation of natural killer cell mediated cytotoxicity	15/513	147/20870	8.93962e-05	15
BP	GO:0045581	negative regulation of T cell differentiation	9/513	51/20870	9.26742e-05	9
BP	GO:0045071	negative regulation of viral genome replication	10/513	65/20870	9.7473e-05	10
BP	GO:0043029	T cell homeostasis	8/513	39/20870	9.78163e-05	8
BP	GO:0045824	negative regulation of innate immune response	15/513	150/20870	0.00011173	15
BP	GO:0070664	negative regulation of leukocyte proliferation	14/513	133/20870	0.00012634	14
BP	GO:0046635	positive regulation of alpha-beta T cell activation	12/513	99/20870	0.000137201	12
BP	GO:0072538	T-helper 17 type immune response	8/513	41/20870	0.000141562	8
BP	GO:0002361	CD4-positive, CD25-positive, alpha-beta regulatory T cell differentiation	6/513	20/20870	0.000146577	6
BP	GO:0071887	leukocyte apoptotic process	13/513	117/20870	0.000146577	13
BP	GO:2000514	regulation of CD4-positive, alpha-beta T cell activation	12/513	100/20870	0.000148447	12
BP	GO:0045589	regulation of regulatory T cell differentiation	9/513	55/20870	0.000165841	9
BP	GO:0070098	chemokine-mediated signaling pathway	12/513	102/20870	0.000180245	12
BP	GO:0032613	interleukin-10 production	11/513	86/20870	0.000188721	11
BP	GO:0032653	regulation of interleukin-10 production	11/513	86/20870	0.000188721	11
BP	GO:0050854	regulation of antigen receptor-mediated signaling pathway	10/513	72/20870	0.000229511	10
BP	GO:0002688	regulation of leukocyte chemotaxis	14/513	142/20870	0.000250302	14
BP	GO:0046006	regulation of activated T cell proliferation	9/513	58/20870	0.000250302	9
BP	GO:0001776	leukocyte homeostasis	11/513	89/20870	0.000255423	11
BP	GO:0002820	negative regulation of adaptive immune response	11/513	89/20870	0.000255423	11
BP	GO:0050672	negative regulation of lymphocyte proliferation	13/513	124/20870	0.000258948	13
BP	GO:0032733	positive regulation of interleukin-10 production	8/513	45/20870	0.000267651	8
BP	GO:0032945	negative regulation of mononuclear cell proliferation	13/513	125/20870	0.000274911	13
BP	GO:0045620	negative regulation of lymphocyte differentiation	9/513	59/20870	0.000274911	9
BP	GO:0070228	regulation of lymphocyte apoptotic process	9/513	59/20870	0.000274911	9
BP	GO:0032623	interleukin-2 production	10/513	74/20870	0.000274911	10
BP	GO:0032663	regulation of interleukin-2 production	10/513	74/20870	0.000274911	10
BP	GO:0030101	natural killer cell activation	14/513	144/20870	0.000276172	14
BP	GO:0002701	negative regulation of production of molecular mediator of immune response	9/513	60/20870	0.000311025	9
BP	GO:0045061	thymic T cell selection	6/513	23/20870	0.000316139	6
BP	GO:0002687	positive regulation of leukocyte migration	15/513	166/20870	0.000325201	15
BP	GO:0051480	regulation of cytosolic calcium ion concentration	24/513	369/20870	0.000337838	24
BP	GO:0071346	cellular response to interferon-gamma	14/513	147/20870	0.000338788	14
BP	GO:0002700	regulation of production of molecular mediator of immune response	19/513	252/20870	0.000338788	19
BP	GO:1990868	response to chemokine	12/513	111/20870	0.000374612	12
BP	GO:1990869	cellular response to chemokine	12/513	111/20870	0.000374612	12
BP	GO:0002719	negative regulation of cytokine production involved in immune response	8/513	48/20870	0.000402006	8
BP	GO:0070227	lymphocyte apoptotic process	10/513	78/20870	0.000413832	10
BP	GO:0045059	positive thymic T cell selection	5/513	15/20870	0.000427152	5
BP	GO:0050792	regulation of viral process	17/513	214/20870	0.000464977	17
BP	GO:0032496	response to lipopolysaccharide	25/513	405/20870	0.000517029	25
BP	GO:0006968	cellular defense response	15/513	174/20870	0.000533631	15
BP	GO:2000406	positive regulation of T cell migration	7/513	37/20870	0.000547954	7
BP	GO:0048247	lymphocyte chemotaxis	10/513	81/20870	0.000559601	10
BP	GO:0050862	positive regulation of T cell receptor signaling pathway	5/513	16/20870	0.000589033	5
BP	GO:0045622	regulation of T-helper cell differentiation	8/513	51/20870	0.000605026	8
BP	GO:0042130	negative regulation of T cell proliferation	11/513	99/20870	0.000605026	11
BP	GO:0031348	negative regulation of defense response	23/513	360/20870	0.000609141	23
BP	GO:0070269	pyroptosis	6/513	26/20870	0.000609141	6
BP	GO:1903900	regulation of viral life cycle	16/513	198/20870	0.00061811	16
BP	GO:0043122	regulation of I-kappaB kinase/NF-kappaB signaling	20/513	290/20870	0.000673857	20
BP	GO:0031295	T cell costimulation	8/513	52/20870	0.000674604	8
BP	GO:2000404	regulation of T cell migration	8/513	52/20870	0.000674604	8
BP	GO:1990266	neutrophil migration	13/513	138/20870	0.000676804	13
BP	GO:0032703	negative regulation of interleukin-2 production	7/513	39/20870	0.000736293	7
BP	GO:0071621	granulocyte chemotaxis	13/513	140/20870	0.000779223	13
BP	GO:0071356	cellular response to tumor necrosis factor	19/513	271/20870	0.000814927	19
BP	GO:0031294	lymphocyte costimulation	8/513	54/20870	0.000870891	8
BP	GO:0042832	defense response to protozoan	6/513	28/20870	0.000907994	6
BP	GO:0071675	regulation of mononuclear cell migration	13/513	143/20870	0.000952851	13
BP	GO:1902622	regulation of neutrophil migration	7/513	41/20870	0.00100071	7
BP	GO:0050727	regulation of inflammatory response	26/513	451/20870	0.00101537	26
BP	GO:0001562	response to protozoan	6/513	29/20870	0.00109914	6
BP	GO:0097529	myeloid leukocyte migration	18/513	256/20870	0.00119537	18
BP	GO:0007249	I-kappaB kinase/NF-kappaB signaling	21/513	329/20870	0.00124074	21
BP	GO:0002237	response to molecule of bacterial origin	25/513	431/20870	0.00124873	25
BP	GO:0071222	cellular response to lipopolysaccharide	18/513	258/20870	0.00130179	18
BP	GO:0019835	cytolysis	7/513	44/20870	0.00153527	7
BP	GO:0045591	positive regulation of regulatory T cell differentiation	7/513	44/20870	0.00153527	7
BP	GO:2000401	regulation of lymphocyte migration	9/513	75/20870	0.00153527	9
BP	GO:0002690	positive regulation of leukocyte chemotaxis	11/513	111/20870	0.00154577	11
BP	GO:0045577	regulation of B cell differentiation	6/513	31/20870	0.00156476	6
BP	GO:0019883	antigen processing and presentation of endogenous antigen	10/513	93/20870	0.00159921	10
BP	GO:0001818	negative regulation of cytokine production	25/513	439/20870	0.00160846	25
BP	GO:0070383	DNA cytosine deamination	4/513	11/20870	0.00171099	4
BP	GO:0045069	regulation of viral genome replication	10/513	94/20870	0.00171099	10
BP	GO:0045954	positive regulation of natural killer cell mediated cytotoxicity	7/513	45/20870	0.00171099	7
BP	GO:2000515	negative regulation of CD4-positive, alpha-beta T cell activation	7/513	45/20870	0.00171099	7
BP	GO:0002821	positive regulation of adaptive immune response	14/513	174/20870	0.00172224	14
BP	GO:0032615	interleukin-12 production	10/513	95/20870	0.00184533	10
BP	GO:0032655	regulation of interleukin-12 production	10/513	95/20870	0.00184533	10
BP	GO:0048002	antigen processing and presentation of peptide antigen	15/513	199/20870	0.00202939	15
BP	GO:0002725	negative regulation of T cell cytokine production	5/513	21/20870	0.00205631	5
BP	GO:0048525	negative regulation of viral process	12/513	136/20870	0.00217694	12
BP	GO:0032611	interleukin-1 beta production	13/513	157/20870	0.00218281	13
BP	GO:0032651	regulation of interleukin-1 beta production	13/513	157/20870	0.00218281	13
BP	GO:2000403	positive regulation of lymphocyte migration	7/513	47/20870	0.00218281	7
BP	GO:0071219	cellular response to molecule of bacterial origin	18/513	271/20870	0.00220144	18
BP	GO:0032612	interleukin-1 production	14/513	179/20870	0.00221506	14
BP	GO:0032652	regulation of interleukin-1 production	14/513	179/20870	0.00221506	14
BP	GO:0010818	T cell chemotaxis	6/513	34/20870	0.00245372	6
BP	GO:0071353	cellular response to interleukin-4	6/513	34/20870	0.00245372	6
BP	GO:0002718	regulation of cytokine production involved in immune response	14/513	181/20870	0.0024578	14
BP	GO:0042454	ribonucleoside catabolic process	5/513	22/20870	0.00247445	5
BP	GO:0043371	negative regulation of CD4-positive, alpha-beta T cell differentiation	5/513	22/20870	0.00247445	5
BP	GO:0002367	cytokine production involved in immune response	14/513	183/20870	0.00272259	14
BP	GO:0001773	myeloid dendritic cell activation	6/513	35/20870	0.00281549	6
BP	GO:0002577	regulation of antigen processing and presentation	6/513	35/20870	0.00281549	6
BP	GO:0046641	positive regulation of alpha-beta T cell proliferation	6/513	35/20870	0.00281549	6
BP	GO:0034612	response to tumor necrosis factor	19/513	303/20870	0.00290529	19
BP	GO:0046638	positive regulation of alpha-beta T cell differentiation	8/513	66/20870	0.00305307	8
BP	GO:0006216	cytidine catabolic process	4/513	13/20870	0.00313151	4
BP	GO:0009972	cytidine deamination	4/513	13/20870	0.00313151	4
BP	GO:0016554	cytidine to uridine editing	4/513	13/20870	0.00313151	4
BP	GO:0046087	cytidine metabolic process	4/513	13/20870	0.00313151	4
BP	GO:0019079	viral genome replication	12/513	143/20870	0.00318082	12
BP	GO:0050921	positive regulation of chemotaxis	13/513	166/20870	0.00348694	13
BP	GO:0042100	B cell proliferation	10/513	104/20870	0.00349024	10
BP	GO:0030888	regulation of B cell proliferation	8/513	68/20870	0.00364365	8
BP	GO:0002323	natural killer cell activation involved in immune response	6/513	37/20870	0.00365429	6
BP	GO:0042092	type 2 immune response	6/513	37/20870	0.00365429	6
BP	GO:0070232	regulation of T cell apoptotic process	6/513	37/20870	0.00365429	6
BP	GO:0070670	response to interleukin-4	6/513	37/20870	0.00365429	6
BP	GO:0002483	antigen processing and presentation of endogenous peptide antigen	9/513	86/20870	0.00366259	9
BP	GO:0042088	T-helper 1 type immune response	7/513	52/20870	0.00370417	7
BP	GO:0071622	regulation of granulocyte chemotaxis	7/513	52/20870	0.00370417	7
BP	GO:0001913	T cell mediated cytotoxicity	10/513	106/20870	0.00393501	10
BP	GO:0002824	positive regulation of adaptive immune response based on somatic recombination of immune receptors built from immunoglobulin superfamily domains	13/513	169/20870	0.00397737	13
BP	GO:0002467	germinal center formation	4/513	14/20870	0.00405115	4
BP	GO:0043383	negative T cell selection	4/513	14/20870	0.00405115	4
BP	GO:2000516	positive regulation of CD4-positive, alpha-beta T cell activation	7/513	53/20870	0.00409859	7
BP	GO:0043123	positive regulation of I-kappaB kinase/NF-kappaB signaling	15/513	216/20870	0.00419745	15
BP	GO:0006213	pyrimidine nucleoside metabolic process	5/513	25/20870	0.00419745	5
BP	GO:0050691	regulation of defense response to virus by host	7/513	54/20870	0.00454102	7
BP	GO:0070231	T cell apoptotic process	7/513	54/20870	0.00454102	7
BP	GO:0032732	positive regulation of interleukin-1 production	10/513	109/20870	0.00476673	10
BP	GO:0071677	positive regulation of mononuclear cell migration	9/513	90/20870	0.00490806	9
BP	GO:0046639	negative regulation of alpha-beta T cell differentiation	5/513	26/20870	0.00494528	5
BP	GO:1901739	regulation of myoblast fusion	5/513	26/20870	0.00494528	5
BP	GO:0019885	antigen processing and presentation of endogenous peptide antigen via MHC class I	8/513	72/20870	0.00494528	8
BP	GO:0002369	T cell cytokine production	7/513	55/20870	0.00494528	7
BP	GO:0002507	tolerance induction	7/513	55/20870	0.00494528	7
BP	GO:0002724	regulation of T cell cytokine production	7/513	55/20870	0.00494528	7
BP	GO:0043320	natural killer cell degranulation	4/513	15/20870	0.00506659	4
BP	GO:0045006	DNA deamination	4/513	15/20870	0.00506659	4
BP	GO:0046131	pyrimidine ribonucleoside metabolic process	4/513	15/20870	0.00506659	4
BP	GO:0046133	pyrimidine ribonucleoside catabolic process	4/513	15/20870	0.00506659	4
BP	GO:0070234	positive regulation of T cell apoptotic process	4/513	15/20870	0.00506659	4
BP	GO:0071216	cellular response to biotic stimulus	18/513	296/20870	0.00527705	18
BP	GO:0009164	nucleoside catabolic process	5/513	27/20870	0.00573243	5
BP	GO:0050857	positive regulation of antigen receptor-mediated signaling pathway	5/513	27/20870	0.00573243	5
BP	GO:0032731	positive regulation of interleukin-1 beta production	9/513	95/20870	0.00694032	9
BP	GO:0032689	negative regulation of interferon-gamma production	7/513	59/20870	0.00737114	7
BP	GO:0050920	regulation of chemotaxis	16/513	255/20870	0.00761874	16
BP	GO:2000108	positive regulation of leukocyte apoptotic process	5/513	29/20870	0.00797213	5
BP	GO:0002717	positive regulation of natural killer cell mediated immunity	9/513	97/20870	0.00797213	9
BP	GO:0032829	regulation of CD4-positive, CD25-positive, alpha-beta regulatory T cell differentiation	4/513	17/20870	0.00814423	4
BP	GO:0032831	positive regulation of CD4-positive, CD25-positive, alpha-beta regulatory T cell differentiation	4/513	17/20870	0.00814423	4
BP	GO:0045869	negative regulation of single stranded viral RNA replication via double stranded DNA intermediate	4/513	17/20870	0.00814423	4
BP	GO:0046135	pyrimidine nucleoside catabolic process	4/513	17/20870	0.00814423	4
BP	GO:0030593	neutrophil chemotaxis	10/513	118/20870	0.0081891	10
BP	GO:0030890	positive regulation of B cell proliferation	6/513	44/20870	0.00823054	6
BP	GO:0032633	interleukin-4 production	6/513	44/20870	0.00823054	6
BP	GO:0032673	regulation of interleukin-4 production	6/513	44/20870	0.00823054	6
BP	GO:0043372	positive regulation of CD4-positive, alpha-beta T cell differentiation	6/513	44/20870	0.00823054	6
BP	GO:0002716	negative regulation of natural killer cell mediated immunity	9/513	98/20870	0.00830087	9
BP	GO:0019058	viral life cycle	21/513	390/20870	0.00852234	21
BP	GO:0046636	negative regulation of alpha-beta T cell activation	7/513	61/20870	0.00858262	7
BP	GO:0033209	tumor necrosis factor-mediated signaling pathway	10/513	120/20870	0.00908862	10
BP	GO:0006874	cellular calcium ion homeostasis	24/513	476/20870	0.00918147	24
BP	GO:0010819	regulation of T cell chemotaxis	4/513	18/20870	0.00982838	4
BP	GO:0045623	negative regulation of T-helper cell differentiation	4/513	18/20870	0.00982838	4
BP	GO:0070230	positive regulation of lymphocyte apoptotic process	4/513	18/20870	0.00982838	4
BP	GO:0032620	interleukin-17 production	6/513	46/20870	0.010135	6
BP	GO:0032660	regulation of interleukin-17 production	6/513	46/20870	0.010135	6
BP	GO:0032753	positive regulation of interleukin-4 production	5/513	31/20870	0.0102186	5
BP	GO:0050688	regulation of defense response to virus	8/513	82/20870	0.0105663	8
BP	GO:0002711	positive regulation of T cell mediated immunity	9/513	102/20870	0.0106501	9
BP	GO:1902106	negative regulation of leukocyte differentiation	10/513	123/20870	0.0106501	10
BP	GO:0002544	chronic inflammatory response	5/513	32/20870	0.0116407	5
BP	GO:0002828	regulation of type 2 immune response	5/513	32/20870	0.0116407	5
BP	GO:0034656	nucleobase-containing small molecule catabolic process	5/513	32/20870	0.0116407	5
BP	GO:2000319	regulation of T-helper 17 cell differentiation	4/513	19/20870	0.011819	4
BP	GO:0002474	antigen processing and presentation of peptide antigen via MHC class I	8/513	84/20870	0.012109	8
BP	GO:0055074	calcium ion homeostasis	24/513	488/20870	0.012295	24
BP	GO:2000116	regulation of cysteine-type endopeptidase activity	16/513	270/20870	0.0125653	16
BP	GO:0001959	regulation of cytokine-mediated signaling pathway	12/513	172/20870	0.0129744	12
BP	GO:0035456	response to interferon-beta	5/513	33/20870	0.0131855	5
BP	GO:1903707	negative regulation of hemopoiesis	10/513	127/20870	0.0131855	10
BP	GO:0036037	CD8-positive, alpha-beta T cell activation	6/513	49/20870	0.0135545	6
BP	GO:0001961	positive regulation of cytokine-mediated signaling pathway	7/513	67/20870	0.0139996	7
BP	GO:0045091	regulation of single stranded viral RNA replication via double stranded DNA intermediate	4/513	20/20870	0.014084	4
BP	GO:0002517	T cell tolerance induction	5/513	34/20870	0.014856	5
BP	GO:0042104	positive regulation of activated T cell proliferation	5/513	34/20870	0.014856	5
BP	GO:0007520	myoblast fusion	6/513	50/20870	0.014856	6
BP	GO:0019730	antimicrobial humoral response	11/513	152/20870	0.0149039	11
BP	GO:0002218	activation of innate immune response	7/513	68/20870	0.0150014	7
BP	GO:0050766	positive regulation of phagocytosis	8/513	88/20870	0.0156967	8
BP	GO:0016553	base conversion or substitution editing	4/513	21/20870	0.0166492	4
BP	GO:0046007	negative regulation of activated T cell proliferation	4/513	21/20870	0.0166492	4
BP	GO:0060142	regulation of syncytium formation by plasma membrane fusion	5/513	35/20870	0.0166505	5
BP	GO:2000107	negative regulation of leukocyte apoptotic process	6/513	52/20870	0.0178786	6
BP	GO:0002230	positive regulation of defense response to virus by host	5/513	36/20870	0.0186133	5
BP	GO:0009119	ribonucleoside metabolic process	5/513	36/20870	0.0186133	5
BP	GO:0036336	dendritic cell migration	5/513	36/20870	0.0186133	5
BP	GO:0046629	gamma-delta T cell activation	5/513	36/20870	0.0186133	5
BP	GO:0050858	negative regulation of antigen receptor-mediated signaling pathway	5/513	36/20870	0.0186133	5
BP	GO:0006925	inflammatory cell apoptotic process	4/513	22/20870	0.0194276	4
BP	GO:0039692	single stranded viral RNA replication via double stranded DNA intermediate	4/513	22/20870	0.0194276	4
BP	GO:0046640	regulation of alpha-beta T cell proliferation	6/513	54/20870	0.0212531	6
BP	GO:0001916	positive regulation of T cell mediated cytotoxicity	7/513	73/20870	0.0217508	7
BP	GO:0002604	regulation of dendritic cell antigen processing and presentation	3/513	11/20870	0.0217508	3
BP	GO:2000320	negative regulation of T-helper 17 cell differentiation	3/513	11/20870	0.0217508	3
BP	GO:0060759	regulation of response to cytokine stimulus	12/513	185/20870	0.0221695	12
BP	GO:0032740	positive regulation of interleukin-17 production	4/513	23/20870	0.0226643	4
BP	GO:0001914	regulation of T cell mediated cytotoxicity	8/513	94/20870	0.0226851	8
BP	GO:0072529	pyrimidine-containing compound catabolic process	5/513	38/20870	0.0230529	5
BP	GO:1901658	glycosyl compound catabolic process	5/513	38/20870	0.0230529	5
BP	GO:0060760	positive regulation of response to cytokine stimulus	7/513	75/20870	0.0248492	7
BP	GO:0000002	mitochondrial genome maintenance	4/513	24/20870	0.0261443	4
BP	GO:0035458	cellular response to interferon-beta	4/513	24/20870	0.0261443	4
BP	GO:0071636	positive regulation of transforming growth factor beta production	4/513	24/20870	0.0261443	4
BP	GO:0046633	alpha-beta T cell proliferation	6/513	57/20870	0.0270115	6
BP	GO:0045953	negative regulation of natural killer cell mediated cytotoxicity	8/513	97/20870	0.0270115	8
BP	GO:0050764	regulation of phagocytosis	9/513	119/20870	0.0270914	9
BP	GO:0038180	nerve growth factor signaling pathway	3/513	12/20870	0.0272817	3
BP	GO:0045060	negative thymic T cell selection	3/513	12/20870	0.0272817	3
BP	GO:0071888	macrophage apoptotic process	3/513	12/20870	0.0272817	3
BP	GO:0016032	viral process	23/513	495/20870	0.027935	23
BP	GO:0002274	myeloid leukocyte activation	15/513	270/20870	0.028968	15
BP	GO:0002437	inflammatory response to antigenic stimulus	8/513	99/20870	0.0300754	8
BP	GO:0051209	release of sequestered calcium ion into cytosol	9/513	122/20870	0.0314166	9
BP	GO:0060402	calcium ion transport into cytosol	11/513	170/20870	0.0322449	11
BP	GO:0051283	negative regulation of sequestering of calcium ion	9/513	123/20870	0.0329968	9
BP	GO:0050860	negative regulation of T cell receptor signaling pathway	4/513	26/20870	0.0338769	4
BP	GO:0051709	regulation of killing of cells of other organism	3/513	13/20870	0.0338769	3
BP	GO:0070486	leukocyte aggregation	3/513	13/20870	0.0338769	3
BP	GO:2000317	negative regulation of T-helper 17 type immune response	3/513	13/20870	0.0338769	3
BP	GO:0002418	immune response to tumor cell	5/513	42/20870	0.0340029	5
BP	GO:0051092	positive regulation of NF-kappaB transcription factor activity	12/513	197/20870	0.0344737	12
BP	GO:0051282	regulation of sequestering of calcium ion	9/513	125/20870	0.0360409	9
BP	GO:0032735	positive regulation of interleukin-12 production	6/513	61/20870	0.0361633	6
BP	GO:0030224	monocyte differentiation	5/513	43/20870	0.0373091	5
BP	GO:0043087	regulation of GTPase activity	19/513	391/20870	0.0374709	19
BP	GO:0002407	dendritic cell chemotaxis	4/513	27/20870	0.0381427	4
BP	GO:0032695	negative regulation of interleukin-12 production	4/513	27/20870	0.0381427	4
BP	GO:0001911	negative regulation of leukocyte mediated cytotoxicity	8/513	104/20870	0.0389769	8
BP	GO:0097553	calcium ion transmembrane import into cytosol	10/513	151/20870	0.0396684	10
BP	GO:0043299	leukocyte degranulation	7/513	83/20870	0.0403915	7
BP	GO:0002484	antigen processing and presentation of endogenous peptide antigen via MHC class I via ER pathway	5/513	44/20870	0.0403915	5
BP	GO:0002486	antigen processing and presentation of endogenous peptide antigen via MHC class I via ER pathway, TAP-independent	5/513	44/20870	0.0403915	5
BP	GO:0006586	indolalkylamine metabolic process	3/513	14/20870	0.0407839	3
BP	GO:0009116	nucleoside metabolic process	6/513	63/20870	0.0412539	6
BP	GO:0045655	regulation of monocyte differentiation	4/513	28/20870	0.0424024	4
BP	GO:1902624	positive regulation of neutrophil migration	4/513	28/20870	0.0424024	4
BP	GO:2000316	regulation of T-helper 17 type immune response	4/513	28/20870	0.0424024	4
BP	GO:0002381	immunoglobulin production involved in immunoglobulin-mediated immune response	10/513	153/20870	0.0424024	10
BP	GO:0051208	sequestering of calcium ion	9/513	129/20870	0.0424024	9
BP	GO:0010591	regulation of lamellipodium assembly	5/513	45/20870	0.0436241	5
BP	GO:0045576	mast cell activation	6/513	64/20870	0.0437976	6
BP	GO:0051056	regulation of small GTPase mediated signal transduction	17/513	342/20870	0.0452268	17
BP	GO:0000768	syncytium formation by plasma membrane fusion	6/513	65/20870	0.046839	6
BP	GO:0140253	cell-cell fusion	6/513	65/20870	0.046839	6
BP	GO:0031342	negative regulation of cell killing	8/513	108/20870	0.046839	8
BP	GO:0010528	regulation of transposition	4/513	29/20870	0.0470364	4
BP	GO:0010529	negative regulation of transposition	4/513	29/20870	0.0470364	4
BP	GO:0080111	DNA demethylation	4/513	29/20870	0.0470364	4
BP	GO:0048302	regulation of isotype switching to IgG isotypes	3/513	15/20870	0.0480457	3
CC	GO:0042101	T cell receptor complex	74/533	139/21916	6.75614e-80	74
CC	GO:0098802	plasma membrane signaling receptor complex	78/533	310/21916	2.60968e-54	78
CC	GO:0019814	immunoglobulin complex	29/533	150/21916	4.72517e-16	29
CC	GO:0042571	immunoglobulin complex, circulating	18/533	66/21916	1.43827e-12	18
CC	GO:0001772	immunological synapse	13/533	57/21916	6.1526e-08	13
CC	GO:0045335	phagocytic vesicle	16/533	197/21916	0.00170235	16
CC	GO:0030139	endocytic vesicle	26/533	464/21916	0.00414508	26
CC	GO:0045239	tricarboxylic acid cycle enzyme complex	4/533	14/21916	0.0132254	4
CC	GO:0072562	blood microparticle	13/533	180/21916	0.0198468	13
CC	GO:0061702	inflammasome complex	4/533	19/21916	0.0271972	4
CC	GO:0045240	dihydrolipoyl dehydrogenase complex	3/533	10/21916	0.031406	3
CC	GO:0072559	NLRP3 inflammasome complex	3/533	10/21916	0.033406	3
CC	GO:0030670	phagocytic vesicle membrane	10/533	133/21916	0.034406	10
CC	GO:0030666	endocytic vesicle membrane	17/533	311/21916	0.0351524	17
CC	GO:0042611	MHC protein complex	10/533	142/21916	0.0424785	10
CC	GO:0001891	phagocytic cup	5/533	40/21916	0.0431013	5
CC	GO:0071556	integral component of lumenal side of endoplasmic reticulum membrane	9/533	127/21916	0.0442147	9
CC	GO:0098553	lumenal side of endoplasmic reticulum membrane	9/533	127/21916	0.0466147	9
CC	GO:0042612	MHC class I protein complex	5/533	46/21916	0.0482795	5
CC	GO:0098576	lumenal side of membrane	9/533	135/21916	0.0490511	9
CC	GO:0042824	MHC class I peptide loading complex	4/533	34/21916	0.0493248	4
CC	GO:0005884	actin filament	8/533	120/21916	0.0494248	8
MF	GO:0003823	antigen binding	43/465	298/20678	1.01665e-19	43
MF	GO:0034987	immunoglobulin receptor binding	18/465	77/20678	2.08864e-11	18
MF	GO:0005125	cytokine activity	20/465	286/20678	0.00134059	20
MF	GO:0019955	cytokine binding	14/465	153/20678	0.00134059	14
MF	GO:0042605	peptide antigen binding	13/465	138/20678	0.00143128	13
MF	GO:0004896	cytokine receptor activity	11/465	100/20678	0.00143128	11
MF	GO:0050700	CARD domain binding	5/465	16/20678	0.00158801	5
MF	GO:0005126	cytokine receptor binding	20/465	324/20678	0.00344769	20
MF	GO:0047844	deoxycytidine deaminase activity	4/465	11/20678	0.00447671	4
MF	GO:0008009	chemokine activity	8/465	63/20678	0.00447671	8
MF	GO:0019239	deaminase activity	6/465	34/20678	0.00497783	6
MF	GO:0046977	TAP binding	7/465	50/20678	0.00556645	7
MF	GO:0004126	cytidine deaminase activity	4/465	13/20678	0.0063862	4
MF	GO:0016814	hydrolase activity, acting on carbon-nitrogen (but not peptide) bonds, in cyclic amidines	6/465	37/20678	0.0063862	6
MF	GO:0042609	CD4 receptor binding	4/465	14/20678	0.0078164	4
MF	GO:0001637	G protein-coupled chemoattractant receptor activity	5/465	26/20678	0.00817866	5
MF	GO:0004950	chemokine receptor activity	5/465	26/20678	0.00817866	5
MF	GO:0004869	cysteine-type endopeptidase inhibitor activity	7/465	59/20678	0.0106536	7
MF	GO:0043028	cysteine-type endopeptidase regulator activity involved in apoptotic process	6/465	44/20678	0.0125125	6
MF	GO:0003924	GTPase activity	19/465	357/20678	0.0139641	19
MF	GO:0045236	CXCR chemokine receptor binding	4/465	18/20678	0.0158914	4
MF	GO:0004715	non-membrane spanning protein tyrosine kinase activity	6/465	48/20678	0.0174168	6
MF	GO:0042287	MHC protein binding	11/465	154/20678	0.0179396	11
MF	GO:0030159	signaling receptor complex adaptor activity	6/465	51/20678	0.02214	6
MF	GO:0015026	coreceptor activity	6/465	52/20678	0.0235439	6
MF	GO:0140375	immune receptor activity	17/465	323/20678	0.0235439	17
MF	GO:0042608	T cell receptor binding	5/465	36/20678	0.0245369	5
MF	GO:0016493	C-C chemokine receptor activity	4/465	23/20678	0.0315553	4
MF	GO:0042379	chemokine receptor binding	8/465	99/20678	0.0338213	8
MF	GO:0019957	C-C chemokine binding	4/465	24/20678	0.0347204	4
MF	GO:0042288	MHC class I protein binding	6/465	59/20678	0.0368843	6
MF	GO:0043027	cysteine-type endopeptidase inhibitor activity involved in apoptotic process	4/465	25/20678	0.0380695	4
MF	GO:0035591	signaling adaptor activity	7/465	82/20678	0.0416473	7
KEGG	hsa04612	Antigen processing and presentation	22/245	78/8149	1.02e-13	22
KEGG	hsa04650	Natural killer cell mediated cytotoxicity	25/245	131/8149	6.77e-12	25
KEGG	hsa05330	Allograft rejection	15/245	38/8149	6.77e-12	15
KEGG	hsa04658	Th1 and Th2 cell differentiation	21/245	92/8149	1.25e-11	21
KEGG	hsa05332	Graft-versus-host disease	15/245	42/8149	2.33e-11	15
KEGG	hsa04659	Th17 cell differentiation	22/245	108/8149	2.48e-11	22
KEGG	hsa05320	Autoimmune thyroid disease	15/245	53/8149	6.31e-10	15
KEGG	hsa04660	T cell receptor signaling pathway	20/245	104/8149	6.31e-10	20
KEGG	hsa05340	Primary immunodeficiency	13/245	38/8149	8.32e-10	13
KEGG	hsa05169	Epstein-Barr virus infection	26/245	202/8149	6.12e-09	26
KEGG	hsa04060	Cytokine-cytokine receptor interaction	31/245	295/8149	1.61e-08	31
KEGG	hsa05170	Human immunodeficiency virus 1 infection	25/245	212/8149	6.94e-08	25
KEGG	hsa04061	Viral protein interaction with cytokine and cytokine receptor	17/245	100/8149	9.24e-08	17
KEGG	hsa05166	Human T-cell leukemia virus 1 infection	24/245	222/8149	6.62e-07	24
KEGG	hsa05321	Inflammatory bowel disease	13/245	65/8149	6.8e-07	13
KEGG	hsa04640	Hematopoietic cell lineage	14/245	99/8149	1.75e-05	14
KEGG	hsa04672	Intestinal immune network for IgA production	10/245	49/8149	1.85e-05	10
KEGG	hsa04621	NOD-like receptor signaling pathway	18/245	184/8149	0.000115656	18
KEGG	hsa05235	PD-L1 expression and PD-1 checkpoint pathway in cancer	12/245	89/8149	0.000144716	12
KEGG	hsa04062	Chemokine signaling pathway	17/245	192/8149	0.000678368	17
KEGG	hsa05163	Human cytomegalovirus infection	18/245	225/8149	0.00147538	18
KEGG	hsa05168	Herpes simplex virus 1 infection	30/245	495/8149	0.00174958	30
KEGG	hsa00280	Valine leucine and isoleucine degradation	7/245	48/8149	0.00505279	7
KEGG	hsa05164	Influenza A	14/245	171/8149	0.00571718	14
KEGG	hsa04145	Phagosome	13/245	152/8149	0.00571718	13
KEGG	hsa05135	Yersinia infection	12/245	137/8149	0.0071857	12
KEGG	hsa05162	Measles	12/245	139/8149	0.00789729	12
KEGG	hsa05310	Asthma	5/245	31/8149	0.0171032	5
KEGG	hsa00640	Propanoate metabolism	5/245	32/8149	0.0191631	5
KEGG	hsa03250	Viral life cycle - HIV-1	7/245	63/8149	0.0198195	7
KEGG	hsa04623	Cytosolic DNA-sensing pathway	7/245	63/8149	0.0198195	7
KEGG	hsa05142	Chagas disease	9/245	102/8149	0.0249764	9
KEGG	hsa04064	NF-kappa B signaling pathway	9/245	104/8149	0.0276592	9
KEGG	hsa05143	African trypanosomiasis	5/245	37/8149	0.0317588	5
KEGG	hsa05145	Toxoplasmosis	9/245	112/8149	0.0426186	9
KEGG	hsa04218	Cellular senescence	11/245	156/8149	0.0468199	11
KEGG	hsa00380	Tryptophan metabolism	5/245	42/8149	0.0496922	5
KEGG	hsa00062	Fatty acid elongation	4/245	27/8149	0.0496922	4
