# Supplementary material for: Identification and Validation of the Prognostic Panel in Clear Cell Renal Cell Carcinoma Based on Resting Mast Cells for Prediction of Distant Metastasis and Immunotherapy Response
Source: Cells. 2023 Jan 1;12(1):180. doi: 10.3390/cells12010180 (PMC9818872; doi:10.3390/cells12010180)
Supplement: Supplementary file 1 [file cells-12-00180-s001.zip › Supplementary Tables/TableS4.xls]

## Sheet: Sheet1
Table S4. Marker genes of mast cell.
Species	Official gene symbol	Cell type	Ubiquitousness index	Germ layer	Organ
Mm Hs	KIT	Mast cells	0.015	Mesoderm	Immune system
Mm Hs	ENPP3	Mast cells	0.002	Mesoderm	Immune system
Mm Hs	IL2RA	Mast cells	0.009	Mesoderm	Immune system
Hs	FCER2	Mast cells	0.002	Mesoderm	Immune system
Mm Hs	IL17A	Mast cells	0	Mesoderm	Immune system
Mm Hs	CRH	Mast cells	0.001	Mesoderm	Immune system
Mm Hs	HSD11B1	Mast cells	0.022	Mesoderm	Immune system
Mm Hs	CD274	Mast cells	0.004	Mesoderm	Immune system
Mm Hs	CXCR2	Mast cells	0.003	Mesoderm	Immune system
Mm Hs	CXCR4	Mast cells	0.04	Mesoderm	Immune system
Mm Hs	CCR3	Mast cells	0.001	Mesoderm	Immune system
Mm Hs	CCR5	Mast cells	0.015	Mesoderm	Immune system
Mm Hs	LTC4S	Mast cells	0.037	Mesoderm	Immune system
Mm Hs	GPR34	Mast cells	0.026	Mesoderm	Immune system
Mm Hs	MGST2	Mast cells	0.05	Mesoderm	Immune system
Mm Hs	ACHE	Mast cells	0.016	Mesoderm	Immune system
Mm Hs	CPA3	Mast cells	0.009	Mesoderm	Immune system
Mm Hs	CPA1	Mast cells	0.006	Mesoderm	Immune system
Mm Hs	CMA1	Mast cells	0.007	Mesoderm	Immune system
Mm Hs	HNMT	Mast cells	0.007	Mesoderm	Immune system
Mm Hs	TPSAB1	Mast cells	0.002	Mesoderm	Immune system
Mm Hs	PTGDS	Mast cells	0.054	Mesoderm	Immune system
Mm Hs	CFP	Mast cells	0.035	Mesoderm	Immune system
Mm Hs	RAB27B	Mast cells	0.017	Mesoderm	Immune system
Mm Hs	SLA	Mast cells	0.023	Mesoderm	Immune system
Mm Hs	IL1RL1	Mast cells	0.007	Mesoderm	Immune system
Mm Hs	GNAI1	Mast cells	0.05	Mesoderm	Immune system
Mm Hs	CFD	Mast cells	0.018	Mesoderm	Immune system
Mm Hs	OSBPL8	Mast cells	0.037	Mesoderm	Immune system
Mm Hs	ADORA3	Mast cells	0.002	Mesoderm	Immune system
Mm Hs	HS3ST1	Mast cells	0.019	Mesoderm	Immune system
Mm Hs	CSF2RB	Mast cells	0.018	Mesoderm	Immune system
Mm Hs	DAPP1	Mast cells	0.022	Mesoderm	Immune system
Mm Hs	SLC6A4	Mast cells	0.002	Mesoderm	Immune system
Mm Hs	MAOB	Mast cells	0.009	Mesoderm	Immune system
Mm Hs	CSRNP1	Mast cells	0.044	Mesoderm	Immune system
Mm Hs	CYP11A1	Mast cells	0.005	Mesoderm	Immune system
Mm Hs	RGS1	Mast cells	0.049	Mesoderm	Immune system
Mm Hs	PLEK	Mast cells	0.051	Mesoderm	Immune system
Mm Hs	HDC	Mast cells	0.019	Mesoderm	Immune system
Mm Hs	TPSB2	Mast cells	0.004	Mesoderm	Immune system
Mm Hs	TPH1	Mast cells	0.002	Mesoderm	Immune system
Mm Hs	CD55	Mast cells	0.037	Mesoderm	Immune system
Mm Hs	RGS13	Mast cells	0.003	Mesoderm	Immune system
Mm Hs	TPSG1	Mast cells	0.003	Mesoderm	Immune system
Mm Hs	SOCS1	Mast cells	0.012	Mesoderm	Immune system
Mm Hs	BTK	Mast cells	0.008	Mesoderm	Immune system
Mm Hs	IL4	Mast cells	0.002	Mesoderm	Immune system
Mm Hs	MS4A2	Mast cells	0.003	Mesoderm	Immune system
Mm Hs	VWA5A	Mast cells	0.011	Mesoderm	Immune system
Mm Hs	FCER1A	Mast cells	0.004	Mesoderm	Immune system
Mm Hs	MCEMP1	Mast cells	0.022	Mesoderm	Immune system
Mm Hs	MILR1	Mast cells	0.012	Mesoderm	Immune system
Mm Hs	CCL2	Mast cells	0.037	Mesoderm	Immune system
Mm Hs	CREB3L1	Mast cells	0.015	Mesoderm	Immune system
Mm Hs	EDNRA	Mast cells	0.013	Mesoderm	Immune system
Mm Hs	HS6ST2	Mast cells	0.02	Mesoderm	Immune system
Mm Hs	KCNE3	Mast cells	0.01	Mesoderm	Immune system
Mm Hs	MEIS2	Mast cells	0.17	Mesoderm	Immune system
Mm Hs	MRGPRX2	Mast cells	0	Mesoderm	Immune system
Mm Hs	PLAU	Mast cells	0.01	Mesoderm	Immune system
Mm Hs	ADAMTS9	Mast cells	0.007	Mesoderm	Immune system
Mm Hs	CHST1	Mast cells	0.032	Mesoderm	Immune system
Mm Hs	COBL	Mast cells	0.004	Mesoderm	Immune system
Mm Hs	CTSG	Mast cells	0.017	Mesoderm	Immune system
Mm Hs	DNM3	Mast cells	0.043	Mesoderm	Immune system
Mm Hs	FAM198B	Mast cells	0.011	Mesoderm	Immune system
Mm Hs	GRIK2	Mast cells	0.01	Mesoderm	Immune system
Mm Hs	HPGDS	Mast cells	0.033	Mesoderm	Immune system
Mm Hs	HS3ST3A1	Mast cells	0.001	Mesoderm	Immune system
Mm Hs	PAPSS2	Mast cells	0.012	Mesoderm	Immune system
Mm Hs	PCBD1	Mast cells	0.084	Mesoderm	Immune system
Mm Hs	PCP4L1	Mast cells	0.044	Mesoderm	Immune system
Mm Hs	RNF128	Mast cells	0.024	Mesoderm	Immune system
Mm Hs	SLC29A1	Mast cells	0.063	Mesoderm	Immune system
Mm Hs	SLC45A3	Mast cells	0.005	Mesoderm	Immune system
Mm Hs	STARD13	Mast cells	0.003	Mesoderm	Immune system
Mm Hs	A4GALT	Mast cells	0.005	Mesoderm	Immune system
Mm Hs	ACER3	Mast cells	0.018	Mesoderm	Immune system
Mm Hs	ARMCX3	Mast cells	0.026	Mesoderm	Immune system
Mm Hs	ATL2	Mast cells	0.013	Mesoderm	Immune system
Mm Hs	BBS10	Mast cells	0	Mesoderm	Immune system
Mm Hs	BMPR2	Mast cells	0.056	Mesoderm	Immune system
Mm Hs	C2	Mast cells	0.008	Mesoderm	Immune system
Mm Hs	CCDC141	Mast cells	0.019	Mesoderm	Immune system
Mm Hs	CCL7	Mast cells	0.017	Mesoderm	Immune system
Mm Hs	CDC42BPA	Mast cells	0.035	Mesoderm	Immune system
Mm Hs	CDH9	Mast cells	0.001	Mesoderm	Immune system
Mm Hs	COPZ2	Mast cells	0.038	Mesoderm	Immune system
Mm Hs	ZDHHC13	Mast cells	0.006	Mesoderm	Immune system
Mm Hs	WDR60	Mast cells	0.017	Mesoderm	Immune system
Mm Hs	UNC13B	Mast cells	0	Mesoderm	Immune system
Mm Hs	TRANK1	Mast cells	0.013	Mesoderm	Immune system
Mm Hs	TIAM2	Mast cells	0.005	Mesoderm	Immune system
Mm Hs	TCF7L1	Mast cells	0.009	Mesoderm	Immune system
Mm Hs	STK32B	Mast cells	0.004	Mesoderm	Immune system
Mm Hs	ST6GALNAC3	Mast cells	0.003	Mesoderm	Immune system
Mm Hs	SOCS2	Mast cells	0.095	Mesoderm	Immune system
Mm Hs	SPRED1	Mast cells	0.026	Mesoderm	Immune system
Mm Hs	SMPX	Mast cells	0.006	Mesoderm	Immune system
Mm Hs	SMARCA1	Mast cells	0.015	Mesoderm	Immune system
Mm Hs	SLC7A5	Mast cells	0.043	Mesoderm	Immune system
Mm Hs	SLC4A4	Mast cells	0.033	Mesoderm	Immune system
Mm Hs	SLC31A2	Mast cells	0.019	Mesoderm	Immune system
Mm Hs	SGCE	Mast cells	0.028	Mesoderm	Immune system
Mm Hs	ROR1	Mast cells	0.001	Mesoderm	Immune system
Mm Hs	RNF180	Mast cells	0.017	Mesoderm	Immune system
Hs	RIOK2	Mast cells	0.001	Mesoderm	Immune system
Mm Hs	RBFOX1	Mast cells	0.051	Mesoderm	Immune system
Mm Hs	RAPGEF2	Mast cells	0.003	Mesoderm	Immune system
Mm Hs	PDE1C	Mast cells	0.007	Mesoderm	Immune system
Mm Hs	PCDH7	Mast cells	0.042	Mesoderm	Immune system
Mm Hs	OPTN	Mast cells	0.025	Mesoderm	Immune system
Mm Hs	OAF	Mast cells	0.036	Mesoderm	Immune system
Mm Hs	NEO1	Mast cells	0.02	Mesoderm	Immune system
Mm Hs	NDST2	Mast cells	0.001	Mesoderm	Immune system
Mm Hs	NCEH1	Mast cells	0.025	Mesoderm	Immune system
Mm Hs	MRGPRX1	Mast cells	0	Mesoderm	Immune system
Mm Hs	MLPH	Mast cells	0.007	Mesoderm	Immune system
Mm Hs	MITF	Mast cells	0.004	Mesoderm	Immune system
Mm Hs	MFGE8	Mast cells	0.15	Mesoderm	Immune system
Mm Hs	LSAMP	Mast cells	0.119	Mesoderm	Immune system
Mm Hs	LRRC66	Mast cells	0	Mesoderm	Immune system
Mm Hs	LIMA1	Mast cells	0.078	Mesoderm	Immune system
Mm Hs	KRT4	Mast cells	0.004	Mesoderm	Immune system
Mm Hs	KDELR3	Mast cells	0.025	Mesoderm	Immune system
Mm Hs	IDS	Mast cells	0.039	Mesoderm	Immune system
Mm Hs	HSPA13	Mast cells	0.012	Mesoderm	Immune system
Mm Hs	HS2ST1	Mast cells	0.013	Mesoderm	Immune system
Mm Hs	GPM6A	Mast cells	0.241	Mesoderm	Immune system
Mm Hs	GP1BA	Mast cells	0	Mesoderm	Immune system
Mm Hs	GNAZ	Mast cells	0.018	Mesoderm	Immune system
Mm Hs	FAM84A	Mast cells	0.026	Mesoderm	Immune system
Mm Hs	FAM129B	Mast cells	0.024	Mesoderm	Immune system
Mm Hs	EXT1	Mast cells	0.016	Mesoderm	Immune system
Mm Hs	ESYT3	Mast cells	0	Mesoderm	Immune system
Mm Hs	ENO2	Mast cells	0.06	Mesoderm	Immune system
Mm Hs	ENAH	Mast cells	0.116	Mesoderm	Immune system
Mm Hs	DUSP1	Mast cells	0.281	Mesoderm	Immune system
Mm Hs	DGKI	Mast cells	0.001	Mesoderm	Immune system
Mm Hs	DDC	Mast cells	0.014	Mesoderm	Immune system
Mm Hs	DCLK3	Mast cells	0.001	Mesoderm	Immune system
