# Supplementary material for: Identification and Validation of the Prognostic Panel in Clear Cell Renal Cell Carcinoma Based on Resting Mast Cells for Prediction of Distant Metastasis and Immunotherapy Response
Source: Cells. 2023 Jan 1;12(1):180. doi: 10.3390/cells12010180 (PMC9818872; doi:10.3390/cells12010180)
Supplement: Supplementary file 1 [file cells-12-00180-s001.zip › Supplementary Tables/TableS5.xls]

## Sheet: Sheet1
Table S5. The akaike information criterion (AIC) of diverse gene combinations.
Gene combinations	Number	AIC
APOL2+TGM2+EPCAM+EMP3+TOM1L1+RPS19+CFB+PPP1R18	8	1855.12
APOL2+TGM2+EMP3+TOM1L1+RPS19+CFB+PPP1R18	7	1853.29
APOL2+TGM2+TOM1L1+RPS19+CFB+PPP1R18	6	1851.6
APOL2+TOM1L1+RPS19+CFB+PPP1R18	5	1850.55
APOL2+TOM1L1+CFB+PPP1R18	4	1850.39
TOM1L1+CFB+PPP1R18	3	1850.22
