# Supplementary material for: Identification and Validation of the Prognostic Panel in Clear Cell Renal Cell Carcinoma Based on Resting Mast Cells for Prediction of Distant Metastasis and Immunotherapy Response
Source: Cells. 2023 Jan 1;12(1):180. doi: 10.3390/cells12010180 (PMC9818872; doi:10.3390/cells12010180)
Supplement: Supplementary file 1 [file cells-12-00180-s001.zip › Supplementary Tables/TableS6.xls]

## Sheet: PPP1R18
Table S6. Pan-cancer analysis of the three key DMA-RMSGs (PPP1R18).
Tumor	Control	PPP1R18 expression level (Tumor/Control)	P value
KIRC.Tumor	KIRC.Normal	up-regulated	2.98141e-32
HNSC.Tumor	HNSC.Normal	up-regulated	2.6859e-21
UCEC.Tumor	UCEC.Normal	down-regulated	5.36285e-09
KICH.Tumor	KICH.Normal	down-regulated	2.73142e-06
KIRP.Tumor	KIRP.Normal	up-regulated	3.78279e-06
SKCM.Metastasis	SKCM.Tumor	up-regulated	6.61676e-06
CHOL.Tumor	CHOL.Normal	up-regulated	1.55163e-05
PRAD.Tumor	PRAD.Normal	down-regulated	3.59021e-05
BRCA.Tumor	BRCA.Normal	up-regulated	0.00164107
THCA.Tumor	THCA.Normal	up-regulated	0.00202986
ESCA.Tumor	ESCA.Normal	up-regulated	0.00621502
STAD.Tumor	STAD.Normal	up-regulated	0.00939645
COAD.Tumor	COAD.Normal	ns	0.110686
LIHC.Tumor	LIHC.Normal	ns	0.166103
BLCA.Tumor	BLCA.Normal	ns	0.319452
HNSC-HPVpos.Tumor	HNSC-HPVneg.Tumor	ns	0.407415
READ.Tumor	READ.Normal	ns	0.460436
LUAD.Tumor	LUAD.Normal	ns	0.5582
LUSC.Tumor	LUSC.Normal	ns	0.561211

## Sheet: TOM1L1
Table S6. Pan-cancer analysis of the three key DMA-RMSGs (TOM1L1).
Tumor	Control	TOM1L1 expression level (Tumor/Control)	P value
KIRC.Tumor	KIRC.Normal	down-regulated	3.86991e-30
LUAD.Tumor	LUAD.Normal	up-regulated	1.97974e-19
KICH.Tumor	KICH.Normal	down-regulated	1.3641e-11
BRCA.Tumor	BRCA.Normal	up-regulated	6.48082e-10
THCA.Tumor	THCA.Normal	down-regulated	4.54959e-09
KIRP.Tumor	KIRP.Normal	down-regulated	4.36681e-08
LUSC.Tumor	LUSC.Normal	up-regulated	3.69072e-06
UCEC.Tumor	UCEC.Normal	up-regulated	7.84935e-05
HNSC-HPVpos.Tumor	HNSC-HPVneg.Tumor	up-regulated	0.000169394
BLCA.Tumor	BLCA.Normal	up-regulated	0.000492092
LIHC.Tumor	LIHC.Normal	up-regulated	0.00380243
CHOL.Tumor	CHOL.Normal	up-regulated	0.00383269
SKCM.Metastasis	SKCM.Tumor	up-regulated	0.00663693
PRAD.Tumor	PRAD.Normal	up-regulated	0.0148784
STAD.Tumor	STAD.Normal	ns	0.0503359
COAD.Tumor	COAD.Normal	ns	0.0553997
ESCA.Tumor	ESCA.Normal	ns	0.0650045
HNSC.Tumor	HNSC.Normal	ns	0.285517
READ.Tumor	READ.Normal	ns	0.633997

## Sheet: CFB
Table S6. Pan-cancer analysis of the three key DMA-RMSGs (CFB).
Tumor	Control	CFB expression level (Tumor/Control)	P value
BRCA.Tumor	BRCA.Normal	up-regulated	1.05041e-21
LUAD.Tumor	LUAD.Normal	up-regulated	5.20156e-17
KICH.Tumor	KICH.Normal	down-regulated	3.18716e-13
KIRC.Tumor	KIRC.Normal	up-regulated	3.76474e-13
COAD.Tumor	COAD.Normal	up-regulated	2.27057e-09
KIRP.Tumor	KIRP.Normal	up-regulated	2.78938e-09
CHOL.Tumor	CHOL.Normal	down-regulated	1.01561e-07
THCA.Tumor	THCA.Normal	up-regulated	7.35789e-06
READ.Tumor	READ.Normal	up-regulated	1.40873e-05
STAD.Tumor	STAD.Normal	up-regulated	2.25849e-05
UCEC.Tumor	UCEC.Normal	up-regulated	5.45277e-05
ESCA.Tumor	ESCA.Normal	up-regulated	0.00621502
LIHC.Tumor	LIHC.Normal	down-regulated	0.00701767
HNSC.Tumor	HNSC.Normal	up-regulated	0.025911
SKCM.Tumor	SKCM.Metastasis	ns	0.121158
BLCA.Tumor	BLCA.Normal	ns	0.346995
PRAD.Tumor	PRAD.Normal	ns	0.384486
LUSC.Tumor	LUSC.Normal	ns	0.467722
HNSC-HPVpos.Tumor	HNSC-HPVneg.Tumor	ns	0.854328
