# Supplementary material for: Identification and Validation of the Prognostic Panel in Clear Cell Renal Cell Carcinoma Based on Resting Mast Cells for Prediction of Distant Metastasis and Immunotherapy Response
Source: Cells. 2023 Jan 1;12(1):180. doi: 10.3390/cells12010180 (PMC9818872; doi:10.3390/cells12010180)
Supplement: Supplementary file 1 [file cells-12-00180-s001.zip › Supplementary Tables/TableS7.xls]

## Sheet: Sheet1
Table S7. Correlation analysis between the risk signature and ATGs.
ATGs	risk score		TOM1L1		CFB		PPP1R18
	R	P value	R	P value	R	P value	R	P value
RGS19	0.73	2e-103	-0.61	1.46e-64	0.54	5.27e-48	0.74		2.23e-105
CASP4	0.71	8.65e-95	-0.53	8.51e-46	0.63	3.28e-70	0.7		1.67e-91
BID	0.67	1.57e-80	-0.57	6.3e-53	0.51	1.82e-41	0.63		3.96e-68
SPHK1	0.66	8.41e-78	-0.61	1.52e-62	0.4	1.55e-24	0.68		1.13e-84
APOL1	0.64	1.84e-72	-0.5	2.38e-40	0.56	4.87e-52	0.58		3.47e-55
BAX	0.64	2.22e-70	-0.55	2.28e-50	0.45	2.3e-32	0.61		2.39e-64
CXCR4	0.6	1.18e-61	-0.51	1.64e-41	0.43	1.46e-28	0.67		9.59e-80
CASP1	0.57	5.7e-55	-0.41	1.18e-26	0.57	2.92e-53	0.57		2.76e-54
CDKN2A	0.56	2.84e-51	-0.49	7.08e-39	0.4	2.44e-25	0.51		7.89e-42
IKBKE	0.56	3.01e-51	-0.38	7.94e-23	0.57	2.53e-53	0.47		4.15e-34
EIF4EBP1	0.55	1.5e-49	-0.45	2.13e-32	0.41	1.76e-26	0.53		1.01e-45
BIRC5	0.52	2.74e-44	-0.39	1.15e-23	0.44	1.31e-30	0.52		5.37e-43
IFNG	0.51	6.22e-41	-0.37	1.31e-21	0.45	7.03e-32	0.54		9.79e-48
P4HB	0.5	6.96e-40	-0.32	5.01e-16	0.53	7.17e-45	0.43		2.73e-28
FKBP1A	0.49	6.52e-38	-0.49	2.34e-38	0.2	3.27e-07	0.58		2.41e-55
TP53	0.48	3.52e-37	-0.37	2.49e-21	0.38	7.24e-23	0.54		1.44e-46
ARSA	0.48	7.66e-36	-0.45	1.66e-32	0.34	6.24e-18	0.34		1.16e-17
ITGA3	0.47	1.62e-35	-0.29	4.98e-13	0.53	1.73e-45	0.4		3.62e-25
RELA	0.47	8.15e-35	-0.47	2.5e-34	0.19	1.43e-06	0.57		1.48e-54
CASP3	0.47	1.41e-34	-0.43	1.87e-28	0.35	8.38e-19	0.48		9.83e-36
CAMKK2	0.46	8.6e-34	-0.42	4.08e-28	0.29	2.32e-13	0.44		7.05e-30
TMEM49	0.46	1.38e-32	-0.43	1.77e-28	0.3	8.37e-14	0.42		1.1e-27
STK11	0.43	1.96e-29	-0.52	2.03e-43	0.17	3.46e-05	0.34		5.21e-18
ATG9B	0.43	2.08e-29	-0.44	6.07e-31	0.23	6.59e-09	0.42		9.87e-28
WDR45	0.43	5.91e-29	-0.39	2.82e-23	0.35	3.36e-19	0.26		1.19e-10
ERO1L	0.42	5.83e-28	-0.36	2.7e-20	0.34	1.02e-17	0.4		8.35e-25
CHMP4B	0.42	6.34e-28	-0.4	2.64e-24	0.3	8.39e-14	0.34		1.7e-18
RAB24	0.42	8.19e-28	-0.41	5.66e-26	0.3	3.09e-14	0.36		2.63e-20
PEA15	0.42	8.44e-28	-0.44	5.85e-30	0.12	0.002577	0.6		2.52e-61
CASP8	0.42	1.73e-27	-0.27	5.83e-12	0.48	4.3e-36	0.39		1.36e-23
ITGB4	0.41	3.84e-26	-0.2	5.6e-07	0.54	8.25e-47	0.34		3.03e-18
HGS	0.41	6.3e-26	-0.34	1.57e-17	0.27	9.2e-12	0.42		3.74e-28
TP73	0.4	3.1e-25	-0.29	4.77e-13	0.37	2.98e-21	0.38		3.58e-22
ATG16L2	0.4	5.06e-25	-0.45	3.92e-31	0.19	1.33e-06	0.4		1.47e-24
RAC1	0.4	5.09e-25	-0.35	1.71e-19	0.25	7.21e-10	0.43		1.28e-28
NLRC4	0.39	5.01e-24	-0.26	1.06e-10	0.43	1.04e-28	0.42		1.19e-27
ATG12	0.38	1.18e-22	-0.35	7.15e-19	0.29	2.62e-13	0.39		2.15e-23
IL24	0.38	1.35e-22	-0.35	3.1e-19	0.21	1.47e-07	0.5		2.65e-40
ATG16L1	0.38	4.39e-22	-0.26	1.02e-10	0.39	3.44e-23	0.32		1.12e-15
ATF4	0.36	3.23e-20	-0.4	2.06e-24	0.12	0.003801	0.43		1.83e-29
PTK6	0.35	8.65e-19	-0.25	6.4e-10	0.34	1.01e-17	0.27		1.1e-11
HSPB8	0.33	1.06e-16	-0.22	5.53e-08	0.42	4.13e-27	0.25		3.62e-10
SERPINA1	0.33	1.18e-16	-0.16	0.0001048	0.45	1.72e-32	0.24		1.73e-09
ULK1	0.33	1.63e-16	-0.37	5.95e-21	0.16	8.11e-05	0.25		1.78e-10
CCR2	0.32	1.93e-16	-0.19	2.15e-06	0.38	1.26e-22	0.38		6.06e-23
SIRT2	0.32	2.18e-16	-0.37	6.58e-21	0.16	7.65e-05	0.29		2.44e-13
GAA	0.32	4.69e-16	-0.18	8.81e-06	0.36	3.1e-20	0.24		9.15e-10
ATG4B	0.32	7.21e-16	-0.39	3.62e-24	0.1	0.017146	0.21		2.34e-07
GAPDH	0.31	2.02e-15	-0.21	2.68e-07	0.34	1.16e-17	0.31		1.04e-14
GRID1	0.31	2.93e-15	-0.28	1.69e-12	0.14	0.0006	0.36		7.44e-20
IRGM	0.31	4.59e-15	-0.23	1.62e-08	0.25	4.97e-10	0.31		1.81e-15
MYC	0.3	2.7e-14	-0.23	5.78e-09	0.19	2.58e-06	0.44		2.48e-30
DAPK2	0.3	7.3e-14	-0.35	3.84e-19	0.08	0.036144	0.24		1.75e-09
BAK1	0.29	1.21e-13	-0.21	2.83e-07	0.29	2.13e-13	0.24		2.74e-09
PELP1	0.29	1.44e-13	-0.3	5.91e-14	0.11	0.007948	0.28		7.58e-13
MAP2K7	0.27	1.68e-11	-0.32	1.37e-15	0.13	0.001075	0.22		2.79e-08
PPP1R15A	0.26	8.12e-11	-0.27	5.33e-12	0.06	0.122038	0.33		3.25e-17
TSC2	0.26	1.22e-10	-0.32	1.26e-15	0.07	0.083892	0.23		5.06e-09
GNB2L1	0.25	3.89e-10	-0.19	2.75e-06	0.21	8.54e-08	0.29		1.02e-13
TBK1	0.25	5.17e-10	-0.18	6.37e-06	0.27	2.67e-11	0.26		1.36e-10
FAS	0.25	7.47e-10	-0.09	0.0242795	0.37	1.81e-21	0.3		5.17e-14
CAPNS1	0.24	1.15e-09	-0.27	1.81e-11	0.11	0.007027	0.14		0.00076126
FAM48A	0.23	6.32e-09	-0.21	2.52e-07	0.15	0.000284	0.28		2.11e-12
KIAA0226	0.23	1.14e-08	-0.32	7.28e-16	0	0.923654	0.32		3.78e-16
ATG9A	0.23	1.19e-08	-0.15	0.000233	0.19	2.01e-06	0.14		0.00049124
CAPN10	0.22	3.37e-08	-0.31	6.18e-15	0.07	0.083033	0.12		0.00366721
ERN1	0.22	3.61e-08	-0.1	0.0122557	0.29	2e-13	0.25		3.58e-10
MAPK3	0.22	7.74e-08	-0.22	4.86e-08	0.05	0.189975	0.32		1.43e-15
EEF2K	0.21	9.45e-08	-0.2	9.99e-07	0.13	0.001857	0.28		1.03e-12
IKBKB	0.21	9.82e-08	-0.26	6.59e-11	0.09	0.029703	0.26		8.02e-11
TNFSF10	0.21	1.21e-07	-0.05	0.258072	0.35	1.73e-19	0.21		1.62e-07
HDAC1	0.21	2.05e-07	-0.21	1.62e-07	0	0.966374	0.3		2.82e-14
VEGFA	0.2	3.27e-07	-0.22	7.75e-08	0.09	0.021488	0.28		7.96e-13
CCL2	0.2	8.25e-07	-0.19	3.63e-06	0.08	0.053684	0.27		1.99e-11
MLST8	0.19	1.6e-06	-0.12	0.0019879	0.26	6.06e-11	0.05		0.178677
EDEM1	0.19	1.65e-06	-0.12	0.0033244	0.18	4.65e-06	0.24		2.02e-09
CDKN1A	0.19	2.23e-06	-0.18	6.94e-06	0.14	0.000335	0.2		3.32e-07
BCL2L1	0.19	3.33e-06	-0.15	0.00012	0.2	7.04e-07	0.09		0.0285394
NPC1	0.19	3.51e-06	-0.16	0.0001115	0.18	6.04e-06	0.21		2.38e-07
RPS6KB1	0.17	3.26e-05	-0.13	0.0018391	0.11	0.008313	0.27		2.67e-11
DRAM1	0.17	3.27e-05	-0.04	0.286767	0.31	5.71e-15	0.15		0.00012431
CFLAR	0.17	3.48e-05	-0.13	0.0009089	0.16	8.35e-05	0.17		1.6e-05
ULK3	0.16	5.79e-05	-0.24	2.44e-09	0.06	0.166497	0.08		0.0387692
CLN3	0.16	0.00011412	-0.1	0.014801	0.24	1.96e-09	0.02		0.70102
NAMPT	0.15	0.00031124	-0.08	0.041547	0.2	5.24e-07	0.16		4.3e-05
SH3GLB1	0.14	0.00057209	-0.11	0.0051554	0.04	0.323235	0.31		5.24e-15
ATG7	0.13	0.00118524	-0.08	0.0438683	0.16	7.07e-05	0.13		0.00156686
SPNS1	0.13	0.00126205	-0.13	0.0012175	0.08	0.058934	0.18		6.52e-06
SQSTM1	0.13	0.0013031	-0.07	0.0830619	0.21	2.94e-07	0.14		0.00073377
DDIT3	0.11	0.00592487	-0.12	0.0020149	0.08	0.052447	0.01		0.825942
EGFR	0.1	0.0105593	0.01	0.871622	0.25	8.34e-10	0.13		0.0010985
ATIC	0.09	0.0201103	0.05	0.193849	0.23	4.68e-09	0.05		0.198683
FADD	0.09	0.0221908	0.01	0.713231	0.19	1.58e-06	0.09		0.0290629
BNIP3	0.08	0.0369743	-0.03	0.477498	0.15	0.000186	0.1		0.0122638
MAP1LC3A	0.08	0.0395267	-0.17	1.67e-05	-0.04	0.367928	-0.06		0.163581
BNIP3L	0.08	0.0544435	0.03	0.518743	0.2	7.67e-07	0.15		0.00023936
GABARAP	0.08	0.0587719	0	0.941704	0.1	0.014013	0.13		0.00106156
PRKCD	0.08	0.061824	-0.11	0.0061012	-0.02	0.693036	0.05		0.244941
BNIP1	0.07	0.0692134	-0.1	0.0102501	0.04	0.321926	0.01		0.747089
PEX14	0.07	0.0781851	-0.1	0.015636	0.02	0.648512	-0.04		0.325264
RHEB	0.06	0.149946	-0.07	0.100146	0.05	0.175678	-0.01		0.82751
RPTOR	0.06	0.166486	-0.02	0.589642	0.05	0.264614	0.05		0.261583
MTMR14	0.05	0.181628	-0.03	0.46676	0.03	0.464942	0.01		0.740094
GNAI3	0.04	0.326756	0.07	0.100092	0.1	0.013783	0.17		1.47e-05
CX3CL1	0.04	0.355103	-0.08	0.0636395	-0.06	0.135805	0.14		0.00043042
NRG3	0.03	0.39022	-0.09	0.0208702	-0.01	0.760233	0.14		0.00037149
CTSB	0.03	0.461408	0.07	0.0840006	0.12	0.003387	0.07		0.0869115
TUSC1	0.03	0.503003	-0.12	0.0039008	-0.07	0.084316	0.07		0.101125
KIAA0652	0.03	0.509359	0.01	0.819136	0.08	0.062353	-0.06		0.141715
NFKB1	0.03	0.521808	0.03	0.525166	0.05	0.218545	0.23		1.83e-08
WIPI2	0.02	0.61087	-0.04	0.36377	0.02	0.620516	-0.08		0.0628723
HDAC6	0.02	0.657669	0.03	0.519854	0.07	0.088151	-0.1		0.0185037
ITGB1	0.01	0.728305	0.02	0.598002	-0.01	0.728435	0.17		3.33e-05
CTSL1	0	0.925415	0.05	0.195698	0.02	0.568081	0.06		0.145528
MAP1LC3C	-0.01	0.878231	0.1	0.0172047	0.12	0.003674	0.02		0.59102
CDKN1B	-0.01	0.787183	0.11	0.0073935	0.05	0.247837	0.15		0.00015512
CAPN1	-0.01	0.747076	0.05	0.177388	0.08	0.047304	-0.06		0.145544
SAR1A	-0.02	0.674365	-0.03	0.516103	-0.05	0.195923	-0.03		0.510791
PARP1	-0.02	0.563913	0.17	1.42e-05	0.11	0.006334	0.04		0.28127
RB1	-0.02	0.56169	0.14	0.0007941	0.14	0.000666	0.09		0.0356152
CTSD	-0.03	0.527333	0.06	0.163551	0.13	0.001323	-0.16		8.41e-05
SESN2	-0.03	0.470476	0.07	0.0705267	0.03	0.512324	-0.11		0.00524131
FKBP1B	-0.03	0.395352	0.06	0.17167	-0.09	0.022722	-0.04		0.360908
TP63	-0.04	0.320412	-0.03	0.530996	-0.16	6.35e-05	0.05		0.242117
C12orf44	-0.04	0.283943	-0.01	0.790505	-0.09	0.026442	-0.05		0.251045
DLC1	-0.05	0.256272	-0.04	0.338757	-0.24	3.89e-09	0.12		0.00291196
WIPI1	-0.05	0.212174	0.08	0.0519776	-0.01	0.753943	-0.02		0.591815
EIF4G1	-0.05	0.200423	0.05	0.196813	-0.08	0.041164	0.01		0.734408
FOS	-0.05	0.194102	0.02	0.684089	-0.13	0.001225	0		0.993567
CALCOCO2	-0.05	0.180922	0.12	0.0042358	-0.04	0.272917	0.17		4.07e-05
ARSB	-0.05	0.177227	0.15	0.0001367	0.12	0.003864	-0.03		0.512842
NKX2.3	-0.06	0.156562	0	0.95764	-0.15	0.000297	-0.02		0.626734
MAP1LC3B	-0.06	0.129967	0.03	0.426071	-0.06	0.152497	-0.04		0.371241
VAMP3	-0.07	0.086635	0.1	0.018018	-0.03	0.426849	0.07		0.102988
ATG3	-0.08	0.0423289	0.05	0.193702	-0.07	0.080329	-0.01		0.788396
PTEN	-0.09	0.0287984	0.07	0.071048	-0.1	0.017504	0.01		0.798968
ATG2A	-0.1	0.0116251	0.08	0.0533415	-0.08	0.062113	-0.17		2.17e-05
HSPA5	-0.1	0.0112957	0.13	0.0008614	-0.05	0.245304	-0.05		0.220254
EIF2AK3	-0.11	0.00454366	0.11	0.0075983	0	0.952061	-0.15		0.00019401
RAF1	-0.12	0.00322393	0.02	0.704151	-0.24	8.77e-10	-0.14		0.00077219
BAG3	-0.13	0.00184488	0.07	0.0764828	-0.21	1.87e-07	-0.07		0.0751789
ATG10	-0.13	0.00166389	0.18	1.33e-05	0.1	0.012304	-0.25		2.41e-10
MAPK9	-0.14	0.00070753	0.16	7.97e-05	0.03	0.531257	-0.13		0.00185645
DNAJB1	-0.14	0.00064779	0.06	0.117273	-0.16	5.85e-05	-0.12		0.00371347
DAPK1	-0.15	0.00024455	0.21	1.9e-07	-0.01	0.757615	-0.12		0.00203585
TMEM74	-0.16	8.86e-05	0.11	0.0046204	-0.17	2.66e-05	-0.16		5.3e-05
GOPC	-0.17	2.64e-05	0.17	1.41e-05	-0.17	4.03e-05	-0.04		0.347102
EIF2AK2	-0.18	7.32e-06	0.22	2.47e-08	-0.1	0.018075	-0.08		0.0462191
DNAJB9	-0.19	1.88e-06	0.23	9.88e-09	0.01	0.768708	-0.15		0.00014476
ULK2	-0.2	1.18e-06	0.26	3.35e-11	-0.04	0.315629	-0.21		1.63e-07
DIRAS3	-0.21	2.47e-07	0.17	1.39e-05	-0.14	0.000483	-0.32		8.09e-16
UVRAG	-0.21	2.4e-07	0.14	0.0006109	-0.27	1.46e-11	0.01		0.844967
C17orf88	-0.21	1.54e-07	0.21	9.26e-08	-0.15	0.000211	-0.22		2.55e-08
RAB1A	-0.21	1.27e-07	0.26	9.16e-11	-0.08	0.054132	-0.23		1.64e-08
BCL2	-0.22	4.22e-08	0.21	2.5e-07	-0.11	0.00923	-0.09		0.0330545
AMBRA1	-0.22	4.09e-08	0.21	2.06e-07	-0.15	0.000232	-0.21		2.93e-07
PRKCQ	-0.22	3.9e-08	0.3	3.28e-14	-0.07	0.097534	-0.18		8.23e-06
HIF1A	-0.22	3.29e-08	0.16	7.99e-05	-0.28	3.71e-12	-0.08		0.0364355
TSC1	-0.22	3.07e-08	0.08	0.0619015	-0.3	6.08e-14	-0.16		0.00010762
RAB33B	-0.22	1.98e-08	0.21	1.32e-07	-0.12	0.002994	-0.13		0.00135917
NRG2	-0.24	3.76e-09	0.06	0.108769	-0.36	9.55e-20	-0.17		1.51e-05
ARNT	-0.24	3.61e-09	0.27	5.34e-12	-0.15	0.000128	-0.09		0.0330891
RAB7A	-0.24	2.58e-09	0.19	3.95e-06	-0.24	1.58e-09	-0.14		0.00046383
USP10	-0.24	2.02e-09	0.28	4.02e-12	-0.09	0.032475	-0.14		0.00068872
ATG4D	-0.25	6.29e-10	0.16	8.2e-05	-0.21	2.19e-07	-0.34		5.09e-18
FOXO3	-0.25	4.55e-10	0.3	5.21e-14	-0.12	0.003204	-0.11		0.00821086
ATG4A	-0.25	3.68e-10	0.15	0.0001239	-0.24	2.28e-09	-0.26		5.22e-11
TP53INP2	-0.25	2.88e-10	0.1	0.0123795	-0.34	2.07e-18	-0.23		1.64e-08
WDR45L	-0.25	2.36e-10	0.3	2.81e-14	-0.16	0.000112	-0.14		0.00073737
RB1CC1	-0.26	1.45e-10	0.24	2.02e-09	-0.18	8.47e-06	-0.2		3.78e-07
KIAA0831	-0.26	5.4e-11	0.14	0.0005882	-0.31	3.49e-15	-0.18		1.08e-05
ATG4C	-0.26	3.46e-11	0.33	1.2e-16	-0.09	0.035281	-0.16		4.3e-05
EIF2S1	-0.26	3.03e-11	0.16	5.88e-05	-0.32	3.85e-16	-0.09		0.0193706
ITPR1	-0.27	5.92e-12	0.23	1.66e-08	-0.22	6.44e-08	-0.24		2.74e-09
EEF2	-0.28	3.78e-12	0.25	6.23e-10	-0.19	1.39e-06	-0.17		2.57e-05
MBTPS2	-0.29	2.93e-13	0.34	6.81e-18	-0.08	0.039342	-0.23		4.55e-09
RAB5A	-0.3	7.94e-14	0.18	9.95e-06	-0.36	1.46e-20	-0.23		5.57e-09
TM9SF1	-0.3	4.62e-14	0.25	6.95e-10	-0.22	2.88e-08	-0.22		2.4e-08
CAPN2	-0.31	6.54e-15	0.26	1.2e-10	-0.26	4.06e-11	-0.27		9.84e-12
CANX	-0.31	6.33e-15	0.39	3.13e-23	-0.03	0.439024	-0.23		9.28e-09
LAMP2	-0.32	1.34e-15	0.36	2.11e-20	-0.08	0.055127	-0.28		2.31e-12
BIRC6	-0.32	1.14e-15	0.34	7.79e-18	-0.18	7.02e-06	-0.23		1.56e-08
SIRT1	-0.32	2.5e-16	0.33	6.52e-17	-0.22	5.25e-08	-0.14		0.00073104
RAB11A	-0.34	1.21e-17	0.22	2.51e-08	-0.32	2.2e-16	-0.28		1.74e-12
GRID2	-0.34	7.16e-18	0.25	5.88e-10	-0.32	7.98e-16	-0.35		8.13e-19
LAMP1	-0.34	4.35e-18	0.27	2.02e-11	-0.33	6.1e-17	-0.33		4.83e-17
KIF5B	-0.34	2.5e-18	0.32	3.21e-16	-0.28	2.12e-12	-0.26		4.37e-11
MTOR	-0.35	1.38e-18	0.3	4.11e-14	-0.29	4.92e-13	-0.32		2.07e-16
KLHL24	-0.35	9.44e-19	0.31	3.04e-15	-0.21	8.88e-08	-0.29		2.65e-13
NRG1	-0.37	9.55e-21	0.42	8.58e-28	-0.15	0.000151	-0.26		5.59e-11
BECN1	-0.37	2.86e-21	0.45	1.91e-32	-0.18	8.24e-06	-0.26		8.12e-11
MAPK1	-0.37	8.83e-22	0.41	1.24e-25	-0.17	3.37e-05	-0.27		5.79e-12
VAMP7	-0.38	7.4e-22	0.37	7.33e-21	-0.24	1.08e-09	-0.36		7.76e-20
GABARAPL2	-0.38	5.6e-22	0.27	5.06e-12	-0.32	6.06e-16	-0.38		7.26e-22
NFE2L2	-0.39	1.65e-23	0.36	4.16e-20	-0.3	7.32e-14	-0.26		3.41e-11
ATG5	-0.41	1.6e-25	0.4	3.66e-25	-0.25	3.17e-10	-0.35		1.22e-18
ATF6	-0.42	6.19e-27	0.49	1.71e-38	-0.15	0.000155	-0.36		1.06e-19
ATG2B	-0.42	9.46e-28	0.3	7.72e-14	-0.4	1.76e-25	-0.37		8.65e-22
CHMP2B	-0.43	1.18e-28	0.38	5.26e-22	-0.32	1.32e-15	-0.37		2.61e-21
HSP90AB1	-0.43	4.5e-29	0.46	2.67e-33	-0.3	6.47e-14	-0.22		4.14e-08
ZFYVE1	-0.45	2.93e-31	0.32	1.92e-16	-0.45	2.32e-32	-0.4		1.72e-25
FOXO1	-0.45	1.96e-31	0.35	4.9e-19	-0.43	1.89e-28	-0.33		1.42e-16
PARK2	-0.46	5.51e-33	0.49	4.88e-39	-0.19	3.76e-06	-0.46		9.91e-34
ITGA6	-0.46	4.4e-34	0.31	5.31e-15	-0.46	4.58e-34	-0.28		3.62e-12
PRKAB1	-0.48	1.09e-36	0.43	3.79e-29	-0.28	4.49e-12	-0.54		1.21e-46
NAF1	-0.48	8.01e-37	0.43	1.1e-28	-0.36	1.7e-20	-0.33		1.74e-17
WDFY3	-0.49	4.84e-38	0.48	1.81e-36	-0.27	6.29e-12	-0.43		2.93e-28
MAPK8IP1	-0.5	4.17e-39	0.42	5.13e-27	-0.41	8.31e-26	-0.52		9.5e-43
PIK3C3	-0.5	9.2e-40	0.48	3.9e-36	-0.31	4.33e-15	-0.36		2.14e-20
HSPA8	-0.51	2.28e-41	0.52	5.65e-43	-0.3	1.64e-14	-0.42		3.83e-27
PIK3R4	-0.51	4.5e-42	0.46	5.44e-33	-0.34	1.89e-18	-0.45		7.97e-32
GABARAPL1	-0.51	1.15e-42	0.43	3.22e-29	-0.36	2.72e-20	-0.55		9.24e-50
ERBB2	-0.55	4.97e-49	0.53	1.14e-45	-0.35	9.38e-19	-0.58		1.1e-56
BAG1	-0.56	5.64e-51	0.44	6.38e-30	-0.47	1.14e-35	-0.52		1.9e-44
PINK1	-0.57	1.21e-53	0.46	8.27e-34	-0.5	1.24e-40	-0.47		1.73e-35
MAPK8	-0.6	1.83e-60	0.48	3.31e-36	-0.52	1.33e-43	-0.49		2.38e-38
PRKAR1A	-0.6	1.33e-61	0.54	1.37e-47	-0.47	1.55e-34	-0.48		5.36e-37
NBR1	-0.6	7.68e-62	0.68	4.18e-85	-0.29	1.29e-13	-0.48		2.54e-36
ST13	-0.62	1.4e-66	0.6	5.18e-62	-0.38	1.33e-22	-0.49		1.23e-38
PEX3	-0.63	3.79e-70	0.64	1.18e-70	-0.32	1.87e-16	-0.62		3.19e-67
NCKAP1	-0.64	1.66e-70	0.61	1.69e-64	-0.43	1.94e-29	-0.52		6.34e-44
CD46	-0.64	2.24e-71	0.59	6.05e-58	-0.4	2.49e-24	-0.59		2.16e-58
