# Supplementary material for: Identification and Validation of the Prognostic Panel in Clear Cell Renal Cell Carcinoma Based on Resting Mast Cells for Prediction of Distant Metastasis and Immunotherapy Response
Source: Cells. 2023 Jan 1;12(1):180. doi: 10.3390/cells12010180 (PMC9818872; doi:10.3390/cells12010180)
Supplement: Supplementary file 1 [file cells-12-00180-s001.zip › Supplementary Tables/TableS8.xls]

## Sheet: Sheet1
Table S8. Clinicopathologic information of ccRCC patients.
Patient ID	Age at diagnosis	Sex (0=female, 1=male)	Metastatic at diagnosis (0=no, 1=yes)	pathological diagnosis (clear cell renal cell carcinoma =1, other type=0)	operative organ site	Distant metastasis site	Tumor diameter (cm)	histological grade	T （T1=1, T2=2, T3=3, T4=4）	N (N0=0, N1=1)	M (M0=0, M1=1)	pathological stage（AJCC Seventh Edition）
F01A1447	65	1	0	1	kidney	-	7	2	1	0	0	1
F01A1443	46	1	0	1	kidney	-	6	2	1	0	0	1
F01A1444	41	1	0	1	kidney	-	8	1	2	0	0	2
F01A1445	55	1	0	1	kidney	-	9	3	2	0	0	2
F01A1446	78	1	0	1	kidney	-	8	2	2	0	0	2
F01A1449	60	1	0	1	kidney	-	8	3	2	0	0	2
F01A1450	60	0	0	1	kidney	-	9	2	2	0	0	2
F01A1451	70	0	0	1	kidney	-	8	3	2	0	0	2
F01A1454	45	1	0	1	kidney	-	8	3	2	0	0	2
F01A2570	58	0	0	1	kidney	-	4.5	3	3	1	0	3
F01A2981	69	0	0	1	kidney	-	4.5	2	3	0	0	3
F01A1876	66	1	0	1	kidney	-	3.5	2	1	0	0	3
F01A2179	39	0	0	1	kidney	-	6	2	1	0	0	1
F01A2184	49	1	0	1	kidney	-	2.5	3	1	0	0	1
F01A2185	57	1	0	1	kidney	-	2	2	1	0	0	1
F01A2634	47	1	0	1	kidney	-	6.5	2	1	0	0	1
F01A2636	60	0	0	1	kidney	-	4	2	1	0	0	1
F01A2637	52	0	0	1	kidney	-	4	1	1	0	0	1
F01A2987	69	0	0	1	kidney	-	4	1	1	0	0	1
F01A3361	56	1	0	1	kidney	-	4	1	1	0	0	1
F01A3362	49	1	0	1	kidney	-	5	3	1	0	0	1
F01A3363	72	1	0	1	kidney	-	4	2	1	0	0	1
F01A3364	45	1	0	1	kidney	-	3	2	1	0	0	1
F01A3365	52	0	0	1	kidney	-	4	2	1	0	0	1
F01A3366	59	0	0	1	kidney	-	7	2	1	0	0	1
F01A1875	45	1	0	1	kidney	-	8	3	2	0	0	2
D20A0272	69	0	1	1	kidney	tail of pancreas	4	2	3	0	1	4
E05A0948	47	0	1	1	kidney	Left lung	18	4	4	1	1	4
D15A2518	54	1	1	1	kidney	Colon	5	2	3	0	1	4
R04A0036	70	1	1	1	kidney	Bilateral adrenal glands	7	3	3	1	1	4
D10A0206	66	1	1	1	kidney	Duodenum	5	2	3	0	1	4
E01A0104	87	0	1	1	kidney	Right superior meatus	6	2	4	0	1	4
D19A5129	76	1	1	1	kidney	Left lateral lobe II of liver	4	2	3	1	1	4
